# Supplementary material for: Analysing loneliness forum posts, the comments they elicit, and the responses to these comments
Source: PLOS Ment Health. 2024 Nov 6;1(6):e0000037. doi: 10.1371/journal.pmen.0000037 (PMC12798613; doi:10.1371/journal.pmen.0000037)
Supplement: S1 File — (XLSX) [file pmen.0000037.s001.xlsx]

## Sheet: Sheet1
	message_id	user_id	message	created_utc	subreddit	subreddit_id	author_created_utc	score	permalink	author_flair_text	total_awards_received	num_comments	title
2	abd310	searchingformytruth	*raises hand* I would be at my parents', I guess, but I visited them yesterday for dinner and Dad gave me his cold... Ugh. So, I'm staying in tonight, do not feel like driving into Missouri to eat, watch the ball drop in Time's Square, and then go home to sleep before work in the morning... Yes, I'm working in the morning. :(	2018-12-31 19:24:56	lonely	t5_2qjny	2017-08-11 15:06:00	3	/r/lonely/comments/abd310/who_else_is_watching_the_new_years_countdown_at/			114	Who else is watching the New Year's Countdown at home on YouTube?
8	abdnun	SassyTechDiva		2018-12-31 20:33:24	lonely	t5_2qjny	2016-07-25 17:51:57	22	/r/lonely/comments/abdnun/im_tired_of_being_invisible_despite_my_efforts/			71	I’m tired of being invisible, despite my efforts.
12	abdy6p	idgafuuuuuck	I’m feeling more lonely today than I did on Christmas? I’m surrounded by ppl that love me, but I feel as if I’m standing alone. It’s gonna be a happy new year that’s for sure. I’ll be seeing the bottom of many bottles tonight. Cheers my friends😘😈😈	2018-12-31 21:10:20	lonely	t5_2qjny	2018-12-12 15:49:57	26	/r/lonely/comments/abdy6p/going_into_the_new_year_drunk_single_and_broke/			56	Going into the new year drunk, single, and broke!!!
13	abe6c9	Wendy972	Sitting here alone on NY eve streaming Netflix. Since splitting my ex has found a group of friends. We never had couple friends and now I’m realizing it was because of me. I have a chronic illness and I guess I’m just not friend material. It’s a sad realization.	2018-12-31 21:41:44	lonely	t5_2qjny	2017-06-25 10:59:17	2	/r/lonely/comments/abe6c9/all_alone/			55	All alone
18	abepqb	Bcronic	Let's hope next year isn't as lonely	2018-12-31 22:58:23	lonely	t5_2qjny	2012-12-13 22:55:54	6	/r/lonely/comments/abepqb/making_music_on_new_years_alone_happy_2019_all/			47	Making Music On New Years Alone, Happy 2019 All.
19	abev9l	lonelygamer43	[removed]	2018-12-31 23:20:27	lonely	t5_2qjny	2018-12-16 00:15:14		/r/lonely/comments/abev9l/lonely_pc_gamer_dude_looking_for_lonely_gamer/			46	Lonely PC gamer dude looking for lonely gamer girl to be best gaming buddies.
20	abf1dp	justgettingtired_	Less than two hours into 2019 and I already self-harmed, cried, and my mom saw me crying. So it all can go uphill from here! I'm gonna see if I can watch a movie to start off the year and I'll go to bed early. Happy new from Argentina. I hope this one brings a reason to feel happy instead of sad :)	2018-12-31 23:45:25	lonely	t5_2qjny	2017-10-20 20:13:04	3	/r/lonely/comments/abf1dp/hey_people_happy_new_year/			45	Hey people. Happy New Year.
21	abf1g1	evengreedier	I felt so alone on New year's eve so I put faces on diferent sport balls. I gave them videogame controlers and now I'm playing Smash Bros. Ultimate "with them" still playing alone but kinda not completely alone.	2018-12-31 23:45:39	lonely	t5_2qjny	2018-12-29 02:09:41	4	/r/lonely/comments/abf1g1/the_greatest_solution_to_lonelyness_on_new_year/			43	The greatest solution to lonelyness on New year
26	abfih8	Blackvalor83	how many people are in a relationship but still feel lonely too often?	2019-01-01 00:44:01	lonely	t5_2qjny	2018-02-12 11:34:39	12	/r/lonely/comments/abfih8/feeling_lonely_even_with_a_so/			40	feeling lonely even with a SO?
35	abgi3h	8BlueX8	I know it’s long but please read it. I don’t tell anyone about the loneliness I experience. It feels like glass shards in my stomach. I don’t tell my “friends” how I wish they would include me in the hang outs after school, because they lack understanding and would only ostracize me further. I don’t tell my sister who majors in psychology, because I feel like she wouldn’t know what to say which w…	2019-01-01 03:14:06	lonely	t5_2qjny	2019-01-01 01:23:23	11	/r/lonely/comments/abgi3h/i_dont_tell_anyone/			35	I Don’t Tell Anyone.
37	abgkw9	Unlovable_Being	Tonight something happened to me. It's still fresh, so this hurts &amp; I'm not going into detail. Here's my story; I went out tonight to try &amp; be with people. I even had a date to the party... Kind of... We had agreed on being each other's New Year's Kiss. We've been dating for 2 months, though not exclusively yet (won't happen now). She brought a date. Okay, we're not exclusive, not for lac…	2019-01-01 03:27:16	lonely	t5_2qjny	2018-12-06 03:17:54	7	/r/lonely/comments/abgkw9/it_hurts_i_wish_i_were_dead/			35	It hurts, &amp; I wish I were dead.
42	abhizh	WestonUchiha	The truth is I like being alone, I like my personal space and I like doing things I enjoy without being judged or having to justify doing the things I want to do. Of course I feel so lonely sometimes and wish that I had someone to share things with, to have conversations with or even to be intimate with. This is a recent realization, I've had a few people in my life recently that I slowly distanc…	2019-01-01 06:27:59	lonely	t5_2qjny	2015-10-13 00:30:00	16	/r/lonely/comments/abhizh/my_loneliness_is_a_choice/			33	My loneliness is a choice.
49	abiuin	cocoaminnie17	I went out with old friends last night, woke up this morning with a killer headache and alone 😰. My life is very empty.	2019-01-01 10:13:05	lonely	t5_2qjny	2018-12-16 11:17:41	4	/r/lonely/comments/abiuin/lonely_hangover/			30	Lonely hangover
901	arokwn	lonely172	The people who I thought were my closest friends forgot. This was my 18th birthday. I'm not someone who's big on celebrations or important years, but all they had to do was set a reminder on their calendar and drop a text. These were my closest friends. Or so I thought, anyway. I genuinely don't believe, anymore, that good people like me. The only ones who stick around me are those that are more …	2019-02-17 15:20:17	lonely	t5_2qjny	2019-02-17 15:10:50	95	/r/lonely/comments/arokwn/my_birthday_ended_a_couple_hours_ago/			70	My birthday ended a couple hours ago.
648	aq9v1l	throwaway-085346	Never celebrated it and probably never will get to celebrate it, just like my birthdays the day is full of emptiness. The hardest part to swallow - I want to celebrate them I'm ending the suffering soon	2019-02-13 13:41:48	lonely	t5_2qjny	2018-11-05 10:56:45	202	/r/lonely/comments/aq9v1l/fuck_valentines_day/			56	Fuck Valentine's Day
1128	ator1w	Greyyyyyyyyyyyy	I'm done. The only friend I could talk to I've grown apart from. Even then, we weren't that close. All the other friendships I've fucked up. I'm a worthless piece of shit. I'm just so broken. I'll never find someone that actually cares about me. Only people who take advantage of me and fuck me over the first chance they get. All I've ever done is be nice to people, buy them things, be there for t…	2019-02-22 19:01:22	lonely	t5_2qjny	2019-01-07 17:56:10	111	/r/lonely/comments/ator1w/ive_lost_all_hope/			56	I've lost all hope.
424	aovvic	UselessHSDropout	I'm lonely and seek meaningful relationships, yet at the same time I'm socially anhedonic. I've never had a girlfriend, people always shove this shit down my throat about how "it sucks" or "you'll regret it after," but how on earth could I regret it if I've never even experienced it? I used to not care, but then I started talking to a girl recently and realized how bad it actually was. To add ont…	2019-02-09 14:48:27	lonely	t5_2qjny	2019-02-09 05:55:47	125	/r/lonely/comments/aovvic/suicide_appears_to_be_the_only_option/			52	Suicide appears to be the only option
92	amhbu4	aniyahjohnson16	Hi, I’m sure not many people will read this or like this but it’s fine. I’ve already commented on the r/suicidewatch. But just trying to share maybe some one will read idk. Ig I’ll start by saying I’m 16 and I’m so depressed to a point where I’m sure I’m gonna commit suicide one of these days. I do feel like the end is near. I have no deep or meaningful connection with anyone and my days are most…	2019-02-02 14:19:33	lonely	t5_2qjny	2019-01-24 20:52:01	68	/r/lonely/comments/amhbu4/lonely_have_no_one_and_suicidal/			49	Lonely (have no one) and suicidal
244	anks6l	hereforthebantz	Exactly what it says on the tin, this place now has a chat room so if you'd like to join it, I'm sure we can make it a good chatting community in there hopefully! Just look at the side of the subreddit on desktop, and the chatroom will be there for you to join!	2019-02-05 19:29:35	lonely	t5_2qjny	2014-12-23 11:08:19	63	/r/lonely/comments/anks6l/rlonely_chat_room/	Moderator		49	r/lonely Chat Room!
1320	avhohc	matlockmatt	I Never had a girlfriend in my life and just kissed a girl once. Never felt loved by anyone (except for my family, love them but you know what i'm talking about..). Never had sex before. I'm an awkward guy and very anxious around people that i don't know... I lack social skills a lot.. And i just realized i'm 22 years old.. &amp;#x200B; It's sad to realize you will NEVER be able to have a teenage…	2019-02-27 15:00:31	lonely	t5_2qjny	2017-04-02 18:53:33	123	/r/lonely/comments/avhohc/realizing_ive_wasted_my_teenage_years/			49	Realizing i've wasted my teenage years...
456	ap22gp	LemonLimeCrazy11	18/M here, have basically no friends irl. No one to talk to, play games with, hang out.. anything. I’m reaching a point where killing myself does seem like a way out. I don’t know why nobody wants me. People always ghost me or get what they want from me and then throw me away. I wish I was wanted by someone	2019-02-10 03:06:52	lonely	t5_2qjny	2019-02-10 03:04:45	23	/r/lonely/comments/ap22gp/i_cant_even_make_friends_on_reddit/			48	I can’t even make friends on reddit
379	aon70j	AXxi0S	I had a date with a girl that I had been talking to for a bit over a month last Sunday. I was so excited to finally be going on a date (I haven't been on a date for three years, not for lack of trying). She mentioned how her dog chewed up her makeup brushes a few weeks ago, and she can't buy new ones any time soon, so the night before I went to like 3 different stores trying to find the makeup br…	2019-02-08 19:43:35	lonely	t5_2qjny	2016-01-30 00:25:47	179	/r/lonely/comments/aon70j/i_got_stood_up_and_i_was_very_excited_for_the/			45	I got stood up and I was very excited for the date, now I feel like an idiot.
109	amll9s	kripikoala	And noone even remembered it. No calls, no texts, nothing. Don't expect much but, as a person who lives overseas for couple of months, a call should be good. I'm 30 and, got noone.	2019-02-02 22:00:46	lonely	t5_2qjny	2019-01-23 20:15:19	25	/r/lonely/comments/amll9s/today_is_my_birthday/			43	Today is my birthday
987	aser47	ist-da_jemand	No friends -&gt; no one to go out with -&gt; no experiences -&gt; no stories -&gt; being boring -&gt; no friends There's also a stigma about having no friends so you avoid people because you're afraid they could find out about your friendlessness. It's a vicious circle I can't break.	2019-02-19 15:08:10	lonely	t5_2qjny	2019-02-19 11:51:25	230	/r/lonely/comments/aser47/it_seems_impossible_to_make_friends_when_you_dont/			43	It seems impossible to make friends when you don't have any friends
1365	avxd66	MintBerryButters	Does anyone want to talk to me to help get my mind off of all this, it’s been a very rough day and I need to think on something else	2019-02-28 18:04:05	lonely	t5_2qjny	2018-08-11 06:28:11	19	/r/lonely/comments/avxd66/girlfriend_left_me_for_someone_else_today/			43	Girlfriend left me for someone else today, extremely lonely right now
229	andie9	life_sucks_dick	Title. Another semester, same ole shit. It's fucking exhausting that I have had to initiate just about every social interaction for the past 8 years. Hell even if I talk to someone enough to exchange numbers, they never text. Nobody ever initiates anything with me. At this point I've just stopped. I used to be more social, but then I realized if people actually wanted to be my friend than they'd …	2019-02-05 07:13:10	lonely	t5_2qjny	2019-02-05 07:05:41	168	/r/lonely/comments/andie9/why_do_i_have_to_initiate_everything_when_nobody/			39	Why do I have to initiate everything, when nobody initiates with me?
709	aqkaxd	Ienjoyeatingbeans	I deleted facebook years ago but I have snapchat, and I'll be putting it down today.	2019-02-14 09:29:04	lonely	t5_2qjny	2017-06-07 21:39:11	133	/r/lonely/comments/aqkaxd/reminder_if_youre_having_a_hard_time_today_stay/			39	Reminder: if you're having a hard time today stay off social media
1235	auo1ig	Ekowy	I’ve been thinking that some of my pain comes from feeling like a loser cause I don’t have friends not from actually not having friends.	2019-02-25 12:52:13	lonely	t5_2qjny	2018-01-01 18:44:38	184	/r/lonely/comments/auo1ig/do_you_ever_think_that_if_society_didnt_have_such/			38	Do you ever think that if society didn’t have such a negative stigma about being alone then maybe we’d be happier
304	ao3ci3	Caweee	It just makes me sad remembering the things that happened to me over the past years. Like last year, for example. Might wanna share yours?	2019-02-07 07:43:25	lonely	t5_2qjny	2016-11-14 11:09:02	6	/r/lonely/comments/ao3ci3/shittiest_thing_that_happened_on_your_birthday/			37	Shittiest thing that happened on your birthday?
362	aogv1q	Pink_Grey	Hi! This is my first post, I've been a lurker of reddit for a really long time and I was hoping to get some opinions! Sorry if I'm posting in the wrong place, please let me know if so! Let me start off by saying I'm 18 I'm a woman and I'm a virgin, I've never had an actual relationship, I struggle with anxiety, OCD and an ED, all three of which control my life, but I make a huge effort to be frie…	2019-02-08 09:10:13	lonely	t5_2qjny	2019-02-08 08:28:20	37	/r/lonely/comments/aogv1q/never_been_in_a_relationship_best_friend_teasing/			37	Never been in a relationship; Best Friend teasing me about it.
939	aryari	Rain_EDP_boy		2019-02-18 10:27:53	lonely	t5_2qjny	2018-09-19 23:20:57	131	/r/lonely/comments/aryari/the_strongest_ones_are_the_ones_who_have_every/			35	The strongest ones are the ones who have every reason to die but still live. And I'm one of them .
879	arkp7i	igavvedit	[Video link here](https://www.youtube.com/watch?v=n3Xv_g3g-mA) Hey so Kurzgesagt just uploaded a video on loneliness that I feel this subreddit may like. It gives some good tips at the end to try help us break out of the cycle! I really enjoyed the video and I think this sub may too.	2019-02-17 08:50:13	lonely	t5_2qjny	2014-06-14 19:37:58	201	/r/lonely/comments/arkp7i/stunning_video_on_loneliness_by_kurzgesagt_in_a/			34	Stunning video on loneliness by Kurzgesagt (In a Nutshell)
258	anotbi	F4llen_Sparrow169	Maybe it's an odd question but for a while now I've come to the conclusion that there's no one in this world for me. I hate to sound dramatic, and it's not my intention to sound melancholic. It's more a clinical belief. No emotion to it. Not that I don't get lonely, I get lonely a lot, and I get sad about it, but then this thought suddenly hit me and instead of it being some sort of emotional rea…	2019-02-06 03:42:50	lonely	t5_2qjny	2019-02-06 03:30:45	87	/r/lonely/comments/anotbi/am_i_the_only_person_who_truly_knows_theyre_going/			32	Am I the only person who truly knows they're going to die alone?
812	ar1jp6	throwawaygirl2001	Everyone is making friends except me. It’s easy for them. It’s casual, no big deal. I walk into a room and the conversations continue around me. I speak up, I laugh along, I try to actively contribute. But no one has any interest in what I say. Everyone else leaves but not before sharing numbers and social media. People wave politely goodbye at me and continue their discussions. They are not inte…	2019-02-15 16:32:21	lonely	t5_2qjny	2019-02-13 19:23:34	30	/r/lonely/comments/ar1jp6/im_gross_im_ugly_im_ostracized_from_society_for_a/			32	I’m gross, I’m ugly, I’m ostracized from society for a reason
847	araqg4	FailingDegree91	I feel like I'm going insane. I've been sat at home in my worst spell of depression yet. I'm crying out for help and not a single person has asked if I'm okay. I honestly feel like if I were to kill myself, no one would care or even notice. I'm really close to the end of my rope and I don't know what to do.	2019-02-16 12:12:21	lonely	t5_2qjny	2017-11-13 07:45:30	41	/r/lonely/comments/araqg4/i_havent_had_a_conversation_in_over_4_days/			32	I haven't had a conversation in over 4 days.
77	amcqcx	hachiman1234567890	..	2019-02-02 04:52:00	lonely	t5_2qjny	2018-11-28 02:25:30	171	/r/lonely/comments/amcqcx/killed_5_cops_in_gta_still_unwanted/			31	Killed 5 cops in GTA still unwanted.
181	an3ppe	megaronihex	Has anyone used the services of a professional cuddler? Or used a cuddle-date app? Pros/cons/tips? I am desperately touch-starved to the point where I dream of cuddling people while watching TV on the couch, and I wake up crying because it wasn’t real.	2019-02-04 12:05:51	lonely	t5_2qjny	2018-07-17 17:01:36	69	/r/lonely/comments/an3ppe/professional_cuddling/			31	Professional Cuddling?
1063	at30ba	ircole327	All the rest of my siblings are and I feel really bad when I come home from college and they ask me “do you have a girlfriend?” And I have to tell them no. Like I’m trying my best here and I sometimes feel like a failure in the department and I can’t really do much about it. It’s not my fault I seem to have horrible luck with dating. Maybe it is my fault idk. Anyway, I feel like a disappointment …	2019-02-21 08:14:21	lonely	t5_2qjny	2017-01-19 00:33:46	119	/r/lonely/comments/at30ba/do_you_ever_feel_like_your_parents_are/			31	Do you ever feel like your parents are disappointed in you for not being in a relationship.
243	anjq30	onlythelonely555	I just realised today is my cake day and I have no one to share it with	2019-02-05 17:41:38	lonely	t5_2qjny	2018-02-05 16:13:45	152	/r/lonely/comments/anjq30/today_is_my_cake_day/			30	Today is my cake day
370	aoj55v	KarmaIsTheRealDeal	I am always the disposable friend, the friend people forget about, I have been since childhood. I don’t have anyone anymore, it seems.... loneliness tears my soul up, it cuts into me. I try not to be all self pity, but it’s hard sometimes.	2019-02-08 12:57:20	lonely	t5_2qjny	2017-01-07 22:06:32	90	/r/lonely/comments/aoj55v/being_overwhelmingly_lonely/			30	Being overwhelmingly lonely
708	aqjwmt	harrowingharibo	I love and cherish you as a human being.	2019-02-14 08:46:40	lonely	t5_2qjny	2016-11-09 19:52:07	102	/r/lonely/comments/aqjwmt/to_all_those_spending_valentines_day_alone/			30	To all those spending Valentine's Day alone.
1184	au7t0h	idontcaretv2	They're just horrible people. Im a bit overweight and they torment me about it. It also seems whenever I sleep over, everything that ever happens that im somehow even a small part of is my fault. I read when you're depressed you dream 3 to 4 times more. I never dream. But now almost every night I do. Some are like normal dreams. Where everything is weird but you only realise after. But after this…	2019-02-24 08:09:57	lonely	t5_2qjny	2019-01-11 13:53:26	5	/r/lonely/comments/au7t0h/teen_all_my_friends_are_assholes/			30	Teen. All my "friends" are assholes.
7	avz6pg	hereforthebantz	Hi guys and gals, just turned March over where I am, and I remember a couple of people suggested this, so here we, here we, here we fucking go! Basically, this place will be seen as a kind of hub to make friends? I'm not entirely sure really, but with this being the first time doing it, I'm sure it will get better. I'm thinking of doing this monthly, but let me know if you think that's too often …	2019-02-28 21:06:52	lonely	t5_2qjny	2014-12-23 11:08:19	52	/r/lonely/comments/avz6pg/make_a_friend_march_edition/	Moderator		202	Make A Friend! March edition
1236	b6wyt6	britbrat2	It’s my bday but whatever. My friends don’t care to celebrate with me. I’ll be getting stoned and having a dance party alone in my bedroom. I don’t know about you, but I’m feeling 22	2019-03-29 08:59:54	lonely	t5_2qjny	2019-01-07 17:03:52	165	/r/lonely/comments/b6wyt6/happy_birthday_to_me/			71	Happy birthday to me
878	b3eihj	GonePathless	That's it.	2019-03-20 13:03:46	lonely	t5_2qjny	2018-11-01 01:01:08	160	/r/lonely/comments/b3eihj/its_cold_and_i_wanna_cuddle/			70	It's cold and I wanna cuddle.
76	awgtjl	ThelostMatthew	I hate sex, anyone else feel the same way? Let me explain why. I am what would be called an "Incel". I am 29 and I am a virgin, I have never experienced any sort of touch, I have never had a conversation with a woman in real life, and while perhaps not relevant, I have not had a friend since 2003. &amp;#x200B; Anytime I see any display of love or affection in the real world or in media, especiall…	2019-03-02 06:18:46	lonely	t5_2qjny	2018-06-15 07:32:02	65	/r/lonely/comments/awgtjl/hatred_of_sex/			54	Hatred of sex
895	b3j9pj	Vinesy01	It’s one of those nights where I’m sat listening to music, deeply thinking about the future and life itself and just want to talk with someone similar, about how they’re feeling, what they wanna do later on in life etc... get a view on other people’s life.	2019-03-20 19:40:23	lonely	t5_2qjny	2018-10-23 03:18:24	5	/r/lonely/comments/b3j9pj/want_to_talk_about_life/			54	Want to talk about life?
592	b0tsla	sighhchedelic	instagram influencers, friends, even fucking reddit posts.. everything is so fabricated to appease others regardless of how it affects anyone. instagram models don’t even look like themselves in real life, they photoshop their photos to hell. friends will smile in your face and act friendly, then go on and talk shit and fuck you over when you’re not looking. most reddit posts are made up bullshit…	2019-03-13 20:39:57	lonely	t5_2qjny	2018-06-06 12:23:39	150	/r/lonely/comments/b0tsla/everything_about_this_world_is_so_fake/			45	everything about this world is so fake.
1014	b4ml0x	LordCaliburn		2019-03-23 14:39:41	lonely	t5_2qjny	2018-05-28 13:56:53	246	/r/lonely/comments/b4ml0x/i_want_a_relationship_but_at_the_same_time_im/			41	I Want a Relationship, But at the Same Time I'm Scared of Relationships
310	aya2ml	Tanmay2699	I broke up with my childhood love 1.3 years ago. Since then, I have been trying to find people on Reddit. I have met great males. But eventually, they all just faded. I have a habit of telling people first and foremost that I am from India. That's where I live. Most people sort of just leave the convo or block me. 😂 It's weird. I know India has creepy people but not everyone's the same. Moreover,…	2019-03-07 02:41:11	lonely	t5_2qjny	2017-05-15 06:52:23	2	/r/lonely/comments/aya2ml/nationality/			38	Nationality
887	b3h4mp	Salyssaii4	Eventhough I am failing at uni, struggling to leave my ex and begging him back (daily) &amp; crying everyday. &amp; shitty mental health. However..... This past year I managed to accomplish: - I passed 3 modules and got B,B-,B+ (one of the tests I got an A. THE FIRST TIME EVER)! - I am walking nowadays and thats the first time I have done exercise for 5 years. - I am drinking 1,5 litres of water …	2019-03-20 16:39:49	lonely	t5_2qjny	2018-04-10 09:08:34	19	/r/lonely/comments/b3h4mp/hey_beautiful_people_we_all_undermine_our/			36	Hey beautiful people. We all undermine our accomplishments. So I (22F) would like you to list your accomplishments in the past 1 year. I’ll start.
1328	b7jeuj	unknown6267	I would give my entire left ovary to not be alone with my thoughts tonight. I hate this feeling	2019-03-30 23:24:33	lonely	t5_2qjny	2018-10-30 03:08:31	8	/r/lonely/comments/b7jeuj/fml/			36	FML
965	b44hn7	Alchoron	Thank you for keeping me on this earth and not letting me leave it. Thanks for telling me it does get better and there’s hope because there is! Guys I know it really feels hopeless, keep trying PLEASE!!!! I met this girl on tinder after 290 matches over 3 years with 1 date prior to that with another person but it went terrible. Most of them never even answered my greeting. It was terrible and I w…	2019-03-22 08:29:47	lonely	t5_2qjny	2014-06-16 14:41:25	32	/r/lonely/comments/b44hn7/i_did_it_boys_i_lost_my_virginity_its_been_a_long/			33	I did it boys. I lost my virginity. It’s been a long road and without you guys it never would have gone this way.
731	b221uk	Zikuhan	Thats nearly all of my friends right now. We talk every once and a while but nothing much.	2019-03-17 01:42:50	lonely	t5_2qjny	2018-12-23 16:05:15	182	/r/lonely/comments/b221uk/anybody_else_have_friends_but_they_dont_text_a/			32	Anybody else have friends but they dont text a lot so you're just friends not close friends, therefore you feel lonely?
53	awckjt	ShadeySummers	Just wanted to say hello :) If somethings got you down, feel free to PM me if it would help!	2019-03-01 21:00:51	lonely	t5_2qjny	2016-07-12 15:11:07	23	/r/lonely/comments/awckjt/hope_youre_all_doing_well_tonight/			31	Hope You're All Doing Well Tonight!
1226	bh1gta	gingdick69	I hate myself. I am so fucking shy and akward I can barely speak to anyone let alone girls. I turn bright red as soon as someone talks to me. Idk what to do.	2019-04-24 19:18:41	lonely	t5_2qjny		166	/r/lonely/comments/bh1gta/27_never_had_a_gf/			159	27 never had a gf
791	bdvikj	sselfcontrol	already posted this to r/offmychest but i think people here will be able to relate or help better. i’m a girl, 16, and i’ve never had a boyfriend. i know i’m still young and i have all this time but i’m so lonely it hurts. two of my best friends are dating each other so it’s uncomfortable to hang out with them and my closest friend i can barely see anymore due to her personal issues. i crave inti…	2019-04-16 11:50:37	lonely	t5_2qjny	2019-03-05 21:24:30	107	/r/lonely/comments/bdvikj/im_mind_crushingly_lonely/			78	im mind crushingly lonely
568	bcdcjs	Sinfor4	I just don't want anyone to see my face, y'know? I'm just so hideous. I hate my face so so much.	2019-04-12 09:06:50	lonely	t5_2qjny	2018-10-31 12:30:36	274	/r/lonely/comments/bcdcjs/anyone_else_feel_so_ugly_that_they_are_scared_to/			75	Anyone else feel so ugly that they are scared to go outside as a result?
384	bavpje	SilhouetteLover	That’s all	2019-04-08 12:14:16	lonely	t5_2qjny	2019-01-04 15:14:03	466	/r/lonely/comments/bavpje/i_wand_to_have_my_hand_held_and_be_hugged_tight/			73	I wand to have my hand held and be hugged tight
437	bba8m5	GooTuba	It has gotten to a point where I only feel like talking to people who are just as quick as me to respond. I feel like I physically have to restrain myself from answering too quick because I will seem too "desperate", but in reality I'm just really fucking excited to talk to you. Meh, I don't know. Anyone else feel like this?	2019-04-09 12:47:25	lonely	t5_2qjny	2018-11-08 12:45:35	234	/r/lonely/comments/bba8m5/anyone_else_feel_waaay_too_clingy_when_it_comes/			73	Anyone else feel waaay too clingy when it comes to texting?
221	b9vj5i	stockyscholar	I’ve reached new levels this week. I’m so lonely, I feel better when I’m around other drivers as I drive. When I’m physically next to strangers in public places. When I see other human beings. It’s sad and pathetic, really, I want so bad to go back to these apps and be used. I miss it. At least I had SOME form of human interaction even though it was crappy and I didn’t deserve it. I don’t know wh…	2019-04-05 15:28:53	lonely	t5_2qjny	2016-12-03 19:55:58	128	/r/lonely/comments/b9vj5i/just_deleted_all_of_my_dating_apps_now_im_even/			68	Just deleted all of my dating apps, now I’m even lonelier...
972	bf93ag	128NeoForce	I'm so lonely and depressed that I make strange noises to myself to entertain myself. Just wondering if anyone else is like this, or if I'm just an idiot.	2019-04-20 01:53:24	lonely	t5_2qjny	2019-01-09 13:31:29	92	/r/lonely/comments/bf93ag/anyone_else_do_this/			65	Anyone else do this?
750	bdjexi	takyonbenji		2019-04-15 14:18:39	lonely	t5_2qjny	2018-12-01 20:16:33	287	/r/lonely/comments/bdjexi/i_only_get_snapchats_from_team_snapchat/			64	I only get Snapchats from team snapchat
674	bd2aa6	UnusualInvite2	It just hurts. The 'haha' moment dies so quickly. I wonder if that's why I've grown so anhedonic over the years, there are fewer, and fewer things which make me laugh. It feels like I have perhaps subconsciously 'trained' myself to not feel 'happy' from funny stuff because of this other crippling, and painful feeling which follows. You know what I mean, right?	2019-04-14 08:31:33	lonely	t5_2qjny	2018-10-19 14:15:16	230	/r/lonely/comments/bd2aa6/when_you_see_something_like_a_funny_meme_on/			55	When you see something, like a funny meme on Facebook, and you're about to download or share it, but then you realise that there's not really anybody to share it with...
541	bc7h8y	yngmysterious99	All I want is to lay in bed with someone I can call my soulmate and just lay there, talking about our dreams and inspirations. Sex is nice but I really miss the feeling of being loved and cared for...	2019-04-11 20:46:51	lonely	t5_2qjny		145	/r/lonely/comments/bc7h8y/empty/			54	empty
592	bcjc6m	Krullenbos	So I turned 25 today and literally 4 people congratulated me, my mom, my grand father, some classmate and one sort of friend. The people I used to call my friend didn’t have enough decency to whatsapp or text me. I told them last year I have a pretty severe depression and after that moment thing went downhill, they didn’t really invite me to parties anymore and now they didn’t even say Happy Birt…	2019-04-12 17:52:30	lonely	t5_2qjny	2016-06-02 08:15:37	24	/r/lonely/comments/bcjc6m/today_was_my_birthday_but_only_4_people/			54	Today was my birthday, but only 4 people congratulated me
78	b8kjub	Sinfor4	• I bought a car with the intent of restoring it but in reality I don't know how to. • I haven't been in school since September 2018 and nobody noticed • I've lost all my friends, they all think I don't exist anymore • The most painful thing I hear every day is "oh sorry anon, I must have **forgotten** you". • People only recognise me when they want to mock me • All I do all day is sit and stare …	2019-04-02 11:18:08	lonely	t5_2qjny	2018-10-31 12:30:36	666	/r/lonely/comments/b8kjub/i_just_want_to_say_a_few_things_about_my_life/		4	52	I just want to say a few things about my life that I wanted to tell people but no-one wanted to listen
173	b9ivp5	Anghel950	I check my phone a lot to see if I got a message or a notification or something. It's weird I know there's nothing on it because I would of heard it, but I still check. There's hardly ever anything. And usually when there is it's empty shit like " lol" or " yeah" or "🙁". but my favorite is when my phone buzzes and I pick it up and it's just my phone telling me that the battery is dying.	2019-04-04 17:49:15	lonely	t5_2qjny	2018-11-29 06:43:45	171	/r/lonely/comments/b9ivp5/checking_for_nothing/			50	Checking for nothing.
680	bd3nit	ReetoJun_vas_Shellen		2019-04-14 11:06:42	lonely	t5_2qjny	2018-11-16 11:32:19	312	/r/lonely/comments/bd3nit/dont_you_hate_it_when_someone_means_way_more_to/			49	Don't you hate it when someone means way more to you than you mean them?
1310	bhpzpp	taking-a-walk	I have no friends	2019-04-26 14:53:47	lonely	t5_2qjny	2019-03-01 19:05:16	206	/r/lonely/comments/bhpzpp/going_to_watch_endgame_alone/			48	Going to watch endgame alone
984	bfbu7n	helbus	Im a 20 year old girl from Norway. I have zero confidence, and it’s very much been like this my entire life. I feel like i should do so much with my life since im in my ‘golden’ age, look perfect, and make happy memories. Travel, party, make friends. Instead i escape into the world of gaming, reading and TV. I have no idea where im going with this either (the post) , i just feel so pressured to d…	2019-04-20 08:48:02	lonely	t5_2qjny	2018-07-16 13:25:58	221	/r/lonely/comments/bfbu7n/today_i_deleted_instagram/			46	Today I deleted Instagram
1389	bi5s48	ImJustAGuy128		2019-04-27 20:52:52	lonely	t5_2qjny	2018-12-15 21:40:18	171	/r/lonely/comments/bi5s48/nobody_even_talks_to_me_unless_i_message_them/			46	Nobody even talks to me, unless I message them first then the conversation is over in less then 30 minutes.. what’s the point in even trying to meet new people
330	baijy7	george0451	So, a couple of days ago I planned a bbq to celebrate my birthday with my friends and I let them choose the day and hour (I preferred Saturday night, a day prior to my birthday) so all of them, or at least most of them could be present and we finally agreed on Sunday at around 12pm. I woke up this morning and started texting them, but only one was awake (they went to a club last night). After cha…	2019-04-07 13:15:33	lonely	t5_2qjny	2018-08-13 02:35:07	170	/r/lonely/comments/baijy7/roses_are_red_i_want_to_go_away_my_friends_didnt/			43	Roses are red, I want to go away, my friends didn't wake up for my birthday
895	besi6d	CinnamonHay	I had a crush on this guy for over a year. But he got a girlfriend. I texted him yesterday and admitted how I had a crush on him. I told him how much I used to stalk him and how he was my favorite person. I told him how sad he made me feel when he started dating someone else. I told him how I have felt so miserable without him. He told me he was proud of me for telling him how I felt. He told me …	2019-04-18 19:46:11	lonely	t5_2qjny	2018-12-14 21:58:35	198	/r/lonely/comments/besi6d/i_did_it_i_said_goodbye_to_my_crush/			43	I did it. I said goodbye to my crush
69	b8fte8	gsparks93	Tomorrow is my birthday and I will be all alone. Just like every year. Except this year I am determined to not be miserable about it. I want to do something on my own that can celebrate it. Any suggestions would be really cool. Thankyou :)	2019-04-02 03:10:09	lonely	t5_2qjny	2017-01-20 13:17:25	72	/r/lonely/comments/b8fte8/tomorrow_is_my_26th_birthday/			41	Tomorrow is my 26th birthday.
284	ba93iy	Klassicsnipz	I come home from school everyday with nothing to look forward to. I hope to find a connection online with someone so I can talk to them about anything and forget about the world for a second. That would be a dream come true	2019-04-06 17:21:22	lonely	t5_2qjny	2018-12-29 13:47:44	107	/r/lonely/comments/ba93iy/i_wish_i_had_someone_i_can_talk_or_text_to/			37	I wish I had someone I can talk or text to everyday.
534	bc35xc	pequenodsastreanimal	Sorry but... this bullshit is gonna be long. I’m 17. Really introverted. I’ve always sort of liked being unnoticed, because I generally can’t relate to how most people my age are (I don’t like drinking or partying), so I would just spend time with who I truly felt I was comfortable with. That means I’ve always had only one or two close friends, perhaps within small groups up to five or six people…	2019-04-11 14:13:06	lonely	t5_2qjny	2018-10-14 09:12:00	38	/r/lonely/comments/bc35xc/just_another_17_yo_girl_who_has_a_wonderful_life/			37	Just another 17 yo girl who has a wonderful life and no real problems, but feels different (in a bad way) and alone because nobody seems to be genuinely interested in her (not romantically speaking)
1260	bh9fvz	TurtleTheRedditor	I want someone to look forward to seeing me. I want someone to look forward to talking to me. I want someone to be ok with my imperfections. I want someone who will accept me for me, and not who they want me to be. I want someone who I can trust. I want someone who will always have my back. I want someone to want me. I want someone to be happy because of me. I want someone who has something in co…	2019-04-25 10:43:09	lonely	t5_2qjny	2018-10-24 12:36:14	342	/r/lonely/comments/bh9fvz/i_want/			37	I want...
1452	bihic0	KoalaCopper	I just don't like going to school anymore. It's not that i don't wanna learn it's just that I feel so lonely. No one in my class really cares about me and don't really talk to me. It's always me who starts conversations and even then it's clear that they aren't really interested in talking to me. No one shares the same intrests as me so it's hard for me to connect with people.	2019-04-28 19:29:12	lonely	t5_2qjny	2016-10-14 14:41:38	165	/r/lonely/comments/bihic0/i_fucking_hate_going_to_school/			37	I fucking hate going to school
1315	bhrjra	porquepine14	&amp;#x200B; 1. My 23rd birthday is on Sunday. Eight months ago, I didn’t think I would survive to see my 23rd birthday. I honestly thought I was either going to commit suicide or die in a freak accident before then. I didn’t see it happening. But here I am, alive, I guess. I’m not doing anything special, honestly just probably going to go to work and then go home and study. I have like two “frie…	2019-04-26 17:14:43	lonely	t5_2qjny	2018-07-01 02:59:52	79	/r/lonely/comments/bhrjra/a_few_unimportant_victories_id_like_to_share_but/			34	A few unimportant victories I’d like to share but have no one to share them with or who would care.
737	bdeim7	JustSomeGuyInLife	20 years old. Extremely socially anxious, can't make friends, never been in a relationship, get nervous around girls. So lonely and depressed and lately been crying myself to sleep. It's gotten worse over time, this year feels like the loneliest I've ever been so far even though it's no different than previous years. Sometimes just wanna end it all. Can't handle the pain.	2019-04-15 06:43:55	lonely	t5_2qjny	2019-03-20 13:49:02	107	/r/lonely/comments/bdeim7/feel_like_im_going_to_be_alone_for_the_rest_of_my/			33	Feel like I'm going to be alone for the rest of my life
1043	bfos1u	Greyyyyyyyyyyyy	I hate the sun, but the masses seem to absolutely adore it. They're so predictable. I'd prefer to stay in on a sunny day and play games or snuggle on the sofa. Anyone else like this?	2019-04-21 09:26:30	lonely	t5_2qjny	2019-01-07 17:56:10	83	/r/lonely/comments/bfos1u/does_anyone_else_completely_despise_the_sun/			32	Does anyone else completely despise the sun?
479	bbjush	ANONCANNON	I feel like I’m just not a part of any of this. Like I just watch the world and people don’t seem to notice me. Anyone have an experience that disconnected you from the feeling of living an average life ?	2019-04-10 05:10:46	lonely	t5_2qjny	2013-04-08 23:55:44	143	/r/lonely/comments/bbjush/did_a_past_event_disconnect_you_from_reality_and/			31	Did a past event disconnect you from reality? And now it feels like you don’t seem like a participant but an observer?
697	bd86go	ctrldwrdns		2019-04-14 17:58:31	lonely	t5_2qjny	2018-11-18 21:29:51	206	/r/lonely/comments/bd86go/im_so_afraid_of_appearing_clingy_that_i_become/			31	I'm so afraid of appearing clingy that I become distant and drive people away.
1	bjca44	throwawaymyyear	yeah yeah emo fucking title but gimme a break I know I have friends but they all have better things to be doing than talking or being with me. I care about them so much but none of them are available when I need them. I just want to feel close to people again, even if that’s horrifying. it feels incredibly selfish saying this.	2019-04-30 22:49:45	lonely	t5_2qjny	2018-12-29 22:08:21	3	/r/lonely/comments/bjca44/lonely_not_alone/			156	lonely not alone
9	bjdjrp	spiderbrey13	Today (May 1st) is my birthday. My girlfriend of a couple years broke up with me a few months ago. And at midnight, I realized I didn’t have anyone who really cared about celebrating my birthday with me. I was at my fraternity house with a bunch of my friends. I even reminded them that today was my birthday right before midnight. No one said a word. But they’ve made big deals about other people’s…	2019-05-01 01:24:02	lonely	t5_2qjny	2013-05-22 15:54:16	19	/r/lonely/comments/bjdjrp/this_is_my_first_birthday_in_three_years_alone/			53	This is my first birthday in three years alone
16	bjfw6c	periwinkle_pickles	^ That’s what this dude said to me a few days ago. He’s been gushing over me, blowing up my phone, making me feel wanted and special. Now all of a sudden he’s barely talking to me, not saying anything remotely friendly, let alone romantic, and overall he just seems distant. If something happened in his life, i figure he would have told me. I worry that i’ve done something wrong, but i know i have…	2019-05-01 07:15:54	lonely	t5_2qjny	2019-01-27 02:23:51	13	/r/lonely/comments/bjfw6c/please_dont_break_my_heart/			45	“Please don’t break my heart”
17	bjg2x5	iespies	So this will be a story but I just wanted to tell somebody. So after my boyfriend broke up with me I felt really lonely and sad. What I did to cope with this feeling was smoking weed. I know it's not a good solution and I want to quit but at that moment it felt like the only thing I could do to feel better. I live in the Netherlands and weed is legal here. We have coffeeshops where you can sit in…	2019-05-01 07:39:32	lonely	t5_2qjny	2019-01-20 05:36:46	18	/r/lonely/comments/bjg2x5/h_o_p_e/			42	h o p e
19	bjgnec	Mayday2018		2019-05-01 08:44:21	lonely	t5_2qjny		176	/r/lonely/comments/bjgnec/the_moment_you_realize_that_your_birthday_just/			39	The moment you realize that your birthday just marks off another lonely year for you.
20	bjgqhk	troyd4	It sounds stupid and I bet everyone has experienced it. But right now I just feel so lonely without a girl with me that I’m sick. I’m cuddling my pillow and just looking at nothing and wishing I had something. What do I do.	2019-05-01 08:53:44	lonely	t5_2qjny	2018-10-09 05:26:19	43	/r/lonely/comments/bjgqhk/lonely_in_my_room/			38	Lonely in my room
25	bjisg0	Dysega	So, i have been living in this city for about 2 years now, and its safe to say i have no one here. No one to talk to, to hang out with, basically i have no friends or even acquaintances. Out of collage i dont really talk to people, and can spend up to week without any human interaction. Today i couldn't take it anymore, so i just came up to a stranger and told him the whole sittuation. He was sup…	2019-05-01 11:59:47	lonely	t5_2qjny		10	/r/lonely/comments/bjisg0/talking_to_a_stranger/			35	Talking to a stranger
29	bjjvc4	Rain_EDP_boy		2019-05-01 13:26:44	lonely	t5_2qjny	2018-09-19 23:20:57	181	/r/lonely/comments/bjjvc4/if_life_has_treated_you_like_trash_and_you_still/			32	if life has treated you like trash and you still make an effort to be a good person. i appreciate you. real shit
35	bjm507	pizzaguy889	I literally do not even feel motivated enough to jerk off. I’m so tired, and I just need someone to hold. Some days I find it hard to continue on after being alone for my entire life, and I’m worried that I’ll never really connect with someone that I care about.	2019-05-01 16:37:06	lonely	t5_2qjny	2016-08-14 13:29:19	434	/r/lonely/comments/bjm507/i_dont_even_want_to_masturbate_i_just_want_to/			31	I don’t even want to masturbate, I just want to hold hands with someone.
0	bver27	BlueCrusader2	I’m here to talk to anyone that needs a friend regardless of age, sex, location, political views, etc.. so if you feel like talking to someone then PM me I guess. Also I’m 14 and a guy if that changes anything 🤷🏻‍♂️	2019-05-31 20:04:56	lonely	t5_2qjny		6	/r/lonely/comments/bver27/up_for_a_chat/			379	Up for a chat?
4	bvflxd	spacedoutdad	i woke up @ 4pm i hate birthdays, every year i just think how im not where i want to be, im attending college but idk what i want to do with my life, and some people ik are already halfway through their major. im still lonely as shit idk how to form meaningful relationships despite knowing alot of people. i dont need alot of friends i just want one meaningful relationship why cant i have that...	2019-05-31 21:37:17	lonely	t5_2qjny	2017-08-20 13:32:22	8	/r/lonely/comments/bvflxd/today_is_my_20th_birthday/		1	113	today is my 20th birthday...
6	bvfwiw	getfuckedrogerstone	Sup everyone? What is everyone planning for tonight? Anything both lonely but kind of fun?	2019-05-31 22:10:36	lonely	t5_2qjny		5	/r/lonely/comments/bvfwiw/whats_everyone_doing_tonight/			98	Whats everyone doing tonight?
9	bvgcqu	xDepressia	I don't have any friends and when I try to make any I tend to isolate myself after a while because I start to feel demotivated to keep up conversations, anyone else got this too?	2019-05-31 23:03:32	lonely	t5_2qjny		3	/r/lonely/comments/bvgcqu/lonely_but_not_motivated_to_keep_up_with/			77	Lonely but not motivated to keep up with conversations..
25	bvhwdq	muneemaker89	i’m 16 and i have been trying to get a girlfriend. i have been feeling like something is missing in my life and i think this is it. can anyone give me advice. i think this is the right subreddit for this.	2019-06-01 02:25:44	lonely	t5_2qjny	2018-08-21 18:15:33	2	/r/lonely/comments/bvhwdq/girlfriend_troubles/			51	girlfriend troubles
28	bvin5q	Robben656	Anyone been there ?	2019-06-01 04:23:25	lonely	t5_2qjny	2019-03-26 14:43:02	5	/r/lonely/comments/bvin5q/two_days_since_my_birthday_and_not_even_one/			49	Two days since my birthday and not even one person wished me a happy birthday not even a text message is that normal ?
42	bvlzw8	danielr088	Preface: no im not trying to brag about having a girl, this was literally the only close female in my life. So i have zero non-acquaintance females in my life as of now. Background: Originally I was friends with this girl up until around April since last mid-June 2018. We would text nearly everyday up until February. It slowed down after but we still dm’d and texted each other. We had already hun…	2019-06-01 11:31:20	lonely	t5_2qjny	2015-11-07 13:45:38	2	/r/lonely/comments/bvlzw8/this_is_third_time_something_like_this_happens_to/			40	This is third time something like this happens to me and I’m starting to feel as if nobody appreciates me or truly wants me in their life 💔😪
43	bvm4mh	SoulShadow1743	I'm 15 m. I just feel like talking. Preferably girls, but anyone's welcome. I just feel lonely and kinda jealous about somebody.	2019-06-01 11:44:02	lonely	t5_2qjny	2019-02-20 11:42:52	3	/r/lonely/comments/bvm4mh/anybody_want_to_talk/			39	Anybody want to talk?
49	bvmwms	GremlinHunter98	So this is somewhat of a long story but here goes. So I'm 21, Male, I read comics, watch anime etc and I play this game on console and on this game when you slip out of a rank it's hard to climb back up but recently I got lucky and found this person who dropped down from a higher rank on purpose to help people rank up and she was this super cool girl. We started messaging on console putting a x o…	2019-06-01 12:55:27	lonely	t5_2qjny		7	/r/lonely/comments/bvmwms/i_need_a_connection_again_not_wifi/			37	I Need A Connection Again (Not Wi-Fi)
50	bvn53j	Flawless_Cub	Sometimes, when I'm doing some perfectly mundane or normal stuff, like reading something, baking, watching cat videos and stuff, the loneliness just hits me hard. It's like I was perfectly content a moment ago and somehow some switch flips and I'm struck by how lonely my life is. Before I know it I'm already crying. And then I remember I have no-one to give me a hug or wipe away my tears. I just …	2019-06-01 13:16:36	lonely	t5_2qjny		21	/r/lonely/comments/bvn53j/an_emotional_breakdown/			35	An emotional breakdown!
53	bvnwbd	barnicle742013	I guess the title is self explanotary.. life has been tough.	2019-06-01 14:28:34	lonely	t5_2qjny	2018-06-15 02:33:47	8	/r/lonely/comments/bvnwbd/i_am_drunk_and_i_need_someone_to_talk_to/			34	I am drunk and i need someone to talk to..
54	bvnzhe	Somber_Skeleton	You want people to care about/for you, right? Someone does, but you sort of expect it from them, so it doesn't really affect you. Then someone doesn't, and you really want them to, even though they have no real reason to. All you want is for them to care. Idk why I feel this way. I know certain people care about me, but I want that from other specific people. I hate that I feel this way.	2019-06-01 14:36:45	lonely	t5_2qjny		14	/r/lonely/comments/bvnzhe/weird/			34	Weird
55	bvofpq	ak4iyengar	It might look like attention seeking. But, I need this :) Edit: I just turned 26..I am overwhelmed by the amount of wishes. Who said that I am lonely when there are so many well wishers across the globe. Thank you so much for your love, support and wishes my fellow friends &lt;3	2019-06-01 15:20:19	lonely	t5_2qjny	2015-01-12 09:03:51	230	/r/lonely/comments/bvofpq/it_is_my_birthday/		1	33	It is my birthday
56	bvonbn	JDRuzkin	They’ve been together about three years. They’re both great people and I love them to death and I’m so happy for them. But It just bothers me so bad because I see how great they are together and how they’re living their best life, and I just know I’m never gonna get that. I know I’ll never been good enough for anyone. I’ll never be good enough in anything that I do, not just my love life. How do …	2019-06-01 15:40:13	lonely	t5_2qjny	2016-11-10 21:11:13	9	/r/lonely/comments/bvonbn/my_best_friend_got_engaged_today/			33	My best friend got engaged today
58	bvp6mf	fiscally	I honestly cant take it, my male friends (very few) all have girl friends and a booming social life but im just as ive been for years alone in my room. I tried changing my entire life style in my first semester of college which didnt result in any changes. I'm honestly on the verge of completely losing all hope of every feeling happy and having a proper social life, the only escape to stop me fro…	2019-06-01 16:30:41	lonely	t5_2qjny	2018-12-09 18:29:30	2	/r/lonely/comments/bvp6mf/tired_of_constant_social_isolation/			32	Tired of Constant Social Isolation
59	bvpefd	CharmsWay	I don't know if I'm the right place right now or not, but here goes. Recently I started a new job driving a truck across the USA, and I've been with my trainer for about 2 weeks now. And I'm miserable. Not with the job, I love it. But my trainer is making me so sad and lonely. He wants nothing to do with me, only to yell if I mess up. If i do anything right, he ignores me completely, and makes no…	2019-06-01 16:51:13	lonely	t5_2qjny	2016-10-06 09:59:11	3	/r/lonely/comments/bvpefd/im_so_alone_i_feel_like_crying/			32	I'm so alone I feel like crying
61	bvpom0	ChaoticWolf2	This actually annoys me. Sometimes I'm away from my device, maybe even have it shut off. But then when I return to it, I see messages waiting for me from people. Then sometimes I don't even wanna reply to them depending on the person because I feel like I'll annoy them or something or it's too late to respond. It actually bothers me. Why do people have to message me when I'm away from the thing o…	2019-06-01 17:17:22	lonely	t5_2qjny	2016-11-23 19:48:08	1	/r/lonely/comments/bvpom0/why_do_people_all_of_a_sudden_wanna_message_me/			31	Why do people all of a sudden wanna message me when I'm away?
62	bvpqqq	ubebre4d	I’ve been so sad and I’ve never had any friends but I’ve just been feeling super lonely recently. Summer is coming up and this is when I feel super lonely. I don’t have anything to do because spring semester has ended and seeing everyone go out and have fun really makes me realize how shitty my life is. I only have one friend but she lives far away and neither of us drive. She also sucks at texti…	2019-06-01 17:22:49	lonely	t5_2qjny	2019-03-15 17:10:06	19	/r/lonely/comments/bvpqqq/lonely_and_sad/			31	lonely and sad
64	bvq8oc	N3koChan21	I always get especially lonely during evenings idk what it is, maybe it’s just because I have nothing to do and I wish I had people to talk to. Especially during summer when I have so much off time yet no one to spend it with.	2019-06-01 18:08:35	lonely	t5_2qjny	2018-04-20 11:56:08	6	/r/lonely/comments/bvq8oc/lonely_evenings/			30	Lonely evenings
4	c7ms7n	happysweetheart	I’ve been suffering with loneliness for a very long time. I have friends... but still I am lonely.. I don’t know how to cope with it...	2019-06-30 22:11:48	lonely	t5_2qjny		1	/r/lonely/comments/c7ms7n/lonely/			101	Lonely
9	c7nc3k	dontfallinlovewithme	Dude. I’m so lonely it doesn’t make any sense. I’m the “life of the party” at my job. Everyone loves me and wants to hang out with me outside of work, but I always decline. When people realize I’m not always a clown, they end up abandoning me.	2019-06-30 23:08:18	lonely	t5_2qjny	2018-02-05 18:06:38		/r/lonely/comments/c7nc3k/im_so_lonely/			72	I’m so lonely
11	c7ngi8	CJ_Thomas	Most of the time its just sad, or desperate, or a combination of the two. But very often the really sinister part about being this lonely is thinking about how much of me I don't get to express or tap into - things I'm saving for a partner - the kind of closeness that you don't get to share with anyone else. I had somebody, but it was all so brief and sometimes it feels like it barely happened at…	2019-06-30 23:21:00	lonely	t5_2qjny	2018-07-10 14:23:26	1	/r/lonely/comments/c7ngi8/sometimes_it_makes_me_angry/			68	Sometimes it makes me angry
12	c7nhvh	Thegreatattractor117		2019-06-30 23:24:54	lonely	t5_2qjny	2018-09-29 22:52:46	2	/r/lonely/comments/c7nhvh/i_have_never_been_this_lonely_in_my_life_in_the/			67	I have never been this lonely in my life, in the middle of a divorce, dad is dying, miss my kids.
14	c7nkso	starkiller10707	If you do, I’ve made a group that will help people here. If you want a link to the discord server, message me. Still a work in progress and if you have any questions, ask. I know what it’s like to be lonely, it’s why I’m here. But I have a friend who helped me through it, and I want to give people here the same help he gave me.	2019-06-30 23:33:05	lonely	t5_2qjny	2019-02-16 16:09:08	2	/r/lonely/comments/c7nkso/anyone_here_have_xbox_live_or_interested_in/			62	Anyone here have Xbox Live, or interested in joining a social group?
24	c7oona	idontknowanymorewtf	I hate the way my life has turned out. I have no real friends, no one to trust or talk to. I have a boyfriend but lately we've been arguing more than anything and he currently doesn't want to talk to me, as he says he needs some time to himself. I suspect that his feelings for me have changed (although he denies it) and that we won't be together for much longer. I literally have no one to talk to…	2019-07-01 01:35:47	lonely	t5_2qjny		3	/r/lonely/comments/c7oona/fed_up_with_being_lonely/			51	Fed up with being lonely
25	c7osl7	NotHereForJesus	So I date this girl for a year and a half. Totally fall in love for the first time. We break up. I'm heart wrenched. I can't trust myself not to talk to her so I block her from all social networks I can find. Totally cut her out of my life and never talk to her about any of the shit. Never get closure. It's fine. But then a few months later I go into the dating scene. Meet a new girl. We unceremo…	2019-07-01 01:48:56	lonely	t5_2qjny		3	/r/lonely/comments/c7osl7/unfriended_the_girl_who_took_my_virginity_today/			50	unfriended the girl who took my virginity today
28	c7p61q	fetus_bates	My girlfriend of a year broke up w me just after our 1 year anniversary and told me she didn't love me romantically anymore and said she doesn't see a chance for us to happen again. We're still friends but i wanted everything w her and now i have nobody. I miss the attention and the love and idk how to handle it without her. My only friends are people i play xbox w and work friends.	2019-07-01 02:34:18	lonely	t5_2qjny	2019-01-22 15:02:55	3	/r/lonely/comments/c7p61q/love_is_cruel/			47	Love is cruel
35	c7qdov	Mrlupis	So I've quite literly without hyperbole, had no permanent or note worthy friends. I never made friends when I was young, mainly because I just didn't know how and I never really fit in with any one, in high school, which I've recently finished I made no friends I can say I connect with, hell most of them are unable to go out on weekends so yeah. I had a relationship that with this one girl, proba…	2019-07-01 05:16:18	lonely	t5_2qjny	2018-06-07 20:11:46	5	/r/lonely/comments/c7qdov/i_cant_help_but_laugh_at_how_i_missed_out_on_my/			43	I can't help but laugh at how I missed out on my childhood, teenage years, and will probably not do anything in my 20s.
36	c7qn4b	Ju5t_here	Born to a drug infested family, kept away from all except a few through a 6 and 1/2yr relationship, where I accepted the option of a child. My daughter is the only reason I'm still here... I'm still unhappily married to my Ex. My soul tells me to leave it all as soon as she gets a 2 bedroom place and can have our girl fulltime..... I'm posting this because i want opinions on what i should do.....…	2019-07-01 05:51:36	lonely	t5_2qjny		3	/r/lonely/comments/c7qn4b/all_out_there/			43	All out there
44	c7sxx3	wrongperception	Im a 20 years old girl and i come from an abusive family. With no family i often feel lonely, looking for father/mother figures in school. But since i graduated i have literally noone. if anyone wants to talk, text me. I like sports, books, drawing, hiking and dnd. Maybe we could be friends or somewhat.	2019-07-01 10:02:13	lonely	t5_2qjny	2018-01-11 07:45:04	30	/r/lonely/comments/c7sxx3/hey_does_anyone_wanna_talk/			39	Hey, does anyone wanna talk?
46	c7thfo	stickynotes93	It feels good but that pestering feeling of I wish I had someone with me is bothering me. I’m having a great time though. Listening in on conversations. Two girls chatted the entire first bottle and entertained me right next to me. And I didn’t have to have any awkward conversation either. And I feel good. I don’t usually drink but I feel light headed and good. Is it wrong to be alone in a pub fu…	2019-07-01 10:49:44	lonely	t5_2qjny	2016-09-29 09:29:07	6	/r/lonely/comments/c7thfo/so_ive_come_out_to_drink_a_couple_of_beers_all_by/			39	So i’ve come out to drink a couple of beers. All by myself.
52	c7wism	Big-Daddy-C	Were all lonely together &lt;3	2019-07-01 13:38:15	lonely	t5_2qjny	2018-01-11 17:16:17	35	/r/lonely/comments/c7wism/we_just_hit_50000_people_on_this_sub/			35	We just hit 50,000 people on this sub
56	c7yo6y	WhatHappened-	I never really celebrated my birthday since i was young. I am 23 today. Im not sad necessarily but just empty, no meaning. A single text message acknowledging i still exist, is all i really get. Will be alone all day as usual. It’s all my fault, i blame nobody.	2019-07-01 15:21:17	lonely	t5_2qjny	2018-06-27 06:45:28	561	/r/lonely/comments/c7yo6y/its_my_birthday_today_and_it_is_empty_as_usual/		11	34	It’s my birthday today and it is empty as usual. Can some of you guys make it feel a little less empty by leaving a cool comment or something?
60	c7zhz2	Female-UK	I've been in a relationship for 3 years, it's had its up and downs. But recently I've been feeling that it'd be better to be alone and lonely than in a relationship and feeling lonely. I don't have the balls to break it off but I wanted to air my feelings, as I have noone else to air them to.	2019-07-01 16:13:15	lonely	t5_2qjny		2	/r/lonely/comments/c7zhz2/in_a_relationship_and_still_feel_lonely/			32	In a relationship and still feel lonely
62	c7zsed	soxy_white	No friends-&gt; no social experiences-&gt; no stories to tell-&gt; being boring and awkward-&gt; nothing to offer-&gt;no friends I think if you couldn't make any friends in your teenage years or early 20s then you're fucked. The older you get the harder it is to make new friends because most people already have their own friend groups. And there's also this stigma against not having friends and b…	2019-07-01 16:36:35	lonely	t5_2qjny		30	/r/lonely/comments/c7zsed/making_friends_is_hard_when_you_dont_have_any/			31	Making friends is hard when you don't have any friends
65	c80u14	weatherthestorm333	I am starting to get subtle and not so subtle jabs from family and friends about never settling down. I am open to trying still (heterosexual) but I really don't put much effort into it. I feel like I have disappointed my family and have made myself very lonely. Feels like I am on the edge of running out of time. Feels like I have missed out on life when I have actually done a lot of stuff in my …	2019-07-01 18:03:43	lonely	t5_2qjny		3	/r/lonely/comments/c80u14/no_kids_never_married_45_years/			30	No kids. Never married. 45 years
0	cy3dm0	Mrchachie	Honestly I have been thinking about this a lot and even from a young age I was always lonely it started as a kid when my mom remarried and introduced me to my new family and don’t get me wrong they are great but I never truly felt part of the family and fast forward to today and I train Jiu-Jitsu everyday I’m obsessed with it but even being in the gym after we are training and everyone talks abou…	2019-08-31 20:36:36	lonely	t5_2qjny	2016-02-07 04:34:00	5	/r/lonely/comments/cy3dm0/no_matter_what_group_it_is_i_still_feel_lonely/			257	No matter what group it is I still feel lonely
1	cy3gjg	xidkx1	I honestly just want more people to talk to in order to get my mind off of this loneliness. Even just sending me memes or funny jokes will make my night.	2019-08-31 20:44:34	lonely	t5_2qjny	2019-02-06 08:30:15	3	/r/lonely/comments/cy3gjg/18_f_who_hopes_to_meet_new_people/			237	18 F who hopes to meet new people.
3	cy3kmc	mell0_ben	School is starting in 2 more days for me, so 3 weeks earlier I asked all of my friends if they wanna hang out with me before school starts, unfortunately they all said no, some just ignored me and some say they were not interested. I recently saw their post/stories about them having fun, weather they were at the mall, or zoo or even just messing around at a 711. While I was just sitting on a couc…	2019-08-31 20:56:05	lonely	t5_2qjny	2018-10-05 20:14:26	2	/r/lonely/comments/cy3kmc/im_starting_to_have_a_feeling_where_all_of_my/			156	I’m starting to have a feeling where all of my friends don’t like me anymore
4	cy3mwh	Mr3000rounds	We’re all here because either: we have little to no friends, partners, social interactions or relationships of any kind. So I thought I’d make this to get us to interact with each other more. There’s nothing wrong with you guys reading posts and looking for advise and comforting people but let’s try to connect and interact directly. What are some things you guys want to talk about, I’m open minde…	2019-08-31 21:01:57	lonely	t5_2qjny	2019-03-05 11:24:39	3	/r/lonely/comments/cy3mwh/lets_start_a_conversation/			141	Let’s start a conversation
17	cy4qin	taway451	Please pm me if you need to vent/talk I'm here	2019-08-31 22:50:50	lonely	t5_2qjny	2019-07-20 03:32:35	9	/r/lonely/comments/cy4qin/if_anyone_needs_to_talk_im_here/			75	If anyone needs to talk I'm here
19	cy4s4e	Rhythmix-		2019-08-31 22:55:10	lonely	t5_2qjny	2018-06-20 09:16:58	1	/r/lonely/comments/cy4s4e/just_broke_up_with_my_gf_im_terrified_of_being/			71	Just broke up with my GF, I’m terrified of being alone again.
21	cy4w38	owopuppyowo		2019-08-31 23:06:16	lonely	t5_2qjny	2019-07-14 19:55:33	3	/r/lonely/comments/cy4w38/friend/			68	Friend???
22	cy51w2	awkward_patatas	Yesterday I was genuinely happy like i don't care about my problems coz I know they'll pass and I don't care if people will leave me out of the blue coz i'm used to it but right now I woke up feeling so dead inside. I feel empty and lonely. i don't know why. All i can think about is crying :(	2019-08-31 23:23:29	lonely	t5_2qjny	2019-07-11 02:25:44	4	/r/lonely/comments/cy51w2/empty/			65	Empty.
30	cy59oz	chonkier		2019-08-31 23:47:01	lonely	t5_2qjny	2019-01-15 12:45:10	2	/r/lonely/comments/cy59oz/anyone_have_any_tips_on_how_to_get_a_girlfriend/			53	Anyone have any tips on how to get a girlfriend? (16, M)
50	cy7lza	llehnatas	So I dreamed about laying in bed with a woman and she was right under my I was touching her boobs around c cup while French kissing her . Woke up and still don't know her face . Now feeling depressed .	2019-09-01 04:42:08	lonely	t5_2qjny	2019-02-13 16:16:41	4	/r/lonely/comments/cy7lza/frustrating_dream/			42	Frustrating dream
73	cycbhf	JustAdreamer2222	Because they can't find happiness in themselves, they are dependent on others to gain happiness. They're becoming attached. Let's say I'm reason of your happiness, I can't leave you now.. Because you will shrink, you don't have happiness of your own. So I don't want this boundary. If I look at another person, if I go with another person you will suffer... Lonely person's don't have happiness to g…	2019-09-01 12:49:41	lonely	t5_2qjny	2019-08-09 13:53:04	8	/r/lonely/comments/cycbhf/why_noone_want_lonely_people/			32	Why noone want lonely people?
76	cyd8g9	BackIn2001	Hey there guys. So I made a post about a week ago to let you know I deleted Instagram. It was driving me nuts comparing myself to others, and it was wasting my time. Afterall, I don't care about sharing my life with everyone else and I couldn't care less about other's lifes, so why have Instagram? One week has passed and I can already *feel* the improvements on my life. I no longer waste time on …	2019-09-01 14:00:48	lonely	t5_2qjny	2019-04-17 08:25:11	119	/r/lonely/comments/cyd8g9/my_life_improved_a_lot_after_deleting_instagram/			31	My life improved a lot after deleting Instagram
79	cye34h	yaraisnotsodark	Is life really unfair ? Or are the things that are right for us haven’t crossed our path yet ? Is timing always off ? Or will everything just fit in together in the right place at the right time no matter what ? Is everything meaningless ? Or are we just impatient ? Make of this whatever you will. Just wait and see what happens. Nothing is always bad all the time and nothing is always good all th…	2019-09-01 15:06:59	lonely	t5_2qjny	2017-06-10 20:12:58	3	/r/lonely/comments/cye34h/_/			30	?
1	dbknla	Butter_fiend	I don't think I'm gonna tell anyone. If they cared they would know	2019-09-30 19:55:57	lonely	t5_2qjny	2018-10-21 13:20:39	27	/r/lonely/comments/dbknla/im_about_to_turn_24_in_a_week_and_nobody_has/			119	I'm about to turn 24 in a week and nobody has noticed.
4	dbkvih	daerk420	I'm majorly messed up with the love of my life we've been together 13 years and I took her for granted. I looked at other girls. I didn't cherish her. she became distant and I ran away. I didn't know I had already found what I was looking for a while I was still looking at other girls. I met another girl and things went terrible. that's when I realized how much I love my ex. I tried to run back. …	2019-09-30 20:12:52	lonely	t5_2qjny	2015-11-26 18:12:58	1	/r/lonely/comments/dbkvih/the_hardest_thing_ive_ever_had_to_do/			105	the hardest thing I've ever had to do
5	dbkwjv	lonely1soul	I used to eat every lunch in the bathroom stalls during high school so as not to appear like a loser quietly eating by himself in the cafeteria surrounded by groups of friends talking, screaming and laughing. Did anyone else here do this?	2019-09-30 20:15:04	lonely	t5_2qjny	2019-09-29 18:38:55	14	/r/lonely/comments/dbkwjv/eating_lunch_in_the_bathroom_stalls/			104	Eating lunch in the bathroom stalls
7	dbl2ay	darkenvis	I get this weird thing where .. even tho I'm surrounded by people who love me or appreciate me. I still feel lonely, sad, etc. I'm not sure why ? 18 F. I'm also struggling finding friends at my college and all my hs friends left so I'm by myself most days. Yes I have friends I game with online. But the feeling of being physically alone with no one to look at face to face, go out with often, etc..…	2019-09-30 20:27:04	lonely	t5_2qjny	2018-12-05 22:54:45	93	/r/lonely/comments/dbl2ay/ever_feel_lonely_even_though_you_have_people_who/			95	Ever feel lonely even though you have people who appreciate you?
8	dbl63b	solowolfe	I’ve always been anti social, a homebody. I’ve had a friend here and there but not a friendship that would stick. Now I’m craving a friendship. Someone to hang out with, laugh with, talk to etc. I’m so broken...damaged and I just feel like I’m too old to make friends. I wouldn’t even know how to or where to start.	2019-09-30 20:35:13	lonely	t5_2qjny	2019-02-23 19:24:13	8	/r/lonely/comments/dbl63b/42yrs_old_and_friendless/			92	42yrs old and friendless
9	dblhyb	bleaf3	Every day I feel different. Some days I'm content and others, like today, I feel stuck and alone. I get way too trapped in my head. I've always been naturally introverted, it made my days of going to school difficult but as I've gotten older I've learned to be more accepting of myself. My worried thoughts of wasting my life away by being like this have never stopped though. Moving to a different …	2019-09-30 21:00:01	lonely	t5_2qjny	2019-09-18 20:52:23	1	/r/lonely/comments/dblhyb/need_to_stop_thinking_so_damn_much/			91	Need to stop thinking so damn much
14	dblsyz	AliceMargoJulia	My BF owns 13 vehicles (13, yes, classic cars, many late model motorcycles) But will not come and get me because he says it’s cheaper that 2 1/2 hours by public transportation. I don’t drive. It’s 45 minutes each way for him and he could at least bring me home. Sometimes I take 2 buses and a train to see him. I have to go through Camden, NJ, the most dangerous city in the USA, to catch the train,…	2019-09-30 21:23:13	lonely	t5_2qjny	2018-01-11 23:24:25	1	/r/lonely/comments/dblsyz/i_risk_my_life_in_order_not_to_be_alone/			74	I risk my life in order not to be alone.
15	dblt9m	jex42xblastaho	When people see me in public but don't know anything about me. They don't assume my loneliness. Once I start talking to people, people automatically know that I am a loner. Once they know that I am a loner they don't want to talk to me or hang out with me. So, if I want to make friends. I have to hide my loneliness. How can I conceal my loneliness when I talk to people. I think people can tell th…	2019-09-30 21:23:47	lonely	t5_2qjny	2019-01-04 19:37:57	9	/r/lonely/comments/dblt9m/how_do_i_hide_my_loneliness/			70	How do I hide my loneliness?
16	dblvls	AliceMargoJulia	I’ve never ever had friends outside of romantic partners since I was in preschool. I’m a 37 year old mother. I was bullied terribly. I’ve been alone for so long that I think I prefer it. Yes I suffer from depression, but on the very rare occasions that someone calls or texts, I just don’t want to answer. It’s like I’ve been institutionalized.	2019-09-30 21:28:45	lonely	t5_2qjny	2018-01-11 23:24:25	12	/r/lonely/comments/dblvls/ive_been_lonely_for_so_long_i_prefer_it/			69	I’ve been lonely for so long I prefer it.
22	dbmb39	littlewing427	Recently I've been more confident and was being extra friendly to this guy I liked. I felt like things were going well, like he enjoyed my company. Turns out he had a girlfriend and never told me. Everytime I texted him, he apparently told our mutual friend about it, essentially complain about me. They would talk about how to let me down easy. I didnt know any of this until the mutual friend (the…	2019-09-30 22:02:31	lonely	t5_2qjny	2019-08-02 17:10:35	4	/r/lonely/comments/dbmb39/confidence_at_a_new_low/			63	Confidence at a new low
31	dbmrqk	17TheUltimatePorker	I am 24f. I also would enjoy having conversations with. Some of my hobbies/likes are... Naps, playing with my cats, reading, Star Wars, LotR, tattoos, silly puns, cooking, mostly eating, watching tv/movies, bonfires, history, plants, Supernatural, Sherlock, Cosplaying, among other things. I'm an open book. Downside I say bro, dude, yeet.. unironically now. It started as a joke it became my life. …	2019-09-30 22:39:30	lonely	t5_2qjny	2019-09-30 19:14:34	6	/r/lonely/comments/dbmrqk/memes_and_things/			56	Memes and things?
34	dbn8df	maybeihavethebigsad	Edit: thank all of you I know how empty it can feel but thanks you guys make it feel better	2019-09-30 23:17:10	lonely	t5_2qjny	2019-05-06 15:55:04	70	/r/lonely/comments/dbn8df/i_dont_even_feel_sexual_connections_anymore_i/			54	I don’t even feel sexual connections anymore I just wanna be held by someone anyone and comforted
37	dbnsjo	teatastesgross	The last time I did anything socially with someone besides my parents was in the early 2000s seeing movies with a high school friend on the other side of the country (otherwise I'd like to think we'd still be doing stuff). I spent 15 years doing literally nothing but jerking off, watching TV, and playing video games. And for a time, it was good. But a few years ago extreme suicidal depression set…	2019-10-01 00:03:38	lonely	t5_2qjny	2015-09-27 16:19:10	3	/r/lonely/comments/dbnsjo/im_going_to_a_bar_alone_within_the_next_two_days/			52	I'm going to a bar alone within the next two days. Wish me luck.
38	dbnxuw	cykie	I'm venting my pathetic feelings because I always keep these bottled inside and I'm sick of it. For so long I told myself I didn't need a romantic interest to be happy. I am a pretty independent person and don't like feeling tied down. However I've been single for the majority of my adult life now (since I was 20 - I'm 24 now), and as melodramatic as it sounds, I sometimes wonder if I'll ever fin…	2019-10-01 00:17:07	lonely	t5_2qjny	2016-09-26 16:17:04	8	/r/lonely/comments/dbnxuw/24f_ive_been_single_for_4_years_and_its_finally/			48	24F I've been single for 4 years and it's finally getting to me
39	dbojom	letmegiveup23	I go through my day talking to one person usually, my fiancèe, she is very disconnected lately and does not give me any of the attention I crave or desire. She has reasons for this but that's fine. I am simply looking for people to talk to, people I can talk to through my day and just help me feel like I'm not nothing. Maybe make a good friend. I am a 21 year old Male if that matters.	2019-10-01 01:15:34	lonely	t5_2qjny	2019-09-28 19:31:09	2	/r/lonely/comments/dbojom/i_need_friends/			48	I need friends
41	dbox4g	pleasedphoenix		2019-10-01 01:54:00	lonely	t5_2qjny	2019-06-22 01:09:48	12	/r/lonely/comments/dbox4g/i_wish_my_husband_payed_attention_to_me_like_he/			46	I wish my husband payed attention to me like he does to his video games
53	dbrg6u	sleepy-potato		2019-10-01 06:34:49	lonely	t5_2qjny	2019-05-20 06:20:30	8	/r/lonely/comments/dbrg6u/i_just_really_wanna_make_new_friends_but_for_some/			40	I just really wanna make new friends, but for some reason most people don‘t like me.. but neither do i so i get it
57	dbsl7s	l1b3c3p4o5d6a7g8l9		2019-10-01 08:22:45	lonely	t5_2qjny	2018-12-06 14:43:48	341	/r/lonely/comments/dbsl7s/i_just_want_to_fall_in_love_i_want_someone_to_be/			39	I just want to fall in love, I want someone to be my world and for me to be theirs. Is that too much to ask for?
59	dbsqhl	dunkin_employee	I moved to the us about 4 years ago, been to college and thought oh ill make friends in college, back in my old country i had my best friend live literally 1 min from my house, and here i had no1 to hangout with other than my family and cousins, i made a couple friends but they both moved far away, i dont feel a connection to any1 here to be honest, my culture and beliefs are different than a lot…	2019-10-01 08:35:22	lonely	t5_2qjny	2017-05-28 13:57:53	6	/r/lonely/comments/dbsqhl/i_am_desperate_for_friends_and_sexual_connection/			39	I am desperate for friends and sexual connection
60	dbt0pp	002_M4Y0_03	To me, if the relationship was either long distance or in real life, I don't care either cause I just want to fall in love someone not for the sake of just having a girlfriend but to just make myself and a girl happy. I may be a bit young for a relationship (I'm 16) but I still feel completely unhappy with my life and I feel like just loving someone would make my life so much better. It doesn't m…	2019-10-01 08:58:52	lonely	t5_2qjny	2019-03-18 18:19:00	7	/r/lonely/comments/dbt0pp/does_it_matter_what_type_of_relationship_you_want/			38	Does it matter what type of relationship you want to be with your future girlfriend/boyfriend?
65	dbtsle	Jaisama	Hey people. How was your day. What you up to.	2019-10-01 10:00:05	lonely	t5_2qjny	2018-10-31 08:20:08	28	/r/lonely/comments/dbtsle/how_was_your_day/			37	How was your day?
70	dbvbo8	tourettelock008	Im tired of faking a smile everyday just to get through the day and help people with their problems instead of recognizing that my own self is falling apart	2019-10-01 11:50:46	lonely	t5_2qjny	2019-05-01 15:32:50	37	/r/lonely/comments/dbvbo8/i_wish_somebody_just_ask_me_if_i_was_ok/			35	I wish somebody just ask me if i was ok
71	dbvoqf	[deleted]	I know that’s a lot to ask. But I miss having one because it’s so much easier to talk to females because y’all understand me better. I also believe y’all see the best in life and I need that really bad. Well I hope to hear from you!	2019-10-01 12:15:47	lonely	t5_2qjny		1	/r/lonely/comments/dbvoqf/im_so_lonely_need_a_female_best_friend/			35	I’m so lonely need a female best friend
72	dbvot6	limitless0727		2019-10-01 12:15:58	lonely	t5_2qjny	2018-11-06 16:16:52	96	/r/lonely/comments/dbvot6/today_i_almost_bursted_in_tears_in_front_of/			34	Today I almost bursted in tears in front of everyone
73	dbw45u	hopelessromantic_99	Seriously how do relationships work? I’m a guy and I’ve never done anything with a girl I can barely even talk to them like I’ve never had a girl like me I don’t understand how to not be boring on dates if I ever get one I don’t know how to be romantic I just don’t get it. I always see people together and I just don’t get it chances are I’ll never have a relationship but I just don’t get it	2019-10-01 12:46:07	lonely	t5_2qjny	2019-06-29 11:21:19	10	/r/lonely/comments/dbw45u/im_20_and_i_dont_get_how_relationships_work_which/			33	I’m 20 and I don’t get how relationships work which is probably why I’ve never had one
75	dbwvb5	IrSpeshul	Basically I got bullied from the get go in school. Never had any friends. Five different schools, all the same thing. I got to Uni, I made one friend. I even got a girlfriend, had a guild in WoW, it was all kinda okay. Then it just all went to shit. She cheated on me with my best mate. My guild fell apart because the three of us were the creators. I lost contact with all my friends. I found out t…	2019-10-01 13:44:29	lonely	t5_2qjny	2012-02-24 20:31:51	1	/r/lonely/comments/dbwvb5/im_struggling_a_lot_bad_hand_in_life_and_it_feels/			31	I'm struggling a lot. Bad hand in life and it feels a bit unrecoverable. I feel so alone.
15	dpyqan	Ethyl_Maltol	Before I say anything, I just want to apologize if what I say makes no sense or is incoherent. Is anyone else so isolated, their social skills gradually keep getting worse &amp; worse? Because that seems to be my problem, &amp; I pretty much never had social skills to begin with. It's gotten bad enough to be considered a disability. Unless someone talks to me like I'm a child, I can't talk to the…	2019-10-31 23:16:26	lonely	t5_2qjny	2019-10-30 22:05:05	12	/r/lonely/comments/dpyqan/atrophied_social_skills/			78	Atrophied social skills
29	dpzgol	Scary_Pasta		2019-11-01 00:27:49	lonely	t5_2qjny	2019-06-11 12:38:46	21	/r/lonely/comments/dpzgol/does_anyone_just_feel_worse_when_they_see_familys/			61	Does anyone just feel worse when they see familys or coupels having a nice tome togther. Like i dont know why but it just makes me feel dredful.
34	dpzwsp	littlemissuptight	So, I think (I’m not quite sure what was the subreddits) I read someone’s post, few days ago. A week maybe. I lost track of time, there was a dad who’s grieving his son, and I comforted him through chat. We exchanged stories and all for a few days, and two days ago he said he has two days off. Considering, how sad he was and seeing him sounds better day by day, I thought it will be good to give h…	2019-11-01 01:16:31	lonely	t5_2qjny	2019-09-14 22:45:18	46	/r/lonely/comments/dpzwsp/missing_person/			56	Missing person
41	dq14n8	Kride500	I literally played video games alone for 13 hours non stop. Coming back to class today some people (including my crush) asked me how I spent Halloween and I had to say everytime that I spent it like always: Playing videogames alone. And this time it hurt me a lot more than being lonely usually does. Anyone here too?	2019-11-01 03:50:05	lonely	t5_2qjny	2019-07-07 09:45:17	15	/r/lonely/comments/dq14n8/yesterday_was_halloween_and_i_spent_it_alone/			53	Yesterday was Halloween and I spent it alone
46	dq28bz	iyoteyoung	I have no friends inside or outside of school and I’ve tried. I want to kill myself, or just hurt myself. I don’t understand why I’m the only one. Like originally I admit what I wanted was a friend group- which was maybe a little *too* much too ask for, as believe me I’ve been around so many but always end up leaving as I can tell when they don’t like me (don’t tell me it’s in my head I’m a teena…	2019-11-01 06:10:38	lonely	t5_2qjny	2018-11-18 00:54:56	3	/r/lonely/comments/dq28bz/im_so_lonley_i_think_its_making_me_depressed_f16/			48	I’m so lonley I think it’s making me depressed? [F16]
47	dq2l2u	noonesalt	No one invited me to anything and some of my friends made plans behind my back and said that they didn't tell me about it because I probably wouldn't come. It was a big party so I wasn't going to go but it kinda hurt.	2019-11-01 06:51:42	lonely	t5_2qjny	2019-10-27 11:52:23	2	/r/lonely/comments/dq2l2u/everyone_is_posting_photos_of_their_halloween/			47	Everyone is posting photos of their Halloween parties and it hurts
54	dq3698	pLeThOrAx		2019-11-01 07:52:35	lonely	t5_2qjny	2018-09-30 08:13:42	5	/r/lonely/comments/dq3698/someone_once_told_me_to_grow_a_personality/			43	Someone once told me to "grow a personality"
59	dq4ugy	snuggleDoodle	Seeing all the vacation pics, knowing that I wasn't loved enough to still be with them. Not coping well.	2019-11-01 10:18:47	lonely	t5_2qjny	2019-10-31 01:30:28	4	/r/lonely/comments/dq4ugy/my_2_best_friends_of_15_years_decided_that_they/			39	My 2 best friends of 15 years decided that they didn't want me in their life anymore. They wouldn't tell me why...some assume that my mental health issues drove them away....hurts so fucking much, its been years I don't know if I will ever not feel so broken from this
68	dq6evp	mrg1622	I’m in a relationship in the physical sense but emotionally I am alone. My desire to seek out an emotional relationship with someone else keeps getting stronger.	2019-11-01 12:15:19	lonely	t5_2qjny	2019-10-02 14:38:47	1	/r/lonely/comments/dq6evp/emotional_loneliness/			36	Emotional loneliness
71	dq7mbz	bluestown100		2019-11-01 13:42:41	lonely	t5_2qjny	2019-04-14 20:04:14	11	/r/lonely/comments/dq7mbz/i_want_some_internet_friends/			35	I want some internet friends :(
79	dq8zup	XENO-BLAZE	I hate my school even though I get a decent education my whole class just belittles me and Harasses me. I get called a cracker and a fat bitch every day and it’s horrible. I’ve been beaten up 5 times in the span of one month and the teachers don’t do shit, they just say I’m lying and to deal with it or to man up. But this probably doesn’t matter since I’m still in middle school	2019-11-01 15:24:46	lonely	t5_2qjny	2019-06-10 10:13:17	7	/r/lonely/comments/dq8zup/i_hate_school/			33	I hate school
81	dqa6gs	TheTyrantLeto	been alone for too long. I do not know what it is to be with a person. I have only been romantically entangled with one person. I am 31. I am afraid that a dog would leave me presented the option of me and nobody else. I can't be upset though. This arrangement of particles won't be arranged this way for eternity. That does give me surceace from my sorrow (nod to Poe). Please don't feel bad for me…	2019-11-01 16:50:13	lonely	t5_2qjny	2017-06-28 10:25:17	9	/r/lonely/comments/dqa6gs/i_have/			32	I have
83	dqaoiz	rosalielie	Everyday, I always look out for him at school. Sometimes I would linger in the hallways after school with my friends, just so he might stop by &amp; say hi to me. I just wish he’d say something. I always feel like he will talk to me one day &amp; apologize for ghosting me. A few weeks ago, we both stared at each other for like 3 seconds, &amp; that fucking made my day... He’s really the only pers…	2019-11-01 17:26:05	lonely	t5_2qjny	2019-04-23 02:47:34	177	/r/lonely/comments/dqaoiz/i_hate_always_hoping_that_hed_talk_to_me/			32	I hate always hoping that he’d talk to me.
85	dqb2nv	jaayy_	...	2019-11-01 17:55:15	lonely	t5_2qjny	2015-09-09 19:09:37	100	/r/lonely/comments/dqb2nv/so_lonely_is_hurts/			32	So lonely is hurts
87	dqbc0l	Pjaesene	Hello, I have never really been on this sub, but am quite a lonely guy. I've had this reoccurring thought in my head, that pretty much all friends you had were situational, and then when the situation no longer exists, you loose the friend. This happened to my football friends, my college friends, until I no longer have any friends. What's worse is that part of embracing the loneliness makes you …	2019-11-01 18:14:53	lonely	t5_2qjny	2019-11-01 18:07:23	128	/r/lonely/comments/dqbc0l/ever_thought_of_the_term_situational_friends/			31	Ever thought of the term situational friends?
89	dqbtz1	antonia1994	I’m 25 with 2 children and 3rd on the way, I’ve been with my partner nearly 11 years and he works SOOOO hard but I feel so alone and like I’ve got no one to turn to. I have friends they are Busy with their own life’s, I’ve tried to talk to my partner but he just doesn’t seem to get it. He works super long hours 7 days a week even though we don’t need the money. I feel like I’m a burden to everyon…	2019-11-01 18:53:43	lonely	t5_2qjny	2019-11-01 18:42:48	1	/r/lonely/comments/dqbtz1/im_so_lonely/			30	I’m so lonely
0	e45z7o	[deleted]		2019-11-30 18:57:13	lonely	t5_2qjny		5	/r/lonely/comments/e45z7o/truly_dont_have_any_friends/			380	Truly don’t have any friends
1	e46017	RollOnOne	Like straight up	2019-11-30 18:58:54	lonely	t5_2qjny	2019-03-24 20:46:11	97	/r/lonely/comments/e46017/i_hate_being_lonely_but_i_find_comfort_in/			221	I hate being lonely, but I find comfort in isolation.
2	e46296	[deleted]	Nice.	2019-11-30 19:03:19	lonely	t5_2qjny		1	/r/lonely/comments/e46296/what_are_your_favorite_things_you_never_get_to/			215	What are your favorite things you never get to talk about?
3	e463a6	[deleted]	I am a wedding right now, and I am sitting in a table where I know no one. My parents are sitting all together with the people I know. I hate this social gathering.	2019-11-30 19:05:25	lonely	t5_2qjny		6	/r/lonely/comments/e463a6/what_if_i_would_start_screaming_and_laughing_in/			196	What if I would start screaming and laughing in public
4	e464ad	DevilMayCrying	I don't have any friends besides my GF, I don't know how to talk to anyone else.	2019-11-30 19:07:39	lonely	t5_2qjny	2016-11-06 23:00:18		/r/lonely/comments/e466pq/made_a_lot_of_friends/			138	why did my ex leave me?
5	e466pq	trepaul15		2019-11-30 19:11:47	lonely	t5_2qjny	2016-11-04 12:13:18	3	/r/lonely/comments/e466pq/made_a_lot_of_friends/			130	Made a lot of friends.
6	e4673u	SomeVevo		2019-11-30 19:12:32	lonely	t5_2qjny	2019-08-04 11:03:41	2	/r/lonely/comments/e4673u/does_someone_want_to_chat_with_me/			127	Does someone want to chat with me?
7	e469mx	[deleted]		2019-11-30 19:17:32	lonely	t5_2qjny		8	/r/lonely/comments/e469mx/i_hate_being_alone_but_socializing_tires_me_out/			117	I hate being alone, but socializing tires me out.
8	e46c8j	firefrog124	It's 3am here, I'm listening to music in my dark room, the same place I've been in the past 2 weeks. Sorry, I think I should give some context. I'm a 15 year old male, I have no friends, only some people I barely talk to, my parents divorced a few years ago and I've stayed alone at my father's apartment in the past few weeks, alone, in the dark. I've had this hole in my chest for a really long ti…	2019-11-30 19:22:27	lonely	t5_2qjny	2018-07-12 01:19:46	14	/r/lonely/comments/e46c8j/idk_why_i_cant_just_be_happy/			115	Idk why I can’t just be happy
9	e46dg5	[deleted]	Airtight yeah, you read that correctly... I'm a lonely guy down in South Africa, and I kinda lied a little..... I'm kinda looking for any girl who would be the least bit interested in me..... OK to me: I'm 1.9m in height (about 6"1/6"2) Im a stocky guy but not overly fat.... I do go to gym but have midsed a few sessions due to being ill. OK here's on to the important bit (I think) Ahm.... In 2011…	2019-11-30 19:24:47	lonely	t5_2qjny		1	/r/lonely/comments/e46dg5/27m_doctor_would_love_to_chat/			115	27M doctor, would love to chat
10	e46f41	seefo3000	Had this painful realization tonight. Physically, emotionally, or in any way-- I am not anyone's ideal or type. Nothing about me is what people want from a partner. My body is basically a compromise you'd have to make for somebody with the world's best personality, but I definitely don't have that. I'm an inferior product nobody would ever consider. There is too much wrong with me and nothing to …	2019-11-30 19:27:43	lonely	t5_2qjny	2019-03-13 10:45:53	3	/r/lonely/comments/e46f41/i_think_im_losing_my_mind/			104	I think I'm losing my mind
11	e46i0m	thadwdavis	So basically through out all of my 15 (lmao yea I’m young) years on earth I’ve only asked out 3 girls and only 1 out of the three girls actually accepted me so that’s kinda cool but that was in 7th grade when I asked out a 6th grader (we were both 12) we only “dated” for about 2-3 weeks and I felt kinda happy but sad that it lasted that long. Once I hit 8th grade I was like super fucking confiden…	2019-11-30 19:33:20	lonely	t5_2qjny	2018-04-23 08:04:26	24	/r/lonely/comments/e46i0m/im_just_so_tired_of_being_alone/			103	I'm just so tired of being alone
12	e46pqq	[deleted]	It's starting to catch up with me. Itd be nice to just see someone who knows me and is someone happy to see me. I hate suburbia, buying this house has been my largest regret in life. Selling in may, hopefully I can form normal friendships once I move. I'm starting to feel heartless. I have no real connection to this world anymore.	2019-11-30 19:45:49	lonely	t5_2qjny		3	/r/lonely/comments/e46pqq/thanksgiving_was_miserable/			102	Thanksgiving was miserable
13	e470ii	cramos135	I'm looking for a friend I can improve myself with. I'm not looking for a group. I suspect why I feel lonely most of the time is because I always hang out in groups, and it never ends well. At first, I would feel so bonded and all, having my own group. But eventually, I get left out in the group. Even if I finally connect with someone in the group, it gets ruined because of some drama in the grou…	2019-11-30 20:03:08	lonely	t5_2qjny	2019-11-22 15:47:56		/r/lonely/comments/e470ii/seems_like_i_keep_falling_for_everyone_i_hook_up/			97	Seems like I keep falling for everyone I hook up with
14	e473mw	[deleted]	It’s almost 6am here. Have to “get up” in an hour and I didn’t sleep at all. Been trying since 10 last night. All I can think about is I’m alone here, it’s cold, and I lost the warmth of being close to someone at least sometimes. Haven’t even gotten a hug from anyone in seemingly months. It’s so hard to care about anything anymore a lot of the time. I have no one left, and I lost something really…	2019-11-30 20:08:05	lonely	t5_2qjny		8	/r/lonely/comments/e473mw/becoming_the_fake_friend/			96	Becoming the "fake friend"
15	e474ph	where_da_fat_bitches		2019-11-30 20:09:53	lonely	t5_2qjny	2019-08-17 20:59:33	1	/r/lonely/comments/e474ph/how_was_your_day/			92	How was your day
16	e47m75	KSCWI68		2019-11-30 20:38:52	lonely	t5_2qjny	2019-08-04 13:36:14	37	/r/lonely/comments/e47m75/researchers_in_the_us_looked_at_218_studies_into/			81	"Researchers in the US looked at 218 studies into the health effects of social isolation and loneliness involving nearly four million people. They discovered that lonely people had a 50 per cent increased risk of early death, compared to those with good social connections."
17	e47rdf	[deleted]	I've been through 7 relationships in 2 years. It's taking a toll on me. I've learned a lot about how relationships function and what to do and what not to do. I've learned a lot about myself and have matured emotionally, but all of that tends to not matter much when you're walking into your 8th prospect putting your best self forward trying, like actually trying and in the end the results are not…	2019-11-30 20:47:27	lonely	t5_2qjny			/r/lonely/comments/e47rdf/forever_alone/			78	Forever alone...
18	e47sn7	[deleted]	I just really want someone to have and to hold and it driving me crazy that I feel like I’m unworthiness of anybody time. I hate being alone I really just want to find someone to love and care for	2019-11-30 20:49:31	lonely	t5_2qjny		2	/r/lonely/comments/e47sn7/hey/			78	Hey
19	e481hg	[deleted]	tw?? hi. earlier this year, i’ve been isolating myself from my family and friends. i started to talk less about my feelings, emotions, and thoughts. i feel like i’m a burden to them because i know they also have problems that they need to solve. i know i’m okay... not until our semestral break. i’ve deactivated my social media accounts for two weeks and came back just recently. i thought i’m goin…	2019-11-30 21:03:58	lonely	t5_2qjny		2	/r/lonely/comments/e481hg/i_want_to_experience_romantic_love/			77	I want to experience romantic love
20	e482jg	[deleted]	I have to study for upcoming exams, and the subject of the first exam is kinda dull. So I take breaks and just walk around the house. "Is it too hard for you to study?" - Mom asks. "Yes, - I answer, - seems like I'm not that good at studying". "Well, then the only way for you is to focus on relationships and get married!" - she's obviously joking, but it's enough to make me sad. So I go to my roo…	2019-11-30 21:05:41	lonely	t5_2qjny		4	/r/lonely/comments/e482jg/moved_back_to_my_home_city/			76	Moved back to my home city
3383	eukq8n	chaosandcolors	[EDIT] I just want to thank everyone on here. In the morning I was so bummed out and just listening to music and trying to get through the day. The support and all these thoughtful wishes have made it so much better. I am actually motivated to go out and treat myself to a piece of cake. I also got a call from a cousin who was so excited to wish me. It warmed my heart real quick. Mom called too, s…	2020-01-27 02:34:40	lonely	t5_2qjny	2017-11-01 03:54:49	712	/r/lonely/comments/eukq8n/its_my_birthday_i_dont_think_anyone_remembers_can/		4	228	It's my birthday. I don't think anyone remembers. Can I get some wishes?
5	ewyfjw	KidHongry	Welcome to the club bud, wanna hang around for a bit?	2020-01-31 20:12:40	lonely	t5_2qjny	2020-01-05 22:52:52	2	/r/lonely/comments/ewyfjw/for_all_of_you_alone_on_friday/			168	For all of you alone on Friday
9	ewzdik	cyberdoge00		2020-01-31 21:28:36	lonely	t5_2qjny	2019-12-08 23:54:45	1	/r/lonely/comments/ewzdik/today_is_my_bday_and_im_in_home_watching_vintage/			138	Today is my bday and I'm in home watching vintage Tom and Jerry .. life of a lonely boy
10	ewzdtc	themillers420	If anybody would like to chat for awhile I'm down. It's kinda a lonely night for me. Preferably people in their 20s or older. Am 420 friendly as well	2020-01-31 21:29:13	lonely	t5_2qjny	2019-10-24 22:53:47	1	/r/lonely/comments/ewzdtc/just_kinda_down_tonight/			119	Just kinda down tonight
13	ewzio1	mycatnolikeme		2020-01-31 21:40:15	lonely	t5_2qjny	2019-09-30 18:24:31	2	/r/lonely/comments/ewzio1/welp_new_member_here_at_rlonely/			112	Welp. New member here at r/lonely 😖
14	ewzkey	itlingers	i was listing to this podcast that asked us if we've heard the way we speak. the lady was explaining that some people speak so fast and mostly say every thing and nothing. they speak so fast because the brain is processing so much and they end up dumping it all at once. i now realize im one of those people that cant stop the word vomit. specially when i meet new people. i think its because im so …	2020-01-31 21:44:09	lonely	t5_2qjny	2012-12-26 12:47:55	4	/r/lonely/comments/ewzkey/can_i_scream/			101	can i scream?
17	ewzu8v	rootbeer14	Another weekend lonely. A friend rejected to hang out with me and a slim possibility of hanging out with another friend on Sunday. I just want to be a normal 22-year-old that goes out and gets drunk with friends.	2020-01-31 22:06:54	lonely	t5_2qjny	2017-01-06 11:27:12	12	/r/lonely/comments/ewzu8v/another_weekend_alone/			94	Another weekend alone
21	ex0gvw	XxWa1kerxX	Ever sit and stare at your phone and wait for a notification? One hopefully from friends who ghost you for weeks-months on end and you're too afraid to text them because you're always the one texting them because you're that lonely and you think that you're just going to be annoying them and then ruin their day because that's always how it feels to you? And once you get a notification your heart …	2020-01-31 22:59:33	lonely	t5_2qjny	2019-08-20 15:37:33	6	/r/lonely/comments/ex0gvw/do_you/			86	Do you-
22	ex0kj5	AgentHawkeye	I’m really just feeling down lately. I feel like I haven’t been genuinely happy since the new year rang in. I really just want a girlfriend but I feel like it’s never going to happen. I’ve been here 20 years and I’ve never really been on a date. I don’t have poor self image on the outside, I can see girls checking me out and stuff like that, but I just don’t know what to do with that information …	2020-01-31 23:08:25	lonely	t5_2qjny	2018-11-25 19:19:56	1	/r/lonely/comments/ex0kj5/just_feel_so_empty_all_the_time/			85	Just feel so empty all the time
35	ex1yb7	Owez_Khan	It's my 18th birthday, I have no friends to celebrate it with... And my parents don't care about birthdays..they didn't even asked me if I want something ... . But my sister woke me up at 12 am just to wish me and I'm thankful for that..... But hopefully I will become Better next year... Wish me luck! 💙	2020-02-01 01:17:18	lonely	t5_2qjny	2018-06-27 21:39:17	89	/r/lonely/comments/ex1yb7/its_my_18th_birthday/			69	It's my 18th birthday
36	ex25ey	crazycravat		2020-02-01 01:38:23	lonely	t5_2qjny	2019-04-02 20:10:57	11	/r/lonely/comments/ex25ey/anyone_wanna_just_chat_not_for_any_reason_i_just/			67	Anyone wanna just chat :/ not for any reason I just wanna interact with someone
42	ex2nqe	Throwaway120565	I have friends, I'm not a recluse, but none of those friends know who I really am. I always have to act around them. There's friends who I have to act cool around, nerdy around, some I have to act like a fuckboy around. Nobody see's the true me. The one that plays Zelda for 6 hours a day and wishes I was born someone else.	2020-02-01 02:33:02	lonely	t5_2qjny	2018-06-24 03:51:11	5	/r/lonely/comments/ex2nqe/nobody_knows_the_real_me/			64	Nobody knows the real me.
44	ex3f1c	NothingSpecial__	I have friends I could talk to. But I don’t want to bother them.. I could really use a distraction right now.. What’s your favorite song, and why?	2020-02-01 03:58:42	lonely	t5_2qjny	2020-01-06 21:00:38	2	/r/lonely/comments/ex3f1c/trying_to_distract_myself_from_self_harm_anyone/			59	Trying to distract myself from self harm, anyone up for a light conversation?
46	ex3hn4	Lonelygirlwolf	Lonely and cold miss cuddles watching a old movie by myself	2020-02-01 04:05:55	lonely	t5_2qjny	2020-01-14 01:15:36	2	/r/lonely/comments/ex3hn4/lonely_and_cold/			58	Lonely and cold
47	ex3okd	PlutosFields	Tonight i invited a guy around cause i was feeling lonely and depressed. I wanted someone to have a sesh and chill with. Maybe we would fuck but it wasnt about the sex. I knew he only wanted sex. I invited him around anyway. He came. We smoked. Fucked. He left. Now im left lonely, depressed and disguisted at myself	2020-02-01 04:26:09	lonely	t5_2qjny	2018-10-03 03:09:25		/r/lonely/comments/ex3okd/disguisted_at_myself/			58	Disguisted at myself
48	ex3tar	darknessnbroknpieces	You really wanted to talk about it but when you start (if you can even begin), everything comes out so wrong and different that whoever’s listening misunderstands the situation.	2020-02-01 04:40:12	lonely	t5_2qjny	2018-10-29 09:57:02	563	/r/lonely/comments/ex3tar/do_you_ever_feel_so_sad_that_you_wanted_so_badly/			57	Do you ever feel so sad that you wanted so badly for someone to listen but when someone came, you can’t even begin to articulate what you’re feeling or to even explain why you’re so sad?
53	ex4k7d	AlineV2	Today I had my first heartbreak and this may sound stupid it made me see how lonely I really am and I have been feeling like this for along time now I am so depressed and so emotional less right now that I am really thinking about killing my self you might think it is stupid but it hurts I have never felt like this before I have lost loved ones before but this is a different kind of pain and this…	2020-02-01 05:59:29	lonely	t5_2qjny	2019-12-23 22:54:54	5	/r/lonely/comments/ex4k7d/i_feel_i_have_no_one_in_my_life_even_knowing_i/			53	I feel I have no one in my life even knowing I have family and friends
56	ex51z9	liquidschwartzzz	Sad girls reply to this plz	2020-02-01 06:49:28	lonely	t5_2qjny	2020-02-01 06:32:39		/r/lonely/comments/ex51z9/sad/			52	Sad
58	ex5x9p	Lamburrito	New the sub. In my feels, just like everyone else. Hope everyone is doing well	2020-02-01 08:10:38	lonely	t5_2qjny	2016-08-05 07:55:05	1	/r/lonely/comments/ex5x9p/hey_everyone/			50	Hey everyone
61	ex65y4	AnneToeKneeOhh	Don’t really have any close friends to talk to. I’d like a little perspective on what I’ve got going on... maybe someone on the internet can give me some decent advice. Id like a strangers perceptive. In short I’m antisocial but I really wanna change. Lmk	2020-02-01 08:32:04	lonely	t5_2qjny	2016-07-25 13:36:36	1	/r/lonely/comments/ex65y4/anyone_willing_to_listen_to_my_problems/			49	Anyone willing to listen to my problems?
62	ex6e8w	temporary-account-	It seems like every time I find love of some sort, I never even get the chance to pursue it. All my life I dreamed of finding a girl and being happy, and wanting little else. And yet, I struggle to make this one achievement. Now I acknowledge that I am young (17), however this cycle has happened time and time again, and I’ve watched everyone in my life find a relationship before me. I know almost…	2020-02-01 08:52:05	lonely	t5_2qjny	2020-01-13 01:24:56	5	/r/lonely/comments/ex6e8w/how_many_times_will_i_complete_this_cycle/			48	How many times will I complete this cycle?
63	ex6zwm	daheko	I make friends who I really like and i talk about so many things that go on all the time, and most of the time I just get seenzoned, and no one really responds. Nobody cares or gives a shit about what goes on with me and I just wanna give up altogether, shut my mouth and keep quiet because it's godamn embarrassing to be that person.	2020-02-01 09:39:28	lonely	t5_2qjny	2017-10-20 17:51:48	102	/r/lonely/comments/ex6zwm/i_feel_like_my_whole_life_is_an_embodiment_of/			48	I feel like my whole life is an embodiment of r/nobodyasked
64	ex70yt	skyherb	Jan. Of 2018 I met who I thought was the love of my life. Love at first sight shit and all that. She was beautiful. Petite, peircings, lilac colored hair, the face of an angel. We didn't go a day without being with eachother for 9 months straight. That Nov. I found out her and my best friend at the time were talking behind my back. It was a messy breakup. I found out they were officially together…	2020-02-01 09:41:55	lonely	t5_2qjny	2013-06-27 12:44:41	3	/r/lonely/comments/ex70yt/its_been_a_year_and_some_change/			48	It's been a year and some change
69	ex7qpt	hobbit-elf	I've always been told that talking to people helps when you are in a bad place. When you feel as if you have the weight of the world on your shoulders. I tried. I talked to 2 good friends, some of the only ones I've got and I'm glad to have. And I don't know why, but talking to them made it worse. It felt as if I was forcing my problems into the lives of those who have enough to deal with as it i…	2020-02-01 10:33:43	lonely	t5_2qjny	2019-02-13 02:23:48	9	/r/lonely/comments/ex7qpt/im_getting_worse/			46	Im getting worse.
71	ex87nk	artemis991	I wake up every day that im off and realize i have no one to talk to or spend my off day with when my kids are at their grandmas. I'd love for someone to hmu and take an interest in my day and invite me out. I just dont understand why im not a thought on anyones mind. I may just delete social media because i hate seeing everyone elses happy social outings.	2020-02-01 11:06:10	lonely	t5_2qjny	2017-06-19 17:06:01	3	/r/lonely/comments/ex87nk/no_one_to_talk_to/			44	No one to talk to
73	ex8kyo	ElementalMonkey1	I always feel sad at school where I feel so invisible, no one ever talks to me, sits with me at lunch, not even a 'Hello' or 'Hows your day'. I try to make the effort to make friends but they either blank me or give one word responses. edit: Thank you for the advice, whilst I would not say I have made anymore friends, people have now been making the effort to talk to me thanks to the advice. Than…	2020-02-01 11:30:40	lonely	t5_2qjny	2020-01-18 13:12:11	4	/r/lonely/comments/ex8kyo/am_i_the_only_one_who_feels_sad/			43	Am I the only one who feels sad
80	exab5l	Abner_Michaels	What I find as the solution to loneliness is ZEN-meditation. When you meditate it can overcome emotions such as loneliness. The whole purpose of ZEN is to master your emotions. That's why Buddhist monks can isolate themselves in the wilderness and become Hermits without feeling lonely at all. If anybody has questions, I'll be glad to answer.	2020-02-01 13:24:07	lonely	t5_2qjny	2019-08-22 21:03:03	1	/r/lonely/comments/exab5l/solution_to_loneliness/			40	Solution to loneliness
81	exadyg	cookieee-	im 16 and a girl and have no friends whatsoever so WHO WANTS TO BE FRIENDS COME ON DON'T BE LONELY ANYMORE we can talk about anything u want i don't care i just wanna talk don't be shy :")	2020-02-01 13:29:30	lonely	t5_2qjny	2020-02-01 12:24:18	11	/r/lonely/comments/exadyg/talk_to_me/			39	TALK TO ME
83	examj8	Trowit25away	.. but why is it soo hard to grow up? It coukd have been easier if I didnt have dropped acid and it ruined me.. oh well	2020-02-01 13:46:45	lonely	t5_2qjny	2019-03-04 13:38:53	5	/r/lonely/comments/examj8/im_a_26_year_old_so_i_shouldnt_be_saying_this/			39	Im a 26 year old so I shouldnt be saying this..
84	exasmn	Iam31415	It's gonna be valentine's day soon and I'm pretty sure the only thing I'm gonna get is a snap from team snapchat. I've never been in couple and I fell like time is flowing too fast, I'm nearly 17, and sometimes when I'm sad &amp; lonely I'm so, like, depressed but in a angry way that I have a ghost feeling of someone cuddling and it is so ducking frustrating	2020-02-01 13:58:39	lonely	t5_2qjny	2018-10-29 07:56:01	5	/r/lonely/comments/exasmn/this_is_so_frustrating/			38	This is so frustrating
85	exaxu4	ins4n3_	I'm 15 and I regularly chat with a lot of my friends but most of the time it seems like they don't really want to chat with me and it depresses the fuck out of me. I honestly don't know what to do and I feel so alone.	2020-02-01 14:08:25	lonely	t5_2qjny	2020-02-01 14:04:38	9	/r/lonely/comments/exaxu4/i_have_many_friends_but_i_still_feel_alone/			38	I have many friends, but I still feel alone
98	exc1oq	3640646	Am I the only man who expect it from a girl? I never get sympathy about this. I feel like noone in the world wants a romantic and caring man... What's the problem with this if someone would like to care about your wishes and treat you like a queen a bit?	2020-02-01 15:25:42	lonely	t5_2qjny	2019-11-25 15:14:03	8	/r/lonely/comments/exc1oq/is_it_really_true_that_there_are_no_women_who/			36	Is it really true that there are no women who like love, caressing and romanticism?
116	exe8ce	melanie31leo	I feel like I have no purpose in life. I live in a toxic household and work at a shitty ass retail store with low pay. On top of that I have 5 online classes because I’m too fucking depressed too get up and go to class. I have no friends. Like literally. I’m not one of those people that say they don’t have friends just because they got in a little disagreement or because they feel lonely. I have …	2020-02-01 17:59:37	lonely	t5_2qjny	2018-08-22 21:29:44	4	/r/lonely/comments/exe8ce/i_feel_so_alone/			32	I feel so alone
124	exf7v4	Erramayhem89	Big facts here I hardly ever meet social people who don't do at least one of the following	2020-02-01 19:05:34	lonely	t5_2qjny	2017-01-29 08:53:16	19	/r/lonely/comments/exf7v4/most_people_are_only_social_because_they_do_drugs/			30	Most people are only social because they do drugs, smoke and drink alcohol
125	exf8ai	it-is-not	Honestly, this is going to sound sad, but I genuinely love people. I love talking to others, but there's that feeling that dawns on you that they really don't care about what you have to say. And it happens to me all the time. I'm told I'm a good listener, but I don't want to be the only one who listens. I want to articulate my interests or my struggles too. Even if I'm surrounded by people who "…	2020-02-01 19:06:25	lonely	t5_2qjny	2019-03-07 15:47:11	43	/r/lonely/comments/exf8ai/i_love_people_but_they_dont_like_me_back/			30	I love people but they don't like me back.
1	fbllvj	whtamievendoinghere	so throughout highschool i met this girl ... let’s call her J , so we started off as friends and then i caught feelings . i never had feelings for a girl before (i’m a girl as well) and ik she felt the same . but it was the type of feelings that you couldn’t react on yk ? bc of how close you were . anyways she dated a lot of people i knew and it broke my heart but i would never say anything . she…	2020-02-29 19:07:19	lonely	t5_2qjny		1	/r/lonely/comments/fbllvj/so_confused_so_lost/			320	so confused ... so lost
3	fblmqo	damnsausage	I'm going through a hard time, that I've entirely brought on myself, don't want to talk about that so much as have a conversation	2020-02-29 19:09:06	lonely	t5_2qjny	2019-12-19 17:38:56	2	/r/lonely/comments/fblmqo/anyone_want_to_talk_a_bit/			193	Anyone want to talk a bit?
7	fbmcd1	sdjpianoguy	I’ve skimmed over this subreddit and have been really touched by the posts here. I’m someone that gets along well with others and while I wouldn’t consider myself popular by any means, I have been able to keep as much of an outgoing lifestyle as possible. Life has hit me pretty hard tho this past year, starting with my girlfriend breaking up with me on New Years. She’s now blocked me on everythin…	2020-02-29 20:02:35	lonely	t5_2qjny	2020-01-25 10:13:06	6	/r/lonely/comments/fbmcd1/some_inspiration_for_everyone/			151	Some inspiration for everyone
18	fbnts1	unc1edr3w883		2020-02-29 21:58:37	lonely	t5_2qjny	2020-02-07 22:43:48	66	/r/lonely/comments/fbnts1/nothing_pisses_me_off_more_than_seeing_people_who/			121	Nothing pisses me off more than seeing people who don’t even try and still have perfect lives.
19	fbnw73	BasicallyNuclear	I don’t know what to do. I’m so hurt and this happens every single time.	2020-02-29 22:03:55	lonely	t5_2qjny	2016-01-03 21:37:06	4	/r/lonely/comments/fbnw73/the_girl_i_was_going_to_ask_out_just_started/			116	The girl I was going to ask out just started dating someone today.
20	fbnx1t	Mockieee	Hey everyone, I'm 20 years old. I had a pretty cool, small circle of friends. They love to party/drink/smoke/stay out all night. I'm the complete opposite. I hate parties and don't like to drink or smoke. So obviously because my loss of interest, I stopped hanging out with them, and now we don't talk at all. My college classes are online, so I don't really have any social settings to meet anyone …	2020-02-29 22:05:57	lonely	t5_2qjny	2019-09-27 21:57:41	8	/r/lonely/comments/fbnx1t/20m_i_have_literally_no_friends_at_all_do_nothing/			113	[20M] I Have Literally No Friends At All &amp; Do Nothing at Home 24/7
25	fbo88d	imprettyinto	I feel like I don't EXIST. I sit down in class, people make it verbally obvious they don't want me to sit next to them even making fun of me with their friends. Or they give me dirty looks. I HATE it, but I suck it up and hold my head high and sit down. THEN I cry on the bathroom FLOOR. If I had pills in those moments I would take THEM I sit down in a group for a game. They don't acknowledge me, …	2020-02-29 22:31:57	lonely	t5_2qjny	2020-02-02 10:08:40	5	/r/lonely/comments/fbo88d/just_respect_me/			105	Just RESPECT ME
33	fboqto	hashjun	I am just one lonely teenager making myself wake up in bed with no purpose Nothing i do makes me feel any good and i can’t bear living in this fuckin world i know this is probably the wrong sub to post this shit but i really need help I keep getting super anxiety and all my parents do is shout and say mean things i talked to them about this but all they said was stuff i was doing wrong. Maybe i a…	2020-02-29 23:15:46	lonely	t5_2qjny		1	/r/lonely/comments/fboqto/hello_please_help_me/			82	Hello please help me
38	fbozn6	PurpleStitch98	I mean ... title says on its own. There is no person I can remember as a child that was a childhood friend. Yesterday was my birthday and of course no one remembered .. I erased my birthday from all social media. As I wanted to test who actually remembered... I guess no one did ... Until a bing of a notification pops up of a birthday only way they remember.... Now that’s the truth of finding real…	2020-02-29 23:37:07	lonely	t5_2qjny	2020-01-20 10:45:24	2	/r/lonely/comments/fbozn6/never_had_any_long_time_childhood_friends_or_any/			74	Never had any long time childhood friends or any close friends either ....
40	fbp6cr	captainsnarcosplay	I have no one. At the end of the day I really have no one. I have some "friends" but no one close, and they're only my friend when I appear happy. If I say im sad or not feeling good or going through something they disappear. I'm never listened to. I feel like everyone has ulterior motives to being friends with me. Ugh. I feel like I sound selfish but idk I just want someone to actually care.	2020-02-29 23:53:47	lonely	t5_2qjny	2019-06-06 22:31:35	1	/r/lonely/comments/fbp6cr/im_so_tired/			73	I'm so tired...
45	fbpb6g	WolfShield819	I'm finally at peace with my loneliness in the present, but what I can't seem to shake is this feeling that I've missed out on so many childhood experiences. No matter what I do to turn my life around now, I'll never be able to go back and have those experiences. I'll never be able to get rid of these lame, awkward, cringy memories. I get that nobody's life is ever perfect, and it's never exactly…	2020-03-01 00:05:53	lonely	t5_2qjny	2019-03-21 18:35:51	7	/r/lonely/comments/fbpb6g/i_always_wanted_to_have_that_childhood_where_you/			69	I always wanted to have that childhood where you have cute crushes and first kisses by the lockers and a date to prom and fun experimenting with sex... But now that I'm an adult, I've missed my chance, and I'll never get it back :(
58	fbq2c1	Darkmaster666666	On the bus rn, nobody's sitting next to me because I'm tired of begging people. I only have reddit to keep me company. so sick of having to force people to engage in conversations with me.	2020-03-01 01:18:21	lonely	t5_2qjny	2017-09-16 13:42:09	4	/r/lonely/comments/fbq2c1/lonely_on_a_class_trip/			58	Lonely on a class trip...
61	fbq92n	Technomage4040	My birthday is in may I’m working on being a marine while currently doing rocket engineering in school I’m kinda of a lewd person but I like to talk if anyone wants to try on discord (The Reaper#7312)	2020-03-01 01:38:33	lonely	t5_2qjny	2018-12-08 15:47:15	1	/r/lonely/comments/fbq92n/m16/			54	M16
67	fbqr4s	vent1667	i dont know what to do what is wrong with me? i...i try... i know im not as beautiful as everyone else, or maybe as intelligent or maybe as funny or whatever else...but... yeah...i know i wish i was enough for someone i just...wish i had someone that loves me and i love him too we could go on dates, we could sing together, we could just walk or watch the stars and talk for hours and hours i would…	2020-03-01 02:33:08	lonely	t5_2qjny	2019-10-30 14:31:29	6	/r/lonely/comments/fbqr4s/why_am_i_unlovable/			48	why am i unlovable?
73	fbr58x	FriendlessFellow2	When I inevitably kill myself due to loneliness, isolation, and the fact that I have no one... People will complain that I should have reached out. I did try to reach out. But nobody wanted to listen. They just wanted to make fun of me for being a loser with no social life or exclude me from their group instead of actually helping me. Well what did they expect was gonna happen?	2020-03-01 03:19:22	lonely	t5_2qjny	2019-08-13 20:27:36	135	/r/lonely/comments/fbr58x/people_only_care_about_you_after_you_kill_yourself/			46	People only care about you after you kill yourself
74	fbr8ti	usmc_early	I go to community college and live with my parents. My friends are all away at college and I go for months without seeing any of them and it kills me and I would do anything to get a hug from them. But even when they come back I’ll feel weird asking them for a hug bc they didn’t miss me as much as I missed them	2020-03-01 03:31:01	lonely	t5_2qjny	2018-12-07 10:04:59	3	/r/lonely/comments/fbr8ti/i_just_want_a_hug/			46	I just want a hug
75	fbrl2e	roseblackheart	Listen to: the only- Sasha Sloan Music is really like a personal diary whether you’ve written it or listen to it.	2020-03-01 04:12:02	lonely	t5_2qjny	2020-01-22 03:26:40	5	/r/lonely/comments/fbrl2e/a_song_that_will_completely_explain_things_you_go/			45	A song that will completely explain things you go through sometimes.
76	fbrn43	Call_me_Spud	I hate being alone due to my deppression, i also haven't had any freinds for a good 9 years now. However i have quite bad anxiety and that causes me to be to afraid to make freinds again incase what happened last time happens again Gahhh! I am fed up with this!	2020-03-01 04:18:31	lonely	t5_2qjny	2019-11-21 04:39:09	4	/r/lonely/comments/fbrn43/i_carnt_win_either_way/			44	I carn't win either way
80	fbsu61	NeedABetterLife	I always browse dating subs on reddit or think about how wonderful it will be if I was in a relationship. But then I realize that I am disgusting and don't deserve one.	2020-03-01 06:30:23	lonely	t5_2qjny	2017-08-03 08:51:42	8	/r/lonely/comments/fbsu61/what_hurts_me_the_most_is_the_fact_that_i_deserve/			43	What hurts me the most is the fact that I deserve to be lonely.
82	fbsvuq	WL143Pi	I recently made a post saying that I was done being lonely and that I was going to change something, well I did and in those couple of days I was actually happy for a minute because I had found someone. It all started on Tinder, I figured I'd give it a shot and see what happens. Well what I didn't expect was for it to happen as fast as it did... but it did. I met a girl and it turned out that we …	2020-03-01 06:35:34	lonely	t5_2qjny	2019-09-23 06:13:17	8	/r/lonely/comments/fbsvuq/take_a_chance/			42	Take a chance
83	fbt2e2	houston-man713	Every time I try to talk to a group of people or something it just gets real silent and awkward. I don’t know if it’s me or it happens to y’all too. Like I will go to a group of people I know and y’all a little then 30 seconds later it gets real silent. And that’s all the time. Why	2020-03-01 06:55:54	lonely	t5_2qjny	2020-01-07 02:10:02	25	/r/lonely/comments/fbt2e2/im_weird/			42	I’m weird
84	fbt6kv	notsurprisedbutstill	I don’t have many people in my life, I have my boyfriend, my parents, and one really good friend and another friend) and normally I’m content but it was recently my birthday. One person posted happy birthday on my Facebook. It was my boss. My boyfriend and parents were all lovely and made the day special but my really good friend forgot as did all of my acquaintances and I feel like I’m just feel…	2020-03-01 07:08:21	lonely	t5_2qjny		35	/r/lonely/comments/fbt6kv/feeling_forgotten_on_birthday/			42	Feeling forgotten on birthday
86	fbtayc	GratefullyFluttering	Friday night after work, I ordered a medium domino's pizza and a coke. I proceeded to eat nearly all the pizza, but two slices, that I saved for the next morning. I spent the next morning miserable with a stomach ache. I woke up, ate the two slices anyway, had some coffee, and trotted to the gym, specifically Planet Fitness. I was all alone. After the gym, I had another coffee, and then went to p…	2020-03-01 07:19:43	lonely	t5_2qjny		4	/r/lonely/comments/fbtayc/who_can_relate/			41	Who Can Relate?
87	fbtjfz	tempuser58295	Seen 12pm .	2020-03-01 07:43:10	lonely	t5_2qjny	2020-02-24 01:57:16	4	/r/lonely/comments/fbtjfz/when_you_send_message_to_your_guy_friend_whats_up/			41	When you send message to your guy friend whats up
91	fbtzx7	Lovekiller122	I miss my best friend even though it's been 6 years Going through different friendships groups in the past I don't even remember them nor think about it much.But everyday she's still in my mind when I'm alone.I saw this headscarf she used to wear online and I cried non stop.My friends forgot about her but I can't because she was once my world. I'm scared to go looking to go looking for her cuz I …	2020-03-01 08:24:50	lonely	t5_2qjny	2020-01-07 14:24:09	8	/r/lonely/comments/fbtzx7/missing_my_best_friend/			40	MISSING MY BEST FRIEND
93	fbu513	dancingdandelion	Is anyone interested in starting a WhatsApp group to keep each other company? I’ve felt isolated and lonely lately and I really miss having a group to just message each other about life and random fun things throughout the day. It really helps stave off the blues and feelings of loneliness. If anyone is interested let me know. I have a telegram link listed below :) DM me if you are interested in …	2020-03-01 08:37:16	lonely	t5_2qjny	2016-06-22 16:11:28	16	/r/lonely/comments/fbu513/whatsapp_group/			39	WhatsApp group
100	fbuxri	Kakaditz	Fuck off. Fuck right the fuck off.	2020-03-01 09:42:58	lonely	t5_2qjny	2019-11-05 06:28:40	646	/r/lonely/comments/fbuxri/to_all_the_ladies_out_there_who_found_this_sub/			36	To all the ladies out there who found this sub and are attempting to gain attention or money from the lonely people here.
109	fbw0b7	Designer-Destiny	Maybe the “need a friend” sub would be a more appropriate place for this but I have friends- can make friends easily... my issue is I crave chaotic complexity. For most my intensity is misunderstood...my satire insensitive and my words pretentious poison. My mind is mechanical mayhem-most can’t keep up. I hate having to be a controlled catalyst. I just want someone who can drink gasoline with me …	2020-03-01 11:02:04	lonely	t5_2qjny	2019-11-27 21:47:12	3	/r/lonely/comments/fbw0b7/my_soul_is_lonely/			33	My soul is lonely
110	fbw369	_someonewhoisliving	My friends tell each other everything and don’t tell me. Then they ask me to be more open with them. No guys ever like me, and the ones I like always end up asking out one of my friends. My mom told me the other day that it’s not because I’m not pretty, she just prayed that guys would leave me alone so they do. She must have prayed so hard that everyone hates me.	2020-03-01 11:07:05	lonely	t5_2qjny		4	/r/lonely/comments/fbw369/i_feel_like_crap/			33	I feel like crap
117	fbwzf4	Erramayhem89	https://www.youtube.com/watch?v=zgsXnFPS43Q&amp;feature=youtu.be	2020-03-01 12:06:43	lonely	t5_2qjny	2017-01-29 08:53:16	3	/r/lonely/comments/fbwzf4/isolated_society_and_loneliness/			32	Isolated society and loneliness
120	fby4km	Lonelygirlwolf	Feeling so alone thinking about alot of things but have nobody to talk to about it one of them is my dad who is older than most dad's who wasn't that great of a dad because of what he did he's having supposed to have caterac surgery either today or within next few days could lose my dad maybe and I already lost my mother a few years ago in 2018 everyone I know is going away it seems why bother ta…	2020-03-01 13:21:42	lonely	t5_2qjny	2020-01-14 01:15:36	1	/r/lonely/comments/fby4km/feeling_so_alone_thinking/			31	Feeling so alone thinking
122	fbydvd	XENO-BLAZE	I’m in middle school currently and have no friends, I’m bullied occasionally. Usually because I’m white and because of my political and religious beliefs. (My school is mainly black) I can’t trust anyone, I’m relatively smart but I’m a little overweight and I suck at sports, it’s been like this for four years and the only time I have a friend is in the summer(I go to summer camp) and even then I …	2020-03-01 13:38:14	lonely	t5_2qjny	2019-06-10 10:13:17	3	/r/lonely/comments/fbydvd/i_have_nothing/			30	I have nothing
11	fsq6g2	X_niggle_X	Ok so i have a question, anyone elses fall head over heels in love with someone and Get attached but then everything you do makes you feel worse like your hurting them? like you feel like EVERYTHING you do hurts them?	2020-03-31 21:46:23	lonely	t5_2qjny	2019-11-20 10:46:23	5	/r/lonely/comments/fsq6g2/question_for_ya/			105	Question for ya.
14	fsqem3	throwaway_xox_	I have one 'interest' that I have had since late last year, I have been keeping it to myself because of drama with past interests (put downs from others, not fitting in with others who like it too etc etc) but last weekend I thought since I am in lockdown and can't do much, I may as well try to connect to others who like what I like as I get told to do so I got an Instagram. I only had the accoun…	2020-03-31 22:00:52	lonely	t5_2qjny	2018-12-12 19:19:08	5	/r/lonely/comments/fsqem3/i_will_never_belong_anywhere_online_or_in_real/			87	I will never belong anywhere online or in real life.
18	fsqxzf	Thunder-Kai-7	Is it okay to message someone if they’re alright, who you can’t even call a friend but just have a decent relationship?	2020-03-31 22:35:54	lonely	t5_2qjny	2019-11-11 20:41:18	3	/r/lonely/comments/fsqxzf/question_for_ya/			85	Question for Ya
19	fsr3ud	stephydrew	Its been a while since i have a connection with someone, i deal with anxiety and im socially awkward. If u wana get to know me dm me, im into cats, anime, music, and food, eating it and cooking it. Please be nice :)	2020-03-31 22:46:16	lonely	t5_2qjny	2019-05-18 04:39:17	9	/r/lonely/comments/fsr3ud/f22_someone_that_can_understand_me/			82	F22 someone that can understand me
24	fsrf9t	pwnsilver	I used to call her every night, even when it was too much, when we would just sit in silence because we had nothing to say to each other. Now the silence is loud, so loud that my heartbeat keeps me up. I. Know we weren't right for each other the way things were, and I was basically alone when I was with her but now it feels like I'm the last person on Earth. I'd rather be in jail than on house ar…	2020-03-31 23:06:47	lonely	t5_2qjny	2013-02-03 01:26:37	5	/r/lonely/comments/fsrf9t/i_broke_up_with_my_girlfriend_last_week_and_now_i/			72	I broke up with my girlfriend last week and now I have nobody to talk to.
28	fsrxc9	wavveycx	All of my so called “friend’s” couldn’t give a single fuck about me. I’m always the one initiating everything. Always busting the mission to drive 20 mins south to hangout. My best friend since elementary school has a new group of friends and flakes on me every time. I’m sick of feeling this way I just want to drive the fuck out of this place	2020-03-31 23:40:44	lonely	t5_2qjny	2018-09-29 05:54:19	2	/r/lonely/comments/fsrxc9/im_so_fucking_sick_of_the_lack_of_effort/			67	I’m so fucking sick of the lack of effort
29	fss3zv	vbjjjj		2020-03-31 23:53:29	lonely	t5_2qjny		1	/r/lonely/comments/fss3zv/tryna_kms_before_the_end_of_the_world/			66	Tryna kms before the end of the world
33	fssfer	candy378	I've found myself wanting to disappear for months now. I just want to delete all my social media, change phone numbers, cut all of my relationships, and stop being where I am. I'm tired of this life, of the people i have to be in contact with. All I want is to start over, if that's even possible. To take myself away from all the suffering. I want to be alone, never having to talk to or see people…	2020-04-01 00:14:28	lonely	t5_2qjny	2019-02-20 07:13:26	3	/r/lonely/comments/fssfer/wanting_to_disappear_all_the_time/			62	Wanting to disappear all the time
40	fstv9v	ItsZohiee	This is an issue that ive always had. I know its natural but i hate that inconsistency. Sometimes you are really connected with them and their life and sometimes you are not active/included in their life. i hate not knowing the funny things, good moments, bad moments. I hate when they do tell me those things but im the last to know. I hate when i recommend them a movie/show and they don’t watch i…	2020-04-01 01:59:12	lonely	t5_2qjny	2020-04-01 01:18:24	7	/r/lonely/comments/fstv9v/i_get_sad_when_im_not_included_in_a_close_friends/			56	I get sad when im not included in a close friend’s life
58	fswd65	Beatle_lou		2020-04-01 05:15:01	lonely	t5_2qjny	2019-08-09 20:43:02		/r/lonely/comments/fswd65/im_sure_that_someday_somewhere_someone_will_love/			43	I'm sure that someday, somewhere someone will love you forever
59	fswgz5	sgtredpeppers	Except for taking online classes and doing hw all day at home, I \[22F\] have literally nothing else to do besides using one dating app and rewatch The Office. SweetRing is the only dating app I'm using right now which only takes about 1 minute to use up all 15 likes and the rest of 15 hours I just watch The office and day dreaming about how my life would be so much better if I have a bf right no…	2020-04-01 05:23:36	lonely	t5_2qjny	2018-08-01 01:55:30	1	/r/lonely/comments/fswgz5/is_it_me_or_is_everyone_else_like_this_too/			43	Is it me or is everyone else like this too?
62	fswqal	analkraven		2020-04-01 05:44:28	lonely	t5_2qjny	2018-10-07 17:59:13	52	/r/lonely/comments/fswqal/you_ever_get_that_feeling_like_a_drop_in_your/			42	You ever get that feeling like a drop in your stomach when you come to terms with why you’re alone?
68	fsxbt5	Cottonxfeathers	all right so I’ve been messaging this guy I met online and I just hope he will be interested. Here’s part of the 30 messages I’ve written so far. He hasn’t seen them yet. I know I sound desperate but does being desperate make me a bad person? What’s wrong with being desperate? Hi! I like your description in your profile. I hope we can chat. You have nice eyebrows and I don’t fill in my brows. I c…	2020-04-01 06:32:43	lonely	t5_2qjny		2	/r/lonely/comments/fsxbt5/did_i_mess_up_by_coming_on_too_strong_please_help/			37	Did I mess up by coming on too strong? Please help
75	fsygbt	mackeym10	I have been dealing with my loneliness for quite some time now. I feel like everyone who’s around me is around me because I’m a good person. But that the only reason. I don’t know if that’s bad or not. Everything else I get into nobody ends up wanting to do. From the music I listen to to the games I get nobody really wants to join me.I try making new friends but just talking to new people is hard…	2020-04-01 08:01:47	lonely	t5_2qjny	2014-04-13 19:39:19	10	/r/lonely/comments/fsygbt/disabled_and_lonely/			35	Disabled and lonely
76	fsym74	m0ss69	I feel like I'm going to scream I haven't hugged anyone in weeks &amp; I want a soft bf. not having anyone to love sucks. &gt;:^( does anyone wanna talk or something PM me plz. I like binging shows, I love music. my interests include weed, acid, bright colorful lights, and a lot more. b my frienddddd. 5+ points if ur a boy and u wear glasses	2020-04-01 08:13:15	lonely	t5_2qjny		4	/r/lonely/comments/fsym74/18f_looking_4_online_buddyz/			34	18F. looking 4 online buddyz. :(
2	gb830e	pm_me_your_best_nuds	I am 22, my life till now was only horrible, bad childhood, traumatic, abusive, forced, left to live under a bridge, all kinds of things happened to me, honestly i just wished i wasnt alive a died i some events i survived.. I dont know how to keep a conversation, but still almost all of them i get blocked, ghosted or badly treated before i can even be myself... i must be a huge problem and the fe…	2020-04-30 20:35:20	lonely	t5_2qjny	2020-01-12 13:58:58	5	/r/lonely/comments/gb830e/i_just_feel_so_lonely_and_i_want_to_disappear/			180	I just feel so lonely and i want to disappear ...
5	gb8fix	bellerose2	It’s so ironic how I can feel so alone when I live in a house full of people. My husband doesn’t give me attention and I have found him giving other girls his time and attention on social media. All I want is to feel loved and wanted. I have no friends to be able to talk to. I literally feel all alone.	2020-04-30 20:57:09	lonely	t5_2qjny	2020-04-29 05:35:13	12	/r/lonely/comments/gb8fix/ive_never_felt_more_alone_in_my_life/			121	I’ve never felt more alone in my life
10	gb924o	personashadow5		2020-04-30 21:37:59	lonely	t5_2qjny	2020-04-22 14:59:00	5	/r/lonely/comments/gb924o/do_any_gamer_people_wanna_talk/			97	Do any gamer people wanna talk?
11	gb97ci	MareMay	I had a bad day, I'm a pretty shy person I don't know how people perceive me but all my co-workers got invited to a bonfire but me. So not only was I left out, I might get coronavirus from their planned event 😑. So if anyone needs a new friend, I could most certainly use one right now. DM me.	2020-04-30 21:47:43	lonely	t5_2qjny	2020-03-11 12:57:41	22	/r/lonely/comments/gb97ci/hey_there/			94	Hey there
18	gbb12p	iamvrysad	There really ain’t much to talk about that’s changed honestly. It’s been a while since I’ve hit rock bottom, and I’m tryna get myself back up. Been starting work again, and I’m still talking to friends. But every day is just taking a toll on me at this point. Customers have not been easy to deal with. Every single one has frustrations about this pandemic like I do and are taking it out on me with…	2020-04-30 23:52:28	lonely	t5_2qjny	2019-12-01 23:44:47	6	/r/lonely/comments/gbb12p/idk_man/			79	Idk man
21	gbbawo	PerfectEquanimity	hello, everyone! I am lonely. Well, I have good friends. And I am really lucky to have some real friends too. 2 or 3. I know they will be there no matter what if I need them. And those people probably the only ones who sort of really know me. To the roots. And still, accept me. For example, my parents know me nowhere close to those people. And I am talking not about friends only. What makes me st…	2020-05-01 00:10:40	lonely	t5_2qjny	2020-03-13 18:33:35	11	/r/lonely/comments/gbbawo/i_am_lonely_but_i_couldnt_find_any_services_to/			75	I am lonely, but I couldn't find any services to solve this. So.. created my own. Opinion wanted!
24	gbbhm8	DMmaster5E	I’m generally a lonely individual, but I have a close group of friends who are like family to me. I’m not going to be able to see most of them after this lockdown is over. Most of my friends are switching schools afterward, and one even had to move to another continent. I literally can’t go anywhere. I don’t have a drivers license, and I live in the middle of nowhere. The only people I can social…	2020-05-01 00:24:08	lonely	t5_2qjny	2019-03-22 21:21:43	5	/r/lonely/comments/gbbhm8/i_live_in_a_rural_area_this_lockdown_has_affected/			73	I live in a rural area. This lockdown has affected my mental health more than my physical health.
26	gbbrwe	OldWestern2	Honestly, sometimes I embrace my loneliness I enjoy my own company I get that sometimes it can be a bitch not having anyone at your shoulder but do you ever get used to it? Cuz I got used to it.	2020-05-01 00:45:20	lonely	t5_2qjny	2020-03-23 16:33:40	8	/r/lonely/comments/gbbrwe/anyone_embraces_their_loneliness/			69	Anyone embraces their loneliness?
29	gbbye2	Mister-Hobbit		2020-05-01 00:59:29	lonely	t5_2qjny	2019-01-16 22:42:10	6	/r/lonely/comments/gbbye2/anybody_have_anything_they_need_to_vent_about/			65	Anybody have anything they need to vent about? Pretty chill 27m who will listen, and not judge.
30	gbbzaw	hunter_kingg	I am crying anyone wanna talk	2020-05-01 01:01:22	lonely	t5_2qjny	2020-04-29 02:01:06	7	/r/lonely/comments/gbbzaw/soo/			61	Soo
37	gbcpb1	buttersticcc	im crying so much because i miss my mom, me and her have a rocky relationship but shes always someone whos there for me when needed the most, we do live thousands of miles apart but she always knows how to calm me down when im broken. i miss her so much, and i dont know what to do, i really want to go see her but this pandemic is to crazy to be flying. shes really my bestfriend and my whole world…	2020-05-01 02:00:05	lonely	t5_2qjny	2019-08-08 20:37:23	29	/r/lonely/comments/gbcpb1/crying_at_155_am/			55	crying at 1:55 AM
40	gbcwyi	milkyboy14416	So know i don't have friends, they abandoned me, another time, they promissed they whouldent do it but they did it, i have no one more else, i don't want to do nothing, i just want to stay in bed all day, i think everything is meaningless because i have no one to talk about the things i do, i'm such shame that i can't even make friends	2020-05-01 02:17:48	lonely	t5_2qjny	2020-04-03 01:00:55	6	/r/lonely/comments/gbcwyi/there_is_no_one_more_for_me/			54	There is no one more for me
50	gbed7m	cute_buggy	It doesn't really matter. I go to a party have some "fun" and when I am back home I just feel like "yeah, ok, might as well have just stayed at home".	2020-05-01 04:29:58	lonely	t5_2qjny	2020-04-29 03:02:59	491	/r/lonely/comments/gbed7m/any_sensitive_introverts_her_who_feel_lonely_even/			46	Any sensitive / introverts her who feel lonely even when they are among other people?
54	gbeqc8	FatYoshi382		2020-05-01 05:04:58	lonely	t5_2qjny	2019-11-20 14:36:17	9	/r/lonely/comments/gbeqc8/how_do_you_get_over_not_being_able_to_ask_a_girl/			45	How do you get over not being able to ask a girl out? (I just need advice, I’m lost and don’t know what else to do)
60	gbfdf4	pwonkawonka	I’m feeling extremely rejected and negative as a result... how can I cope with this?	2020-05-01 06:03:33	lonely	t5_2qjny	2016-12-17 19:16:05	6	/r/lonely/comments/gbfdf4/the_girl_i_hate_is_dating_the_man_i_love/			40	The girl I hate is dating the man I love....
69	gbgs1g	Soggy_Frenchfries	I’m pretty young, maybe I’m ungrateful that I’m just feeling lonely at this age. But that doesn’t mean I won’t stop feeling sore, that tight feeling in you’re chest, when slowly vivid memories slowly loses it’s colour. This year I’ve moved into a new school and was separated with my class that I knew for 4 years. I had two friends (and my only friends) that I strongly loved and admired. Both help…	2020-05-01 07:59:08	lonely	t5_2qjny	2020-04-29 06:19:41	3	/r/lonely/comments/gbgs1g/its_painful_to_realise_your_lonely_again/			36	It’s painful to realise your lonely again
70	gbh1wz	Mounfulblade	I get shrugged off and ignore a lot in real life, but helping just one or two people online makes me feel so good, like i matter, it makes me feel real 😊 and alive, like i really exist.	2020-05-01 08:18:41	lonely	t5_2qjny	2020-04-24 17:43:52	19	/r/lonely/comments/gbh1wz/i_find_more_meaning_talking_to_people_online_then/			35	I find more meaning talking to people online then speaking to the people i live with.
17	gucjzt	niaisbaby2001	I'm 18 years old. I'm a shy female. I wouldn't say I'm ugly, I'm certainly not over weight. I think I'm kind of smart...I hope I'm a little funny because I try really hard to be and I've always wanted to work with comedy, but nobody likes me. Nobody at all. Nobody even in my family. I don't even know a family members number to call for company or advice or anything. I don't have a single friend I…	2020-05-31 22:51:16	lonely	t5_2qjny	2020-04-11 03:37:30	2	/r/lonely/comments/gucjzt/i_dont_understand_why/			82	I don't understand why.
21	gucris	Reddo96		2020-05-31 23:05:53	lonely	t5_2qjny	2020-05-01 18:48:24	16	/r/lonely/comments/gucris/your_lonely_fellow_just_wanted_to_wish_you_a/			80	Your lonely fellow just wanted to wish you a peaceful happy June..
29	gudver	buttercupm	I feel so lonely. I keep seeing all these couples, all these beautiful relationships, all these meet cutes in movies and real life and I know it’s real - love is real. I’ve been in it. But it never seems to work out for me. It’s been too long since I’ve loved and been loved by someone romantically... and I’m constantly aware of this void in my heart. It hurts so much. I keep looking for it and ho…	2020-06-01 00:26:37	lonely	t5_2qjny	2020-05-18 23:55:36	5	/r/lonely/comments/gudver/theres_a_void_inside_me/			61	There’s a void inside me
32	guehk8	mr-throwaway-69	My birthday was a few weeks ago, and no one really tried to make plans or anything for it. One of my friends said he was too busy studying the day or my bday and then the day after goes out partying. Now it’s an ex-friends bday today and theyre throwing him a surprise party during exam week. What happened to studying lol Sorry this was a stupid post	2020-06-01 01:15:31	lonely	t5_2qjny	2018-06-25 09:35:43	7	/r/lonely/comments/guehk8/birthday/			56	Birthday
34	guejur	OOBoobLoverOO	I had friends, A decent life I was happy. She came into my life, sabotaged all my friendships, she would tell me things about my friends that was not true to turn me against them, she even tried to turn me against my family that's when I got rid of the psyco. Anyway I'm so lonely I have no friends left and I trust noone I'm completely paranoid my life is a mess.	2020-06-01 01:20:48	lonely	t5_2qjny	2020-04-10 22:32:07	14	/r/lonely/comments/guejur/i_was_dating_satan/			53	I was dating Satan
35	gueu1s	Myjuliancito	I'd spend my days alone I used to stay at home Lost in seclusion there Like I was in a cell A captured heart as well Surrounded by despair Darkness filled my soul Losing all control	2020-06-01 01:44:08	lonely	t5_2qjny	2019-01-08 19:28:24	5	/r/lonely/comments/gueu1s/fever/			52	Fever
36	guezwn	secret_ouran_host	I’m looking for someone I can vent to. We could vent to each other. I’m going through a lot rn and I just need to talk it out with ppl. Pls be lgbt friendly too	2020-06-01 01:57:57	lonely	t5_2qjny	2020-06-01 00:40:20	3	/r/lonely/comments/guezwn/anyone_wanna_vent_chat/			52	Anyone wanna vent chat?
45	gug94h	damag3d_g00ds	I think some heartache is just too great. I just can't seem to get past the loss of my marriage. I really blame myself, but the change in her was so drastic, even now years later and I still can't get my head around it. At the end of this month of June, it will be 4 years since that fateful and horrible night. A vicious and horrible fight and the point of no return. After 20 years and 3 children …	2020-06-01 03:42:51	lonely	t5_2qjny	2020-02-05 15:30:23	2	/r/lonely/comments/gug94h/i_dont_think_everyone_gets_over_it/			49	I don't think everyone gets over it
47	guggm6	mathdaboi	Forgive me for any grammatical errors. In a way i am asking for advice, but most of all i just feel lost. I am usually a pretty laid back, take life one step at a time type of guy but lately i have been feeling extremely down, i dont really know if something is wrong with me. Most of it started when i had a bit of a falling out with my partner, which made me realise that my life wasnt really goin…	2020-06-01 04:00:16	lonely	t5_2qjny	2020-04-30 01:39:22	3	/r/lonely/comments/guggm6/i_have_family_and_friends_and_a_partner_but_i/			47	I have family and friends and a partner but i still feel lonely.
53	guhh2e	omar_al_najjar	Its weird idk how to describe it but it feels like your chest hurts like you cant breath everytime im reminded of this it just makes me feel worse Edit: thank you all for the support i read every single one i hop you all get better soon too	2020-06-01 05:27:57	lonely	t5_2qjny	2019-03-02 15:57:22	170	/r/lonely/comments/guhh2e/the_pain_that_comes_from_loneliness/			42	The pain that comes from loneliness....
54	gui1p5	jeonies	loneliness has broken and tortured my soul. it’s convinced me i don’t deserve anything and that i’m utterly alone. i feel like such a waste of space and no one cares about me except my parents maybe. so many people have left me and used me until they got bored of me no one ever reaches out to me and sometimes i feel like it’s because i’m truly worthless. and the worst part is that when i tell my …	2020-06-01 06:17:09	lonely	t5_2qjny	2020-03-30 00:35:58	2	/r/lonely/comments/gui1p5/im_so_lonely_i_could_probably_die_l/			42	I’m so lonely i could probably die. l
56	guji34	okko7	Hello all, Yale University recently made this [online course available for free](https://www.coursera.org/learn/the-science-of-well-being). I'm now midway though. I can only say that I'm really impressed on what science says we can easily do to feel better and less lonely. It's too early to say, but have the impression that this course will have a lasting impact on my own loneliness. I can only r…	2020-06-01 08:10:27	lonely	t5_2qjny	2011-09-03 05:43:23	24	/r/lonely/comments/guji34/course_on_science_of_well_being_from_yale/			41	Course on Science of Well being from Yale University
58	gujn79	IronicHoodies	... *tries not to cry* *lies down* *cries in straight crush* *cries a lot*	2020-06-01 08:20:24	lonely	t5_2qjny	2019-03-25 12:15:54	1	/r/lonely/comments/gujn79/happy_pride_month_everyone/			40	Happy pride month everyone!
60	gujztn	Relentless_UK	This may be a long one so bear with me. I was having a few drinks with a close female friend, who a week back come out of a mentally abusive relationship, a few nights ago, about relationships and love. She pointed out my biggest problem is my confidence and that when she met me 9 years ago I was full of it but seem to have any at all now, so I started to tell story's from my life where I feel I …	2020-06-01 08:44:42	lonely	t5_2qjny	2020-02-20 10:58:28	9	/r/lonely/comments/gujztn/i_came_to_a_stark_realization/			40	I came to a stark realization.
63	gukqne	_sillygirl_	I am so lonely. I used to have friends.. or at least I thought I did. When I was working years ago a lot of stuff piled up on me and I ended up having a psychotic break. Once I was the person who needed help all my friends disappeared. One friend stuck around, but over the years I realized it's really tough staying friends with someone that you dont align with morally. Recently.. after listening …	2020-06-01 09:34:41	lonely	t5_2qjny	2014-05-09 12:36:24	72	/r/lonely/comments/gukqne/i_am_so_lonely/			39	I am so lonely.
66	gulfrb	alicebunnybear	He left to go back home last week after living with me for a month (because of corona virus) and the last couple of weeks he just really couldn’t care less about me. Every time I came home from work or say hello he just ignores me. Even now when he’s back in his own place all he does is play PC games. He never wants to talk to me. And all my attempts at conversation are met with hm or yeah. I’m j…	2020-06-01 10:18:29	lonely	t5_2qjny	2020-06-01 10:12:18	2	/r/lonely/comments/gulfrb/boyfriend_couldnt_care_less_about_me/			37	Boyfriend couldn’t care less about me
72	gums1r	mr-throwaway-69	I already fucking know who’s texted me. No one	2020-06-01 11:38:55	lonely	t5_2qjny	2018-06-25 09:35:43	20	/r/lonely/comments/gums1r/why_do_i_keep_looking_at_my_phone/			35	Why do I keep looking at my phone?
75	gunjld	JadedDatabase6	I don't want to know anyone but something is pricking me, deep down I want to talk to somebody about my day, laugh with somebody and just enjoy time together How do I get rid of this? I want to live my day without thinking about it how can I do this?	2020-06-01 12:20:35	lonely	t5_2qjny	2020-06-01 11:44:10	9	/r/lonely/comments/gunjld/how_to_get_rid_of_the_feeling_of_wanting_to_be/			34	How to get rid of the feeling of wanting to be with people?
80	guone5	xartan10tousend	Hi, I'm 17F. I have no friends other than my family. All my friends have left me because I am "too cold, too distant, too numb or too quiet". I just wish I had someone to talk to.	2020-06-01 13:19:14	lonely	t5_2qjny	2020-04-24 12:37:42	18	/r/lonely/comments/guone5/help/			32	Help
82	guoyho	3nditallpls		2020-06-01 13:35:17	lonely	t5_2qjny	2019-07-14 23:54:17	42	/r/lonely/comments/guoyho/at_least_i_can_brag_about_how_good_i_am_at_social/			31	At least i can brag about how good i am at social distancing
83	gup262	WhothefuxamI	I know it's not a race or a competition but am I really that undesirable? Am I really that well behind? I haven't even had my first kiss yet. Completely nothing. It sucks being so ugly and emotionally and mentally fucked up. I know it's all my fault that nobody wants anything to do with me.	2020-06-01 13:40:55	lonely	t5_2qjny	2019-10-31 06:34:17	41	/r/lonely/comments/gup262/people_my_age_are_getting_married_all_around_me/			31	People my age are getting married all around me, they are in a long term relationships or have been in various already and here I am forever alone
4	hizvkl	zacwarrrrr	Even though I'm surrounded with People, feels like they forgot about it. Sorry for interrupting you with my bad post.	2020-06-30 20:32:44	lonely	t5_2qjny	2020-01-04 21:22:07	227	/r/lonely/comments/hizvkl/its_my_birthday/		2	154	It's my birthday
5	hizwmz	pickledplumpillows	I am 15 years old and I am currently really lonely. I enjoy the company of my family but only to a certain extent. I would say I have friends, although I never really talk to any of them anymore because we only talked at school and went out once a week. However, I liked it like that. I used to enjoy being alone and I felt like this was the perfect balance of alone time and time spend with my frie…	2020-06-30 20:34:43	lonely	t5_2qjny	2019-08-12 04:19:06	4	/r/lonely/comments/hizwmz/lockdown_has_made_me_realise_how_lonely_i_am/			144	Lockdown has made me realise how lonely I am
6	hizxo0	Flyingtoaster666	Thank you for taking the time to read this. I lost everything. My purpose. My home. My job. My friends. My sanity. The people responsible got away with my baby sisters death. She had such a bright future. And now shes gone, its been 2 years but sometimes it feels like yesterday. I started smoking to help cope instead of for fun, started drinking, everyday. I tried to keep up with people but I sta…	2020-06-30 20:36:38	lonely	t5_2qjny	2018-05-27 22:19:59	38	/r/lonely/comments/hizxo0/i_dont_want_to_exist_not_a_suicide_note_just_my/			137	I don’t want to exist. (Not a suicide note, just my feelings)
7	hj01j8	KumaD-Oso	Has anyone learned to be at peace with not having friends/family/ or significant others around them and learn to function while still feeling lonely?	2020-06-30 20:43:42	lonely	t5_2qjny	2018-12-05 13:08:33	6	/r/lonely/comments/hj01j8/question_about_adapting/			129	Question about adapting
9	hj0w19	Eddie16276	I Graduated from High School where I’m from in Idaho and our State decided to have Cermonies for high school graduates,and seeing everyone just celebrate after just had me bummed out most of the time cause there were no friends to conversate with.After the ceremony it was mostly take pictures with my family and leave.I felt really left out during the practice and felt like none of my class mates …	2020-06-30 21:38:18	lonely	t5_2qjny	2020-06-30 21:35:34	14	/r/lonely/comments/hj0w19/i_graduated_today/			115	I graduated today
45	hj4pw0	existentialcreed	Have you ever thought about the fact that your self-hate may just be a different form of narcissistic absorption of yourself? So obsessed with all your bad points that your always only looking at yourself. That may cause the truth that you've never truly been in love with someone, but in fact in love with the person you are when in love. So caught up in the fact that if you get close to someone t…	2020-07-01 02:09:40	lonely	t5_2qjny	2020-05-28 03:39:54	20	/r/lonely/comments/hj4pw0/i_say_that_i_hate_people_but_in_reality_i_feel/			58	I say that i hate people but in reality i feel like i don’t deserve friends.
53	hj5vi9	SpacePizza17	all i need is someone to care about me, is that too much to ask for?	2020-07-01 03:47:16	lonely	t5_2qjny	2020-04-27 10:45:50	8	/r/lonely/comments/hj5vi9/17_f_in_need_of_companionship/			54	17 f in need of companionship
58	hj65tg	Myworkplacekillsme	So I did a thing I regret. I found out something I should never have. Now I feel like shit because of it. It's the worst feeling. Being alone is killing me and I want it to end. I feel like the most useless Individual in the world. I don't know how to stop thinking I need to do something about it but I don't know where to start. I need to figure out how to help myself. Because of toxic masculinit…	2020-07-01 04:12:58	lonely	t5_2qjny	2018-06-16 18:42:06	6	/r/lonely/comments/hj65tg/losing_faith_in_myself/			51	Losing faith in myself
62	hj6v8l	miserablewall635	I'm alone. My fear of being alone is reducing which is great. However, I see the texts, the chats in gcs and at some point, I say I'm fine but tears are trickling by. 'Babe, go and text people from your contacts, then you won't feel this creeping loneliness.'Easier said than done. What do I talk to them about? We don't have much in common and I hate forcing myself to have a conversation to the co…	2020-07-01 05:16:15	lonely	t5_2qjny	2020-06-10 04:41:59	16	/r/lonely/comments/hj6v8l/i_think_im_having_a_bit_of_a_breakdown/			50	I think I'm having a bit of a breakdown
66	hj76m0	AzureLLL	F28, Does it means that I'm a loser I don't have any real friends in real life? My parents is the only people I talk to. Lack of knowledge. Not confident in myself. I can't relate with anyone else at my age. Starting to think about unbright future of mine. I don't hangout with people. It's not like I need to. I am not afraid to learn and try something new after all. Just the loneliness and emptin…	2020-07-01 05:43:59	lonely	t5_2qjny	2020-05-18 04:56:13	5	/r/lonely/comments/hj76m0/lonely_means_loser_irl/			47	Lonely means loser irl?
68	hj7ru2	justlonelythoughts	i recently turned 40. i thought I’d be married with kids by now. nope. still single. quarantine life made me realize how alone i am.	2020-07-01 06:34:53	lonely	t5_2qjny	2020-06-26 23:35:27	15	/r/lonely/comments/hj7ru2/life_after_40/			46	life after 40
74	hj96bv	doerayisme	TW DV, SH, S*ICIDE, DRUGS I'm in a dv (domestic violence) situation. I'm sixteen, it's always been this way &amp; the abuser is my mum. She's abusive in every way but sexual &amp; physical although she used to be physically abusive &amp; now just uses physical intimadition so I don't know... She's made me feel worth as much as the shit on your shoe. Disgusting, worthless, hopeless, pathetic. She'…	2020-07-01 08:23:59	lonely	t5_2qjny	2020-06-17 05:50:40	9	/r/lonely/comments/hj96bv/is_there_anyone_i_can_talk_to_who_gets_it/			43	Is there anyone I can talk to who gets it?
82	hjayv6	Squidly_Dud	Hello all, I have some serious self-esteem issues. All my life, I have been bullied for being "weird". No idea why, I just don't really subscribe to mainstream stuff and honour my individuality. A lot of the time I say I'm proud of being "weird". But it gets to me that other people, even my past friends, have thought that way about me. It's not like I'm being fake, harming anyone or anything so I…	2020-07-01 10:13:38	lonely	t5_2qjny	2019-08-10 12:34:26	10	/r/lonely/comments/hjayv6/too_weird_to_have_friends/			38	Too "weird" to have friends?
84	hjbftw	calixtaaurellia	For some reason, the world always puts me at a point where ALL of the people I can talk to are unavailable. I understand that everyone will be busy BUT DAMN. For sure we have all encountered this in one way or another. Even though I try to find ways to spend my time, take my mind off it, and not take it personally, it just feels like it is. Do note that most of my friends know each other and I be…	2020-07-01 10:38:17	lonely	t5_2qjny	2019-09-03 12:27:29	7	/r/lonely/comments/hjbftw/friends_who_make_you_feel_lonely/			37	Friends who make you feel lonely...
87	hjblvt	samara_is_back	Mind going all sorts of places today and I am wondering, if I don't want to be lonely, what do I want? What could be better and how do I know? One pointer for me is I want to feel wanted and of value to friends and family around me. When I have felt that I feel like I am home. Anyone else's thoughts?	2020-07-01 10:47:02	lonely	t5_2qjny	2019-05-18 05:35:53	7	/r/lonely/comments/hjblvt/loneliness_vs/			36	Loneliness vs....
92	hjc5q7	ScienceBug2	I would like to care about you. I can understand your feelings of loneliness. You can talk to me. :)	2020-07-01 11:14:52	lonely	t5_2qjny	2018-06-09 05:32:23	7	/r/lonely/comments/hjc5q7/care_about_you/			35	Care about YOU
103	hje2tx	Talibumm	She was trying to prove a point to her most recent ex boyfriend. Good stuff. Keep em coming, 2020. I’m gonna go shower, drink and sleep. In whatever fucking order I want.	2020-07-01 12:52:41	lonely	t5_2qjny	2017-03-08 06:30:08	9	/r/lonely/comments/hje2tx/an_ex_i_never_really_got_over_started_messaging/			33	An Ex I never really got over started messaging me flirtatiously
3	i1ivyk	iwishlifewasbetter81	Thats one big fucking lie. If anything it all got worse	2020-07-31 20:26:28	lonely	t5_2qjny	2020-06-22 15:28:59	2	/r/lonely/comments/i1ivyk/nothing_heals_the_past_like_time/			166	“Nothing heals the past like time”
7	i1j8pm	parkerjames29	My wife left me here and now I’m all alone in our empty house and it feels like she took all of my dreams and hope and faith with her. We had a lot of dreams for our future and our house and just dreams of making it better and now I’m here all alone and i feel like well there goes all my dreams and faith along with her. I can’t even go into the backyard we had plans for the backyard and now it’s …	2020-07-31 20:50:39	lonely	t5_2qjny	2017-11-10 19:09:08		/r/lonely/comments/i1j8pm/anyone_else_feel_like_this/			126	Anyone else feel like this
16	i1k2q4	Kicchin	Im 15 and have no friends outside of discord. Discord itself actually makes me feel lonely sometimes. Its just really hard to make friends when you have social anxiety and maybe life will get better when this school year starts. Maybe ill have to wait for a miracle! Who knows. I know im a bit of a pussy and having a pity party but its just hard. I want friends but i want someone to be close with …	2020-07-31 21:48:31	lonely	t5_2qjny	2019-05-05 16:51:50	6	/r/lonely/comments/i1k2q4/hopefully_life_will_get_better/			93	Hopefully life will get better
17	i1k9hq	goingtothecircus	I often feel an intense longing to be held and loved by someone. I imagine what it would be like to be snuggled by a guy and just feel safe in his arms and I start crying because it feels like I'll never get to experience it. Something so small that I'm sure some folk in relationships take for granted. I'd do anything just to hold someone. I imagine if it ever happens to me, I'll break down cryin…	2020-07-31 22:01:55	lonely	t5_2qjny	2017-11-17 19:50:41	8	/r/lonely/comments/i1k9hq/single_and_wanting_to_be_touched/			92	Single and wanting to be touched
35	i1mi0g	LeGooogs	Whether it be advice, someone to listen, or just a quick chat cause you're bored, I'll do my best to help :). Dm if you'd like, if not I hope everyone has a great day!	2020-08-01 00:46:18	lonely	t5_2qjny	2020-04-03 01:29:34	3	/r/lonely/comments/i1mi0g/daily_help_post_night_anybody_looking_for_some/			64	Daily help post - Night: Anybody looking for some support?
37	i1mkwt	Azuriahm	I feel like I am a being not getting enough love, and things seem pretty hostile. Wanting to interact with other beings for sure!!	2020-08-01 00:52:46	lonely	t5_2qjny	2020-01-07 22:34:07	22	/r/lonely/comments/i1mkwt/just_turned_25_recently_and_having_never_been_in/		1	60	Just turned 25 recently, and having never been in a relationship it hit pretty hard.
46	i1njuz	Plushpiggy_	One of those nights again... :/	2020-08-01 02:16:16	lonely	t5_2qjny	2019-11-07 21:22:04	32	/r/lonely/comments/i1njuz/_/			50	...
48	i1nu66	RachelEmma749	To give some context Im 19 years old and haven't had a good friend in a very very long time. The feeling of loneliness has really started to get to me and it feels absolutely terrible. Being this young and watching people my age with their amazing friend groups sucks. HOWEVER... today at work one of my coworkers asked if I would want to hang with her and some of the others after work some time! I…	2020-08-01 02:43:10	lonely	t5_2qjny	2020-07-22 23:12:03	23	/r/lonely/comments/i1nu66/a_little_burst_of_hope/			49	A little burst of hope
49	i1nyxc	Denz_codmobile	I just want to say that you're the most beautiful person in the world You are the one that I truly, desperately love You're smile can cure my sadness and depression You're presence can make me feel enlightened When I hear your name my heart races a thousand miles I'm lost without you and seeing you will make me smile I never could realized this is how I feel I didn't know if my feelings for you w…	2020-08-01 02:55:57	lonely	t5_2qjny	2020-06-19 03:17:09	5	/r/lonely/comments/i1nyxc/this_is_a_short_poem_i_wrote_about_the_person_i/			49	This is a short poem I wrote about the person I have a crush on
55	i1p2yy	3Telum	I just want to be with someone who genuinely loves me, and wants to be around me. I want to just make someone happy. I feel so empty, and cuddling and being close with someone that I love would be so nice. Having someone to just talk to who can listen, but also cares about me sounds amazing. Someone who I can just relax and be myself around. I just want to make someone else happy and be loved bac…	2020-08-01 04:47:24	lonely	t5_2qjny	2018-12-27 21:33:42	645	/r/lonely/comments/i1p2yy/i_just_want_to_be_with_someone/			44	I just want to be with someone.
61	i1pr71	aspiringvirgin727	The Lonely Hallway. I walk along this hallway with no doors or windows the only sound my heartbeat in my ears and my shoes on the tiled ground. Nobody but me ever walks this hallway and as I walk it I often forget about my troubles but there are other times where it only compresses them and makes them more vivid. When I speak my voice echoes down the hall with no answer but my own. I tell myself …	2020-08-01 05:55:07	lonely	t5_2qjny	2019-01-18 08:58:26	4	/r/lonely/comments/i1pr71/just_something_i_wrote_and_am_not_sure_where_to/			39	Just something I wrote and am not sure where to share so why not.
64	i1q3tp	GranTurismo364	Today is my birthday, I'm now 20 years old, and I just feel like shit. I'm anxious, lonely and depressed. I have no friends, no job, and I've never had a partner. I've never been hugged, held or kissed by anyone (other than my own family). I am one of the most boring people I know. I see people I went to school or college with on Facebook, and see how well they're doing. They've got partners, mov…	2020-08-01 06:28:49	lonely	t5_2qjny	2016-06-11 16:54:15	25	/r/lonely/comments/i1q3tp/its_my_birthday/			37	It's my birthday.
73	i1r94p	idkyimhere499	if ur someone who wants a genuine connection and can see thru fakeness, u prob have a hard time making friends. bc most ppl nowadays r shallow n self obsessed, largely bc of social media. that one friend group that ur jealous of probably meets up just to take group pics and be on their phones and pretend they’re having more fun than they are. don’t forget petty drama/straight up backstabbing. mos…	2020-08-01 08:14:11	lonely	t5_2qjny	2019-07-01 21:41:51	14	/r/lonely/comments/i1r94p/friends_are_overrated/			34	friends are overrated
76	i1s7gj	mint1111	Dunno just felt like wanted some attention	2020-08-01 09:28:34	lonely	t5_2qjny	2019-08-01 09:00:46	19	/r/lonely/comments/i1s7gj/its_my_cake_day/			32	Its my cake day
83	i1tbxi	bit_-curious	as soon as you say you are indian...they leave right in the middle. I hate it. where am I suppose to go when i am lonely? Like for real what is the problem?	2020-08-01 10:46:13	lonely	t5_2qjny	2019-01-28 06:38:52	8	/r/lonely/comments/i1tbxi/being_an_indian_on_the_internet_sucks/			30	Being an Indian on the internet sucks.
85	i1tkat	loki_redditor	Do nice guys acctually finish last? I have been talking to this girl for months now. She was the one who told me she liked me and eventually I started liking her back. Recently we had a date and I asked her to be my girlfriend. To that she replied she still needs more time to get to know me better by going on more dates even though we have been talking literally for months. Is me being to nice/in…	2020-08-01 11:01:12	lonely	t5_2qjny	2019-07-30 09:37:24	1	/r/lonely/comments/i1tkat/all_17_19_year_old_girls_i_have_a_question_for_you/			30	All 17- 19 year old girls... I have a question for you.
1	ik9p82	idkjehdlhd	I’m a teenager in high school, and I’ve always felt like I don’t have close friends. Like yes, I do have people I talk to in classes and such, but no one is close with me. Ever since schools closed back in March, I’ve talked to those “friends” very few times, and all of it was initiated by me and about school. Am I doing something wrong? Everyone just says reach out, but when I reach it just feel…	2020-08-31 20:01:49	lonely	t5_2qjny	2020-08-31 19:58:35	2	/r/lonely/comments/ik9p82/am_i_being_an_angsty_teen_or_are_my_feelings_valid/			209	Am I Being an “Angsty Teen” or are My Feelings Valid?
11	ikbfcd	Secretdoggo	I’ve been trying to fit in, but everybody seems like they already have their own social circle of friends. So dm me if you wanna chat. I could use a friend.	2020-08-31 21:51:32	lonely	t5_2qjny	2017-07-16 00:41:41	3	/r/lonely/comments/ikbfcd/just_moved_into_my_new_dorm/			83	Just moved into my new dorm.
15	ikc73s	iamkillerbees	I was a teen mom I'm now 25 with 2 kiddos. Dating is pretty much limited and so are friends. Once you have kids people around you drop like flies. I just want a friend. I'm so lonely.	2020-08-31 22:41:38	lonely	t5_2qjny	2020-02-14 01:16:27	1	/r/lonely/comments/ikc73s/im_a_single_mom/			71	I'm a single mom
18	ikd2h4	slowsprinkle	Hey guys, I know being lonely is hard. Ive had my fair share of lonely, even when surrounded with people. If anyone ever wants to chat or talk about their own personal enjoyments and hobbies, I would love to listen! Feel free to reach ou and start a conversation on something that you like, makes you happy, etc. I might not know what your interest is, but I will learn once you start talking to me.…	2020-08-31 23:40:42	lonely	t5_2qjny	2018-11-25 09:04:08	3	/r/lonely/comments/ikd2h4/i_love_talking_to_people/			70	I love talking to people
22	ikdwji	Ok_Objective_6503	I wish that I wasn’t second place to my boyfriends career. I feel as if I work hard to pay rent and bills and I get no appreciation. I stuffed with mental illness and I know it’s hard to deal with me but I just want to sit down and talk to each other. We’ve been together for 4 years and I don’t know him really because he doesn’t tell me anything. He talk to his friends all day long on zoom calls …	2020-09-01 00:39:41	lonely	t5_2qjny	2020-09-01 00:00:56	1	/r/lonely/comments/ikdwji/lonely/			65	Lonely
26	ikeacl	Geek_at_its_finest	I'm just drunk, lonely, and want to talk.	2020-09-01 01:08:15	lonely	t5_2qjny	2017-03-25 06:00:51	2	/r/lonely/comments/ikeacl/drink_and_lonely/			59	Drink and lonely
30	ikeym8	newmenewthrowaway	This summer has gone terribly for me, well more like the whole year so far, i don't have any friends outside of university and because i only had a semester i think most of those ties are over, and another online semester would be the nail in the coffin fast forward to june, im studying my ass off to do well in the exam season so i can have a relaxed summer, then my dad gets asymptotically sick w…	2020-09-01 02:03:40	lonely	t5_2qjny	2019-03-15 14:20:13	4	/r/lonely/comments/ikeym8/i_feel_so_starved_of_social_interaction/			57	I feel so Starved of social interaction
31	ikf1tr	LeftSubstance	Today is my birthday and I just don’t have anyone to celebrate this year because of this massive pandemic. I thought this year would be an quiet birthday as my family are all apart social distancing and they’re in the other country doing work and other sort. Leaving an short birthday message would make my day.	2020-09-01 02:10:41	lonely	t5_2qjny	2019-03-06 16:29:40	30	/r/lonely/comments/ikf1tr/today_is_my_birthday/		1	56	Today is my birthday
35	ikfwgw	random20060	I just want to feel loved for once in my life.	2020-09-01 03:26:07	lonely	t5_2qjny	2018-11-17 19:17:13	96	/r/lonely/comments/ikfwgw/i_hate_my_life/		3	48	I hate my life
38	ikgtg0	Budget_Temperature64	I’m a 25 year old male and never had friends yet alone a girlfriend. I was bullied all through school about my weight which left me with little to no self esteem. To help with my self esteem issues I kept myself busy by working my way up to my dream job, having lots of hobbies, exercising and travelling. Over the last 5 years I have asked a lot of people in my hobby groups, coworkers, etc if they…	2020-09-01 04:54:53	lonely	t5_2qjny	2020-09-01 04:40:20	4	/r/lonely/comments/ikgtg0/i_am_about_ready_to_give_up/			47	I am about ready to give up.
43	ikizax	Garcia512	Because I seriously can't right now.	2020-09-01 08:03:04	lonely	t5_2qjny	2019-05-04 11:01:59	13	/r/lonely/comments/ikizax/did_life_ever_become_so_shy_you_couldnt_decide/			43	Did life ever become so sh***y you couldn't decide whether to struggle through or just give up altogether?
46	ikjaw8	soymatito	Lately I've begun questioning if I am invisible. I've been trying to smile at strangers (not easy behind a mask!). My online profiles never get matches and my social media posts get zero response. I text friends and they don't reply. I reach out to my family but they're ironically too busy due to the pandemic. I don't walk around sad, and I'm not unattractive. I'm super confused. I'm not depresse…	2020-09-01 08:25:43	lonely	t5_2qjny	2020-03-04 08:01:27	76	/r/lonely/comments/ikjaw8/i_think_i_might_not_exist/			42	I think I might not exist
49	ikjvfc	mah-prince	So my new school started many months ago. And I met this 2 people. I’ll call one Ayana and one Diana. It was the first day of 7th grade, online class. That’s when I met them. Then we met in real life at school and became “The Strange Triplets”. They were pretty chill people. I do live in Japan and I don’t understand Japanese. They knew english and I can communicate with them. My other classmates …	2020-09-01 09:04:45	lonely	t5_2qjny	2020-05-07 09:58:50	3	/r/lonely/comments/ikjvfc/friends_at_school/			40	Friends At School
54	iklzf2	rainbow_Milk_shake	My BF and I have always been very close, but recently I feel like she is getting closer to another guy and that is making me really jealous. I know that I should be happy for her since she has some difficultys in making friends (like me) but when I think of her whit him I get really nervous because I start to think that I will end up alone cause she is the only person I truly trust...and besides …	2020-09-01 11:08:18	lonely	t5_2qjny	2019-08-26 14:31:05	7	/r/lonely/comments/iklzf2/i_think_im_losing_my_best_friend/			39	I think I'm losing my best friend
56	ikm64g	GoddamPotato	Well, I have been the funny guy at school but life turned me into an underconfident person. Never been with a girl. And its not just about sex, I want to be loved in a romantic way. Lately I have been talking a girl from another country and tbh I think I have started to love her but she has already made it clear that she just views me as a friend. Also never really gives any signal that she is in…	2020-09-01 11:18:28	lonely	t5_2qjny	2020-09-01 01:22:51	9	/r/lonely/comments/ikm64g/23_m_single_virgin_lonely_and_i_guess_depressed/			38	23 M single, virgin, lonely and I guess depressed too.
57	ikma1u	franciscjc	I feel like no matter what I do I'm always the worst, always the one losing everyone. I hate myself for everything I do. It's my own fault I'm so lonely. If I wasn't depressed someone would want to be my friend. I'm a mess and no one cares. I have to act as if I was feeling okay all day. Just so I wont bother people because that's all I am to everyone. Just a waste of everything, I dont deserve t…	2020-09-01 11:24:26	lonely	t5_2qjny	2019-08-01 10:28:42	13	/r/lonely/comments/ikma1u/whats_the_point/			38	What's the point?
60	iknpch	Soldyn	People who dont know me and later know me better always say I am completely different from what they thought. Some of them even used a word "player" or similar. I dont look bad, so am I said, I am 25,M, 170 cm so I am shorter guy and I am really shy. I like nature and animals, walks, tours, books and watching movies, anime. I try to be nice to people,kind, i try to be honest and fair to others an…	2020-09-01 12:38:57	lonely	t5_2qjny	2020-05-25 21:19:48	4	/r/lonely/comments/iknpch/i_am_a_nice_guy/			36	I am a "nice" guy
63	ikodcq	genericblackguy5	So I was talking to my friend and she asked me if she didn't have a boyfriend and me and her were dating and moved in together and started a life together do I think I'll be doing better mentally and physically and emotionally and my response was yes maybe at first because I am very lonely but after a while I have deep mental issues and PTSD so that would still be there I'm not sure a relationshi…	2020-09-01 13:12:14	lonely	t5_2qjny	2019-11-08 13:48:01	2	/r/lonely/comments/ikodcq/so_i_want_to_know_your_opinion_on_this/			35	So I want to know your opinion on this
71	ikqbvh	justanormalhuman2016	i keep comparing myself to them, i keep thinking about how everyone have so many snap points and so many freinds, so many gruop chats and things liike that. they always post on thier story (happy b day X ) . I send pm for classmates saying happy b day and they say thanks or leave me on read. When its my birthday only 2 rememberd and even then it was just a snap streak, no pm or story. Everyone el…	2020-09-01 14:52:07	lonely	t5_2qjny	2020-06-16 07:43:45	4	/r/lonely/comments/ikqbvh/i_wanna_remove_my_social_media_accounts_its/			32	i wanna remove my social media accounts, its unhealthy. i keep comparing myself with other people. People wouldnt even care after what happend today at school...
79	ikrlo2	Critical_Raccoon5	Topics id probably be interested would be &gt;Russian culture and music &gt;Memes culture ( however don't spam with bunch them or music thats super annoying.) &gt;American culture and politics can be fun to poke at but lets not go in circle of who to support. &gt;Advice for each other or just talking about your life outta reddit would be cool. &gt;Your hobbies &gt;Youtube drama Preference being 1…	2020-09-01 15:59:15	lonely	t5_2qjny	2019-06-10 12:05:53	3	/r/lonely/comments/ikrlo2/18f_a_chatting_buddy_while_paint_away_vc/		1	30	18F A chatting buddy while paint away. ( VC )
5	j2xy9e	one_25	Anyone else who is a teenager and has no friends??	2020-09-30 20:12:49	lonely	t5_2qjny	2020-09-30 08:00:17	7	/r/lonely/comments/j2xy9e/no_friends/			130	No friends
12	j2yn3s	buffyfan86	I have feelings for my best friend, it's unrequited love, she'll never feel the same nor want to. I know this yet still, they won't go away. She knows, still wants to be friends cuz she cares about me and doesn't want to lose me. I've never felt so lost, hurt, numb, depressed or hopeless before. I've been trying to keep my distance and not text. I usually talk to her about everything, but now I k…	2020-09-30 20:56:30	lonely	t5_2qjny	2018-10-31 12:24:24	6	/r/lonely/comments/j2yn3s/just_so_broken/		1	87	Just so broken..
23	j30l20	armav1993	I was at LA airport a few days ago and just got to my gate after grabbing a bagel and hot chocolate. When i looked around there werent many seats left, and since i had my bag with me i wanted to keep it next to me while i eat. Then i saw an attractive girl/woman and the seat next to her was empty. I asked if i could sit there and she said “sure but she would prefer if i didnt” I have body image i…	2020-09-30 23:03:12	lonely	t5_2qjny	2020-01-16 22:41:13	2	/r/lonely/comments/j30l20/at_the_airport/			68	At the airport
36	j32pah	mr-dawgy	Another night and I’m feeling the emptiness of just another day in this hell I call my life. There is no one here not a soul around so I grasp at straws and reach out on reddit but nobody hears my plea for help. The ones who respond usually leave in a few days and I don’t blame them because I am just another lost soul and I don’t belong here. People have their own problems and don’t want some fuc…	2020-10-01 01:38:17	lonely	t5_2qjny	2018-08-12 04:39:33	22	/r/lonely/comments/j32pah/im_begging_for_just_one_sign_to_show_me_someone/		1	59	I’m begging For just one sign to show me someone out there really cares
39	j333ga	katydid73	I moved with my daughter across the country to move in with my boyfriend. I knew doing this that he travels for work and it typically gone M-F working. However after about a month of us being here his schedule was wide open and he spent nearly 3 months home with one weekend away. I got spoiled. Well now my boyfriend is back on the road and I've never felt more lonely. I'm overwhelmed trying to ma…	2020-10-01 02:11:09	lonely	t5_2qjny	2020-08-12 15:27:47	3	/r/lonely/comments/j333ga/my_only_social_interaction_is_my_dog_and_my_6/			57	My only social interaction is my dog and my 6 year old
44	j33snj	queenseauni	I’ve been alone in ways that others haven’t. I (late 20’s F) spent the first 13 years of my life as an only child, raised by a single mom who also isolated me, in home and social life. I watched kids go to parties I never got to (birthdays I got invited to, had to decline) I was sooo happy every chance I got to be around other children and absolutely destroyed when I was forced to stay inside for…	2020-10-01 03:09:07	lonely	t5_2qjny	2018-11-21 01:12:55	11	/r/lonely/comments/j33snj/my_lonely_is_different/			53	My lonely is different
48	j3461z	LandoC3	I just realized the reason why I go back and re-read work emails is because it makes me feel like I have some sort of connection with someone. They're not even friendly emails. Just business. But still.	2020-10-01 03:40:02	lonely	t5_2qjny	2020-04-30 15:55:56	8	/r/lonely/comments/j3461z/when_you_start_rereading_your_own_work_email/			52	When you start re-reading your own work email conversations to feel in touch with people.
49	j34cqu	ihatemylife8383	I feel like a goddamn background character i try to be social, i try to get people to like me, man people just ignore me, people don’t even respond to me in real life. My one friend tells me to add this one chick on snap and she never adds me back im sitting here watching all my friends get girls and be successful im just here sitting at home like a piece of shit, im only in highschool no one oth…	2020-10-01 03:57:31	lonely	t5_2qjny	2020-07-01 23:35:16	26	/r/lonely/comments/j34cqu/no_one_fucking_responds_to_me/			51	No one fucking responds to me
51	j34yp6	hikaruwu	Right now I just want somebody hug me tight and tell me everything will be alright, just cry for hours on their chest. I’m so numb and I just need someone strong by my side. Is it weird if I randomly hug my friends? I’m so fucking alone I hate it here	2020-10-01 04:55:37	lonely	t5_2qjny	2019-06-03 18:03:33	31	/r/lonely/comments/j34yp6/its_i_need_a_fucking_hug_oclock/			50	Its I need a fucking hug o’clock
58	j36fuw	blablible	I’m losing touch with what being accepted and appreciated means; it’s been so long without friends or people that just agree with me on something that when it eventually happens I’m so shocked I can’t even believe it. I’m starting to believe in the core of my soul that I’m unlovable and I’m not worth anything, and I believe it so much that even the world itself is pointless to me right now. Hope …	2020-10-01 07:03:31	lonely	t5_2qjny	2020-09-20 08:54:56	34	/r/lonely/comments/j36fuw/my_heart_is_getting_colder/		1	44	My heart is getting colder
64	j39o1s	msotfju-jkh1235	Whenever people don’t reply to my texts, I automatically assume it’s because they don’t like me anymore even though it’s probably because they’re busy or something. Or maybe they do hate me, who knows. My partners for a project aren’t replying either and I don’t want to text them again In case they think I’m spamming them. I’m spiraling down into a pit of self-hatred. I feel like everyone I know …	2020-10-01 10:31:34	lonely	t5_2qjny	2018-12-29 21:56:58	1	/r/lonely/comments/j39o1s/ive_been_feeling_really_awful_lately/			40	I’ve been feeling really awful lately :’)
70	j3ak3z	ironSupplementGuy	Once again I am here with my loneliness. It sucks so much. I have a headache from being on my phone too much but my phone is the only thing that connects me with people otherwise I'm fucking alone.	2020-10-01 11:18:16	lonely	t5_2qjny	2020-09-15 05:16:37	16	/r/lonely/comments/j3ak3z/hello_fellow_loners/		1	37	Hello fellow loners
72	j3bd51	arb1987	Went to the store and the clerk said happy birthday when checking my ID. Didnt even realise. No friends and no family. Felt good when the clerk said that	2020-10-01 12:01:09	lonely	t5_2qjny	2012-02-19 22:25:53	79	/r/lonely/comments/j3bd51/discover_it_was_my_33rd_birthday/			37	Discover it was my 33rd birthday
73	j3bh8t	Revolutionary-Run-44	ive never spoken to a woman and not been rejected.. i’m so tired of it. why don’t they want to talk to me? what do i do wrong? i’m nice to everyone i dm	2020-10-01 12:06:55	lonely	t5_2qjny	2020-09-28 15:30:38	7	/r/lonely/comments/j3bh8t/rejection_after_rejection/			37	rejection after rejection
75	j3bw57	tryd_	i feel like i'll never find someone that i can truly, fully trust and love. it's not that i don't like my friends, it's just that i've never felt like a had my Person, if that makes sense. every one around me has someone they feel comfortable around, someone to come to and talk and share their struggles with. it's been so long i've had someone like that. i feel like no one will love me that way, …	2020-10-01 12:28:12	lonely	t5_2qjny	2020-08-02 06:30:51	4	/r/lonely/comments/j3bw57/lonely/			35	lonely
76	j3c0aj	Rantassaurus	i know nobody will read this, but i just wanna talk about this stuff. i feel like i've never really been happy. i have always been sad and felt ashamed of myself. i don't know how to put it, but i feel like something in me has always been damaged. i don't think i can ever experience life or live like everyone else. i'm really afraid that nothing will ever get better for me and it will probably pu…	2020-10-01 12:33:56	lonely	t5_2qjny	2019-02-14 21:39:26	33	/r/lonely/comments/j3c0aj/i_think_i_was_born_as_a_broken_human_being/		1	35	i think i was born as a broken human being.
77	j3c4tq	ElmoEatsPeoplez	I suffer from social anxiety, I dunno why, its just a thing I have to deal with in life, when I was younger, (Im 17 btw), it wasn’t a real big deal, but recently it took a turn. I found myself bunching up my blanket last night almost subconsciously so I could hold something, so it could feel like something was there, so I didn’t feel alone. 🥺 This paced through my head all night, and I didn’t fal…	2020-10-01 12:40:24	lonely	t5_2qjny	2020-01-29 23:44:36	1	/r/lonely/comments/j3c4tq/read_this_and_tell_me_if_you_relate/			34	Read this and tell me if you relate?
85	j3du8c	ThatBoyBishie	So I just got wonderful news. They actually hired me I got a new job and I am so happy ... At least I was until I realized no one in my life cared not even my own girlfriend cared she just told me to just calm the fuck down and let her have a life cuz I wanted to celebrate it with her but she basically said she was to busy with friends to spend time with me and it upset me and made me cry now im …	2020-10-01 14:05:48	lonely	t5_2qjny	2019-09-18 08:13:00	650	/r/lonely/comments/j3du8c/i_just_got_a_new_job_but_no_one_in_my_life_cares/		8	32	I Just got a new job :) ......but no one in my life cares
88	j3e9vj	Juice_Freak	Hello reddit, I am new to this platform, just joined. I am so terribly lonely, as we all are I guess. I guess I just really want to make friends online. I live in the Caribbean and I am introverted so I don't even know what its like outside plus this quarantine. Sigh. I just want to be Queer with ought getting any shit. But I am stuck in my gay closet twerking, hahaha. Any way, Hello. Stay safe, …	2020-10-01 14:28:11	lonely	t5_2qjny	2020-10-01 14:04:53	2	/r/lonely/comments/j3e9vj/hello_i_am_a_new/			32	Hello, I am a new!
90	j3erwh	Xenulordofthesky	But I'm so tired of being alone and single, I miss dating so much you know? I miss having someone to love unconditionally and vise versa, I miss having someone to hold in my arms, I miss having someone genuinely care about me, I even miss flirting. But what I miss the most is looking at that person in my arms and thinking "goddamn, I am the luckiest guy on earth!". People in my house blare love s…	2020-10-01 14:54:24	lonely	t5_2qjny	2016-06-22 03:29:30	5	/r/lonely/comments/j3erwh/i_dont_want_to_sound_like_a_simp/			31	I don't want to sound like a simp...
94	j3ezl3	SinnohGreen	Like, all I’ve gotta do is shoot her a message and see if I can start a conversation. Not even looking to get anything from it, I just want to talk to new people and also get my confidence back up as half of my friends are leaving. I’ll do it when I get back from my run but I think I’m gonna get a really poor time for my run because I won’t be able to calm down. Running is normally really therape…	2020-10-01 15:05:50	lonely	t5_2qjny	2018-11-04 04:37:28	5	/r/lonely/comments/j3ezl3/spent_all_day_stressing_about_sending_a_message/			30	Spent all day stressing about sending a message.
2	jlt696	donutfactoryrequiem2	For me, I'll read if I feel like it, exercise, or even meditate, but it's really hard to even plant the initial seeds of volition and willingness. I also play FFXIV, but I don't even have the motivation to double click the icon right now lol. What about everyone else? p.s. happy halloween 🎃	2020-10-31 20:19:57	lonely	t5_2qjny		2	/r/lonely/comments/jlt696/what_do_you_guys_do_when_youre_alone_with_nobody/			152	what do you guys do when you're alone with nobody to talk to?
7	jltdx7	AlyBrooke1997	How many friends/close family members do you guys have? I have literally zero. I’m trying to make friends but it’s proving difficult. I hate it here.	2020-10-31 20:34:20	lonely	t5_2qjny	2016-09-08 21:48:31	2	/r/lonely/comments/jltdx7/no_friends/			142	No friends
9	jltfk2	mamuas	So I moved cities a little over a year ago and it’s my first move since college. I don’t have any friends here besides my brother and his girlfriend. I was friendly with a few coworkers but they are all in relationships and just in a different place. I don’t know how to find friends because of COVID and I live alone. I miss having my college best friends around and even though we talk a lot I jus…	2020-10-31 20:37:33	lonely	t5_2qjny	2015-05-30 23:59:56	2	/r/lonely/comments/jltfk2/friendless_in_a_newish_city/			138	Friendless in a new(ish) city
10	jltigl	RTUnder995	Looking on social media seeing people in costumes and with friends and at parties and doing all these fun things on Halloween night is a certain kind of stabber. It’s especially painful when you wish for such circumstances, but don’t even have any friends to go see. It’s been like this for years...I guess this night is just no different from the others, looking on this subreddit for way too long …	2020-10-31 20:43:11	lonely	t5_2qjny	2020-07-11 05:59:23	5	/r/lonely/comments/jltigl/lonely_on_halloween_again/			131	Lonely on Halloween, again...
14	jltztc	toast2200	I hugged a girl 4 days ago. We had a tiff and we were reconciling. I still feel like I shouldn’t invest time in her since... basically she doesn’t like spending time with me that much. But I can’t stop thinking about that moment. It’s dumb, but yeah, it’s really nice to be that close to someone. In all the time I’ve known her, it’s the only time we’ve hugged. I don’t have a lot of physical contac…	2020-10-31 21:15:52	lonely	t5_2qjny	2019-12-12 00:43:45	10	/r/lonely/comments/jltztc/do_you_ever_just_want/			115	Do you ever just want?
16	jlu46p	wfvlad	I’m a senior in High School and I’m just crushed right now. I hate Halloween. I actually fucking hate it. I hate that I have nobody to hang out with. I hate that seemingly everyone else is hanging out with their friends. It’s just a regular night for me. I’m doing homework. No parties for me because I never been invited to them. I sit at my computer with my tics that hurt my head and my neck. And…	2020-10-31 21:24:34	lonely	t5_2qjny	2019-12-17 14:53:45	18	/r/lonely/comments/jlu46p/i_want_to_go_to_my_room_and_cry_but_my_parents/		1	102	I want to go to my room and cry but my parents have friends over...
19	jlua98	22poppills	I'm 25 and never dated nor have friends outside of family. My family is really big on the idea that you're only worthy if you have something to give ( money mostly). Amd because of that ingrained mentality I did not keep any friendship in HS because I didn't have anything. And now as an adult I'm friendless because I'm poor and don't want to see the point of meeting people if I can go anywhere or…	2020-10-31 21:36:33	lonely	t5_2qjny	2017-01-16 14:41:08	2	/r/lonely/comments/jlua98/lonely_because_i_dont_want_to_burden_others/			99	Lonely because I don't want to burden others.
20	jluicw	The_Fluffy_Walrus	Don't get me wrong, I love my alone time but not 24/7. It's Halloween, my favorite holiday, and I'm sitting here in an empty house eating ramen from a cup.	2020-10-31 21:52:32	lonely	t5_2qjny	2014-01-25 22:34:03	34	/r/lonely/comments/jluicw/how_are_people_just_okay_with_being_alone/			96	How are people just okay with being alone?
28	jlvbs0	Papi-Chulo24	Today is Halloween, and even with Covid around, everyone I know is at parties or at this one drive-in movie on tonight, or just hanging out. But frankly, this is the first time that on a big day (Halloween, July 4th, New Years etc.) that I didn’t get a single invite anywhere. I really don’t have friends anymore. I’m in my bed while everyone is out making memories. All i do is study and go to the …	2020-10-31 22:52:02	lonely	t5_2qjny	2020-07-30 14:40:33	2	/r/lonely/comments/jlvbs0/the_first_time_ive_felt_it/			87	The first time I’ve felt it
33	jlvw1q	gothbabyboy88	I’m so tired of losing people I actually feel like I’m doing well with. I’m tired of having that feeling of dying inside. I just want everything to go back to fucking normal. I just want everything and everyone to stop. This is a nightmare.	2020-10-31 23:35:21	lonely	t5_2qjny	2020-08-25 16:23:25	8	/r/lonely/comments/jlvw1q/im_tired/			72	I’m tired.
35	jlvy7f	wfvlad	Three times. All Halloweens. Sophomore year I asked my “best friend” if I could go to a party w him or something on Halloween and he said he wasn’t doing anything, but then I saw him on social media at someone’s party. Jr year I asked someone if I could go to a party and they said yes, and then the day of “forgot” to tell me there was no party. And then this year I asked a kid if I could hang out…	2020-10-31 23:39:53	lonely	t5_2qjny	2019-12-17 14:53:45	3	/r/lonely/comments/jlvy7f/people_feel_the_need_to_lie_to_me_to_not_hang_out/		1	71	People feel the need to lie to me to not hang out with me.
37	jlw217	seraphsembrace69	It feels like a lot of people are living lives of happiness and success, it just hurts inside to feel as if I’m worthless and unwanted. I’ve struggled with mental health my whole life, most people around me only making it worse rather than being supportive. There's so much inequality and hypocrisy in the world that it makes me feel like staying out of it all. My whole life has been hanging in, wa…	2020-10-31 23:48:00	lonely	t5_2qjny	2020-10-31 23:41:14	94	/r/lonely/comments/jlw217/alone_on_halloween_everyone_else_must_be_having/			68	Alone on Halloween, everyone else must be having fun :/.
46	jlwht9	Whatshouldisay55	So today i snapped, i finally did, i mean all these years i have had things piling up on my mind, i have a real toxic relationship with my parents that have been taxing me heavy specially in the last 5 years, i am a master procrastinator and hate that part of me, i live in a country where everyday is a struggle just to eat, and where the light and the end of the tunnel is leaving, there is nothin…	2020-11-01 00:21:49	lonely	t5_2qjny	2020-10-31 23:25:30	3	/r/lonely/comments/jlwht9/angry_depressed_i_guess/			59	Angry depressed i guess
56	jlwyc9	Heyaheya505	I feel like I have no friends who actually care about me or I am close with. Throughout my whole life I’ve just been like a second choice and never invited to anything outside of school besides like a few times. Over this year I switched schools and faded with all my friends there who were just “school friends” so that explains it and now I’m at a new school where I know no one except one person …	2020-11-01 01:00:11	lonely	t5_2qjny	2018-09-23 21:07:57	6	/r/lonely/comments/jlwyc9/lonely_teenager_wasting_my_life/			48	Lonely teenager wasting my life
66	jlxy7u	valeriemaried	It’s not fair how much harder it becomes to make friends in adulthood. I’m 24 and I feel like I’m fucked and it’s too late to have a supportive, genuine friend group. In high school, I made SO many friends through common involvements and constantly being in practice/rehearsals with other people. If we both liked music or theatre or dancing, we jived well (pun not intended but I guess I’ll leave i…	2020-11-01 01:31:29	lonely	t5_2qjny	2020-05-30 01:01:58	15	/r/lonely/comments/jlxy7u/having_less_of_a_social_circle_as_you_age/			43	Having less of a social circle as you age absolutely blows and I can’t stop feeling hung up on it.
70	jlykb5	lonelybutnota	I’m super lucky that I have a good friend circle right now. I’m not BFFS with all of them or anything, but I like them and they’re fun to be around. Tonight we had a little Halloween get together, and while it was fun, I was still lonely for a good chunk of it. There’s a girl in our friend group who I asked out and was rejected by. It sucks but I’m kind of over it. It was frustrating though becau…	2020-11-01 02:35:11	lonely	t5_2qjny	2020-11-01 02:32:18	1	/r/lonely/comments/jlykb5/im_lucky_but_it_sucks_feeling_lonely_even_when/			41	I’m lucky, but it sucks feeling lonely even when around people
72	jlyxka	xavianflowers	I asked a girl out yesterday to watch a movie on Halloween to break my loneliness streak. She was down for it and said she had nothing going on for Halloween and so we got both got confirmed plans to meet up today. First mistake, getting my hopes up. Unsurprisingly she texts me the next day that she has something going on and can't make it. I'm used to plans being canceled last minute so I wasn't…	2020-11-01 03:15:08	lonely	t5_2qjny	2019-12-01 01:21:07	31	/r/lonely/comments/jlyxka/almost_deleted_snapchat/			40	Almost deleted snapchat
77	jlzc1x	BananaAdorable	My life is basically over, done, broken. I'm a 21 girl. I'm miserable, I'm unhappy. I've never struggled with my mental health but as time goes on, it just continues to sink deeper. All my friends are gone. The people I care about. I burnt every bridge. Nobody wants to be around me. Not even family. I don't blame them. I complain too much and just have an issue with being negative. All my life I …	2020-11-01 03:59:29	lonely	t5_2qjny	2020-11-01 03:29:08	184	/r/lonely/comments/jlzc1x/my_life_has_hit_rock_bottom_and_there_isnt_a_way/			38	My life has hit rock bottom, and there isn't a way to fix it. I've been living in isolation for 4 years now.
84	jm0r08	krimzonthief	Personal details aside, life is better having someone on this crazy ride with you. Don't get me wrong, I'm pretty comfortable being by myself. I've always tended to stick by myself. I'm comfortable with it. Now that I finally live alone however, I do miss having that personal connection. I miss trying new things together, I miss watching TV or movies or playing games or even just laying together …	2020-11-01 06:27:14	lonely	t5_2qjny	2019-01-01 09:39:18	637	/r/lonely/comments/jm0r08/i_miss_having_someone_to_share_life_with/		6	36	I miss having someone to share life with.
86	jm0zw4	Several-Leg3771	What do you all think is worse: Being completely alone or being with or around people who make you feel alone. I think the latter because I'm good enough on my own at feeling alone, don't need a toxic person intensifying it.	2020-11-01 06:49:41	lonely	t5_2qjny	2020-08-25 15:12:21	6	/r/lonely/comments/jm0zw4/whats_worse/			36	What's worse...
87	jm12zt	danthetreeman72	So here I am 23, living in a shared house with 2 girls because my family didn't want me at home, one of the girls I was seeing when we all first moved in(we never had sex tho) is now back dating her ex, I've seen them argue I've heard them have sex it makes me feel so lonely, she has been the only girl to be in my life who has actually given me attention and treated me nicely, the other girl is s…	2020-11-01 06:57:12	lonely	t5_2qjny	2020-01-10 18:52:43	11	/r/lonely/comments/jm12zt/made_all_the_right_decisions_to_be_lonely_as_hell/			36	Made all the right decisions to be lonely as hell
92	jm1itm	mrfornicatorwizard	Anyone has the feeling of being unable to fit in into today's society or anyone around you? Anyone feels like everyone around you have people around them and you are all alone by yourself? Anyone of you craves attention and just hopes someone can give you a warm hug? Just curious if anyone here has the same feeling as me, also hoped to make some friends here in this subreddit	2020-11-01 07:34:28	lonely	t5_2qjny	2020-09-18 10:36:17	73	/r/lonely/comments/jm1itm/anyone_feels_that_you_just_exist/			34	Anyone feels that you just "exist"?
107	jm4w76	noideaofname	Hi. I honestly don't know why I am posting here except that I am just lonely and searched for the sub knowing it exists. Like probably nearly every people doing the same for this reason. I am working since a month well it's not so bad, I like the job and the people are ok. It's a bit difficult but I will manage. Many woman who worked as social workers told me in the past years that my relations t…	2020-11-01 11:17:32	lonely	t5_2qjny	2017-02-05 14:25:20	3	/r/lonely/comments/jm4w76/well_i_dont_know/			31	Well I don't know
108	jm4wa9	Magoush	My bday is in two days the day of the election and I just found it funny how I can barely vote. Had no one in real life to share this with so I thought I would share it with you guys :)	2020-11-01 11:17:40	lonely	t5_2qjny	2019-07-25 00:05:16	8	/r/lonely/comments/jm4wa9/i_turn_18_the_day_of_the_election/			30	I turn 18 the day of the election
0	k48p0f	Anxiety_Kush	Trying to find something to watch on TV and there's a movie on another channel called 'a boyfriend for Christmas' and I'm sitting here like. "Yeah that'd be nice but its not gonna happen that way for me will it?' Its so frustrating and depressing	2020-11-30 18:54:57	lonely	t5_2qjny	2020-11-13 23:36:00	14	/r/lonely/comments/k48p0f/boyfriend_for_christmas/			224	Boyfriend for Christmas
6	k4a21y	alxshai	i know a lot of things in life don’t go to plan i’ve been single for quite sometime after going through a very toxic relationship with someone who only pretended to love (men are the worst JK) and i miss having someone to be affectionate towards as i’m quite cold these days and tend to be uninviting to people. i miss having someone to worry about, care for. it’s not quite in my nature to be in so…	2020-11-30 20:07:05	lonely	t5_2qjny	2019-02-19 00:08:54	5	/r/lonely/comments/k4a21y/doesnt_the_idea_of_being_with_your_childhood/			124	doesnt the idea of being with your childhood sweetheart just makes sense
8	k4aqnh	BronzeButterfly	I basically just socialize with my mum, uncle and granny at home. I talk to my aunt and cousins sometimes. My old friends/neighbours all have other friends/boyfriends so I don’t talk to them as much as I used to. There’s a lot of cool crafting events, Christmas markets, etc. coming up in my country and no one will go with me. It’s been like this for a long time. Avengers Endgame? Saw it alone. So…	2020-11-30 20:44:13	lonely	t5_2qjny	2016-06-05 14:57:49	26	/r/lonely/comments/k4aqnh/when_you_see_an_event_that_would_be_really_cool/			117	When you see an event that would be really cool to go to, but you realize you have no one to go with you.
11	k4b0vu	FearfulFoxy	Hi, I'm a university student living on my own for the first time. I started renting a small apartment with a friend while we went to class, but since covid fucked everything up she moved out. For reasons I don't want to get into, moving back home isn't an option. Since living here I've kinda drifted away from friends, I browse discords but can't really bring myself to message, I just lurk. All I …	2020-11-30 21:00:10	lonely	t5_2qjny	2020-11-23 22:00:59	15	/r/lonely/comments/k4b0vu/been_so_isolated_the_past_4_months_i_dont_know/			111	Been so isolated the past 4 months, I don't know how to talk to people
12	k4b17m	filmdrinker	That's it. Cannot take this unbearable loneliness anymore.	2020-11-30 21:00:33	lonely	t5_2qjny	2019-04-28 17:40:09	29	/r/lonely/comments/k4b17m/i_need_a_hug_and_6_months_of_sleep/			104	I need a hug and 6 months of sleep
14	k4b7jo	bonjour_01	For so long i’ve seen sides of people that they don’t show to me or others directly, however others people (and even people close to them fail to see) I just want to know if i’m the only one that fails to really connect to people because of this terrible “gift”. However, what some people call a gift, is my curse. Does anyone know how to help this?	2020-11-30 21:10:10	lonely	t5_2qjny	2020-11-30 19:42:35	5	/r/lonely/comments/k4b7jo/do_you_see_another_side_of_people_exposing_them/			98	do you see another side of people? exposing them as a hypocrite, liar, or someone using others for their advantage in you mind? Please tell me i’m not the only one.
17	k4d66p	kenziebunnyhunny	i am so tired of failing at everything in my life, i cant keep anyone in my life, i cant be independent to save my life and I’m so tired of this same old cycle of trying to be happy, it not working, and then things getting worse. Im tired of people telling me “i think you should get professional help or meds” bc it has never worked and neither of those is going to fix whatever keeps good things f…	2020-11-30 23:01:26	lonely	t5_2qjny	2020-11-10 17:53:03	5	/r/lonely/comments/k4d66p/im_tired_of_everything/			95	im tired of everything
20	k4dmaz	PokePrincess95	I think I’m going to have to leave my fiancé. I don’t think he’s ever going to give up drinking. I’m going to be all alone again. I’ll never find anyone so perfect ever again. I’m going to be alone forever. No one will ever love me like he does. This is my one chance at love and he’s going to choose alcohol over me. I just know it.	2020-11-30 23:28:39	lonely	t5_2qjny	2020-10-19 15:54:10	3	/r/lonely/comments/k4dmaz/im_going_to_be_so_alone_forever/			90	I’m going to be so alone forever
25	k4e8lk	biancavianca	Everyone around me has never been single for over a month and then theres me who’s going onto 22 years without having kissed anyone. Im going mad	2020-12-01 00:06:55	lonely	t5_2qjny	2018-12-31 11:07:27	59	/r/lonely/comments/k4e8lk/i_just_want_a_boyfriend/			80	I just want a boyfriend
37	k4ffmc	sad-angell	I don't really show others than I'm going through a hard time, but I really can't handle it anymore. I don't even know who I can trust anymore, my kindness has been taken advantage of so many times. I don't know who to trust, I don't know anymore. Friends can hurt you too :)	2020-12-01 01:28:16	lonely	t5_2qjny	2020-11-12 06:43:31	9	/r/lonely/comments/k4ffmc/angel_is_hurt_again/			63	Angel is hurt again
38	k4fiwy	KarinnxoxBabe	I’m 24 and a libra so that may tell you a bit about me , I have a tendency of getting to involved with the people I care about lives and putting my own on the back burner and trying to please everyone and changing my self to fit others needs rather it’s trying to be a solution to their issues or constantly making myself available and it’s always seems as if people settle for me when theirs no oth…	2020-12-01 01:34:56	lonely	t5_2qjny	2020-10-05 12:19:56	4	/r/lonely/comments/k4fiwy/have_you_ever_felt_like_even_tho_you_have_friends/			62	Have you ever felt like even tho you have friends but still no one knows you?
39	k4flo5	Poet_nas	Kind of just want to run away, be alone but not alone if that makes sense. Just having someone to be alone with.I just want peace, quiet and serenity. Maybe take a road trip, California gets boring and so artificial. I want to start a new life, cut off ties with everyone, reinvent myself. But that’s not so easy...	2020-12-01 01:40:31	lonely	t5_2qjny	2020-11-06 06:32:48	4	/r/lonely/comments/k4flo5/anyone_feeling_what_i_am/			62	Anyone feeling what I am ?
44	k4g41h	KittyTheBiFurry	I just want friends that I can rely on and know will listen to me rant and support me. I wish I had good friends like I thought I used to have but apparently not. All I ever am is thrown away and called an attention craving non depressed non suicidal person. Why can't I just have a hug for once, I've never had a hug in my entire fucking life, I've never felt happy in my life, I've never had a sta…	2020-12-01 02:18:23	lonely	t5_2qjny	2019-09-22 23:28:06	7	/r/lonely/comments/k4g41h/i_love_when_my_friends_ignore_me/			60	I love when my "friends" ignore me.
54	k4h81g	Memory_in_wind	I know that introverts are usually troubled by this problem, but I am a damn extrovert person. Like I’m nice to everyone and everyone around me are constantly telling me that I am funny and they like me, but I was never the first choice, not to anyone. I was always the one that was left out every time there is a group of two. During high school I sat on the bus alone, I did ‘group work’ on my own…	2020-12-01 03:46:00	lonely	t5_2qjny	2019-11-29 12:21:30	7	/r/lonely/comments/k4h81g/why_is_that_i_am_never_the_first_choice/			55	Why is that I am never the first choice?
55	k4hfhl	SuppperDupppa	Does anyone ever feel so lonely that whenever someone of the opposite sex treats you like a human being, you instantly fall in love with them only then to realize how sad that is?	2020-12-01 04:03:25	lonely	t5_2qjny	2019-11-24 01:55:21	83	/r/lonely/comments/k4hfhl/nobody_could_be_as_lonely_as_i_am/		2	53	Nobody could be as lonely as I am.
61	k4i599	ResponsibleAd2404	Why do I feel such polar opposite feelings? Am I fat, for the sole purpose, to repel women?	2020-12-01 05:04:03	lonely	t5_2qjny	2020-10-01 21:53:41	653	/r/lonely/comments/k4i599/does_anyone_else_feel_very_alone_to_the_point_it/		4	48	Does anyone else feel very alone to the point it physically hurts; but another part of you wants to be alone?
67	k4iweq	bananahammock000	It sucks always being the one to reach out to people/friends. I have a friend who I message every now and then and recently I decided to reach out. They haven’t seen it even though I see them online. We had that friendship where we messaged rarely but when we meet up it’s like no time has passed. Now I have it in my head that maybe I’ve done something wrong? Ugh I hate always being the one to rea…	2020-12-01 06:07:57	lonely	t5_2qjny	2020-07-25 07:54:58	35	/r/lonely/comments/k4iweq/always_being_the_one_to_reach_out_and_never_being/		1	44	Always being the one to reach out and never being the one people read here out too
73	k4j3ig	Buxedo	At least on the internet	2020-12-01 06:23:35	lonely	t5_2qjny	2020-10-20 00:08:16	1	/r/lonely/comments/k4j3ig/why_everybody_suddenly_is_an_introvert_lol/			42	Why everybody suddenly is an introvert LOL😂
82	k4lbsv	toast2200	I had been getting used to the r/UnsentLetters format of writing letters to someone you would never send, but I really need to stop even imagining such a thing as that. I ended up telling her the content of most of those letters. And now? It's over. I feel bad. She knew I liked her as more than a friend, but since I had never said anything, we could continue to be friends of some sort. I hated se…	2020-12-01 08:59:06	lonely	t5_2qjny	2019-12-12 00:43:45	12	/r/lonely/comments/k4lbsv/i_think_i_lost_a_friend/		1	38	I think I lost a friend
97	k4psvh	DirtyBumTickler	I don't really no any other place to post this, but yeah, doesn't it suck feeling like you don't add value? I've been assessing myself, rather critically, I'll admit, but it's quite evident I bore people, both friends and at work. I never have much to add to any conversation, I can't even stay in touch with people because I never have anything to say. This shit is holding me back and it's likely …	2020-12-01 12:42:41	lonely	t5_2qjny	2019-01-28 14:52:41	7	/r/lonely/comments/k4psvh/adding_no_value/			32	Adding no value
98	k4punu	moonchild29588	I have experienced so much loss due to corona. My job and my social life are gone. I'm lost in a hole of blackness and it feels like no one can see it. I might look like I have it together on the outside but trust me I don't. Just because someone is what society has deemed attractive doesn't mean I'm ok! I had someone tell me but you are so pretty! You will be fine, My heart sunk and I fell deepe…	2020-12-01 12:44:55	lonely	t5_2qjny	2020-09-16 13:04:26	6	/r/lonely/comments/k4punu/im_a_natural_loner_so_how_am_i_this_lonely/			32	I'm a natural loner. So how am I this lonely?
99	k4q32d	Showmewhereyoupeeee	I (25f) have always struggled to get on with people my own age, they tend to think I’m incredibly dull and give up on me, i don’t have any endearing qualities tbh, I wish I was more like a ‘young person’ and not having things in common with them makes it hard to find common ground, I’m incredibly lonely, I moved to this town over a year ago and still haven’t made any friends, I’m not on the spect…	2020-12-01 12:55:50	lonely	t5_2qjny	2018-11-20 02:37:53	22	/r/lonely/comments/k4q32d/being_different_from_people_my_own_age_i_find_it/			32	Being different from people my own age, I find it hard to make friends and keep friends
105	k4rcva	l-llvVvll-l	Recently my friend gave his friend my snap and they started talking to me a bit and I feel very weird cuz I literally can't stop thinking about them if I'm not preoccupied with something else (which is most of the time) they just come to mind it's not even like they're some extraordinary person or something all they did was be funny and nice and compliment me a few times and now they're stuck in …	2020-12-01 13:55:30	lonely	t5_2qjny	2020-08-16 02:43:02	8	/r/lonely/comments/k4rcva/i_made_a_new_friend_and_i_feel_like_a_creep/			30	I made a new friend and I feel like a creep
0	l9pwa3	PunkerWannaBe	Everybody always comes to me with their problems, they use me as a shoulder to cry on, someone to vent to, a problem solver, ect. Now I’m glad to do those things as it means the person trusts me and I’m grateful that they feel they can open up to me, but honestly the weight of everyone’s pains start to get a little heavy sometimes. I feel as if everyone’s sob story/heartbreak/un happy ending are …	2021-01-31 19:12:05	lonely	t5_2qjny	2020-04-11 16:07:51	3	/r/lonely/comments/l9pwa3/i_just_laugh_now/		1	6	I just laugh now
1	l9pwoo	[deleted]	this is embarrassing to admit. how is that even possible? middle schoolers are in relationships and i’ve never even held hands with anyone. it really is pathetic. i’m going to die alone. i’ve come to terms with that. i just can’t help but wonder what is wrong with me and why i am so unlovable people always say i’ll find somebody but i’ve lost hope. nobody could love me. not even i love myself	2021-01-31 19:12:39	lonely	t5_2qjny		3	/r/lonely/comments/l9pwoo/its_my_birthday_and_im_feeling_awfully_lonely/			11	It's my birthday and I'm feeling awfully lonely.
2	l9q3s7	[deleted]	It makes me depressed seeing everyone else having someone because everyone else is beautiful. But here i am, alone.	2021-01-31 19:22:29	lonely	t5_2qjny		4	/r/lonely/comments/l9q3s7/im_lonely_because_im_an_asshole/		1	7	I'm lonely because I'm an asshole
3	l9q65n	DesignTasty	I turned 32 today! Let's celebrate buddies! 🎉🎂🎊	2021-01-31 19:25:42	lonely	t5_2qjny	2021-01-21 19:16:50	2	/r/lonely/comments/l9q65n/what_happened_to_me/			5	what happened to me
4	l9qecp	[deleted]	I want to be invited to things. I want someone to think about doing a thing and think hey it would be fun if Agile\_Scar8943 joined us. I want someone at work to reach out to me just to get to know me. Or respond when I try to get to know them. It would be really cool if one day when I walked into a room people got excited to see me or smiled at my presence like they do with other people. Or even…	2021-01-31 19:37:24	lonely	t5_2qjny		1	/r/lonely/comments/l9qecp/i_feel_more_lonely_whenever_i_see_someone_having/				I feel more lonely whenever I see someone having good times or interacts with anyone close to them
5	l9qg75	[deleted]	Can I get Happy birthday? Cuz I don't really have anyone.	2021-01-31 19:40:15	lonely	t5_2qjny		8	/r/lonely/comments/l9qg75/i_feel_like_i_have_nothing_to_say_maybe_i_really/				I feel like I have nothing to say. Maybe I really don't and I'm just lame and boring. But I haven't always been thay way to everybody. Cinsidering I've been told that I'm funny without even trying to be. I've been told that I was funny alot actually. So Idk what's changed.
6	l9qmmj	[deleted]	Everyone always say I have to try to talk to people and I do but all the time when I talk to people they always act like they don’t want to talk to me. This happens to me a lot and I don’t know what I’m doing wrong. When someone talks to me I am always excited and happy and try to be as polite as I can be but when I try to talk with that person they always never answer or they act like I’m weird.…	2021-01-31 19:49:38	lonely	t5_2qjny		5	/r/lonely/comments/l9qmmj/considering_ghosting_a_community_of_people_i_know/			1	Considering ghosting a community of people i know because secretly no one really cares
7	l9qpq5	lgyur	Something so terribly weird, dumb or embarrasing that it ruins your day to be reminded of it. Like any hope you had left of being accepted dies inside you. “Wow someone who does that could never have a normal life.”	2021-01-31 19:54:07	lonely	t5_2qjny	2020-07-23 15:32:53	8	/r/lonely/comments/l9qpq5/its_getting_unbearable/		1	5	It’s getting unbearable
8	l9qtg3	[deleted]	Birthday really do suck. I'm hurting so bad.	2021-01-31 19:59:30	lonely	t5_2qjny		3	/r/lonely/comments/l9qtg3/people_who_judge_your_whole_personality_on_a/				People who judge your whole personality on a Reddit post and replies
9	l9qviz	javipenaownsmyass	I am a 17 year old male and have been lonely for my whole high-school experience (which includes middle-school in my country). I honestly am a very boring type of guy. I never say much and if I do, it's some bloody joke. I have only had one friend, who was a rock 'n' roller I knew for one year. I feel as though I despise everyone else. I don't get bullied, as I am a tough guy. The only thing I st…	2021-01-31 20:01:57	lonely	t5_2qjny	2021-01-31 18:45:37	5	/r/lonely/comments/l9qviz/its_just_me_and_my_dog/			9	It’s just me and my dog
10	l9r8um	[deleted]	i just can’t keep living like this i fucking cant everyday just gets worse and worse and worse	2021-01-31 20:21:23	lonely	t5_2qjny		8	/r/lonely/comments/l9r8um/i_often_feel_excluded/			1	I often feel excluded
11	l9rre4	freemufuqinwater	I Had been talking to this guy, and I thought we got along, but he wants a kid, and I am scared of pregnancy because i don't want to suffer from any physical side effects, I don't want to piss myseöf every time I laugh, i don't want an stomach I can't bare to even set eyes upon, and now the guy seems to want to suicide because of it, when I thought someone wanted me, and it just turned out to be …	2021-01-31 20:48:29	lonely	t5_2qjny	2018-09-20 23:47:06	38	/r/lonely/comments/l9rre4/dont_wanna_die_but_dont_see_a_point_in_living/			10	Don’t wanna die but don’t see a point in living
12	l9rxlv	[deleted]	This Valentine's day I will be alone again, buuuut im not really that bothered by it. I'm probably going to buy my little sisters some gifts bc they're the only ones that love me 😔✌️ Remember Valentine's day doesn't have to be about your significant other. You can use it as a day to show your love and appreciation for platonic relationships you have with people, or even some long needed self love…	2021-01-31 20:57:32	lonely	t5_2qjny		1	/r/lonely/comments/l9rxlv/just_a_rantvent/				Just a rant/vent.
13	l9s7g6	gozuisme	[removed]	2021-01-31 21:11:24	lonely	t5_2qjny	2021-01-29 04:27:35	2	/r/lonely/comments/l9s7g6/im_all_open_to_help/				Im all open to help
14	l9s8gx	[deleted]	Why are they everywhere? Why are the recommended to me?	2021-01-31 21:12:56	lonely	t5_2qjny			/r/lonely/comments/l9s8gx/goodbye_good_luck_to_anyone_who_is_reading_this/			2	Goodbye! Good luck to anyone who is reading this
15	l9seiy	WoodenWhile6537	I feel like an alien to most people and feel like I could never connect with them. I might be alone for the rest of my life because of this.	2021-01-31 21:21:48	lonely	t5_2qjny	2020-08-30 02:09:41	9	/r/lonely/comments/l9seiy/im_crying_rn/			7	im crying rn
16	l9sg5i	gozuisme	I ALWAYS text first. Nobody cares for me like how I care for them. If I disappeared they wouldn’t notice. I try to keep the relationships but when no one tries it’s hard. I don’t think I have anyone who will genuinely talk to me and enjoys it. I feel so alone always	2021-01-31 21:24:10	lonely	t5_2qjny	2021-01-29 04:27:35	6	/r/lonely/comments/l9sg5i/my_goal/			5	My Goal
17	l9sizh	[deleted]	And here’s some cake for everyone. Let’s share some smiles in this dark world. Oh yeah, happy Asian New Year for the yellow crews!! Stay safe everyone!!	2021-01-31 21:28:21	lonely	t5_2qjny		13	/r/lonely/comments/l9sizh/friendless_at_30/			5	Friendless at 30
18	l9sola	alitlerobor	I just sat on my balcony and saw a couple on the beach enjoying the sunset and I couldn’t help but watch them and cry. I hate this feeling, I just can’t seem to get happy. My depression is getting worse and suicide is getting more and more of an option. No one cares, I really want someone to share my life with but when I look in the mirror I know it’s for the best that I’m alone, my dream since I…	2021-01-31 21:36:38	lonely	t5_2qjny	2019-10-02 17:01:37	1	/r/lonely/comments/l9sola/if_im_not_going_to_find_anyone_till_19_im_going/				If I'm not going to find anyone till 19 I'm going to kill myself.
19	l9srje	[deleted]	FUCKING HAVE FUN BRO	2021-01-31 21:41:04	lonely	t5_2qjny		10	/r/lonely/comments/l9srje/the_expendable_friend/			2	The Expendable Friend
20	l9st2e	Soft_Commission9716	I know many of us will struggle a little more than usual today, so I just want you to know that you’re not alone. Obviously this is a common post but I wanted to contribute my 2 cents. Sending love to you all, I appreciate how supportive this sub is x	2021-01-31 21:43:23	lonely	t5_2qjny	2020-12-29 14:33:42	10	/r/lonely/comments/l9st2e/long_i_dont_think_ive_ever_been_so_lonely_in_my/			11	[LONG] I don’t think I’ve ever been so lonely in my life. (1)
21	l9t2j4	[deleted]	We're all one, guys.	2021-01-31 21:57:44	lonely	t5_2qjny			/r/lonely/comments/l9t2j4/i_want_to_talk/				I want to talk
22	l9t62p	LordMyotis	Existing sucks. My mind keeps making up scenarios where I'm having fun and hanging out with others but it's all fake and none of it'll happen in the near future. How long do I have to remain this way, how much longer do I have to keep trekking on and pushing myself. How much longer do I have to continue to think that things will get better. If there was a button I could press where I'd just stop …	2021-01-31 22:02:44	lonely	t5_2qjny	2017-06-29 00:30:28	1	/r/lonely/comments/l9t62p/how_do_you_make_friends_as_an_adult/			1	How do you make friends as an adult?
23	l9td1k	0905Tomato	Does anyone else fantasize all day long about having a better life or about being in love. It's gotten to a point where it effects my life im constantly zoning out while daydreaming. Just curious if anyone else has this problem.	2021-01-31 22:12:56	lonely	t5_2qjny	2017-03-17 11:00:42	2	/r/lonely/comments/l9td1k/drifting_away_from_close_friends_in_the_past/				Drifting away from close friends in the past months.
24	l9ti2t	MunMur	No notifications, no messages.No drama. Nothing revolving around other human beings. Just me and my left, right hemispheres.	2021-01-31 22:20:21	lonely	t5_2qjny	2018-07-15 16:26:18	5	/r/lonely/comments/l9ti2t/just_thought_id_add_a_story_of_mine_because_i/			1	Just thought I’d add a story of mine because I just need someone else to hear it.
25	l9tm8k	[deleted]	All I want is a friend...or just friends in general who will support me and talk to me. I just want to have friends with similar interests as me, or can at least put up with me. Not only with the issues that COVID brought, but just a busy and unfulfilling university life that’s plagued me for almost two years now has done nothing more than make me feel more and more lonely everyday. I hate it so …	2021-01-31 22:26:21	lonely	t5_2qjny		3	/r/lonely/comments/l9tm8k/feeling_lonely_and_need_to_talk_on_voice_app_im/				Feeling lonely and need to talk on voice app? I'm here (for adults around my age or older, of any gender identity; clean polite conversation) 🤝
26	l9tr3w	toughluck90	I always just wish to be somebody else. Someone happy with the mind that they know how to get through life. I don't want to be me.	2021-01-31 22:33:58	lonely	t5_2qjny	2021-01-12 08:25:21	1	/r/lonely/comments/l9tr3w/i_want_someone_to_make_me_go_to_bed_easy_allan/				I want someone to make me go to bed. (Easy Allan, it's not a creepy thing)
27	l9tv5e	[deleted]	I get in these periods where nothing brings me joy or satisfaction. I end up going to bed immediately after I eat dinner because what’s the point in staying up anymore. At least I can wake up early. I like quiet early mornings. Or I’ll go periods of time where I won’t say a word to other people or myself for that manner. And when I do finally talk, my voice usually surprises me.	2021-01-31 22:40:18	lonely	t5_2qjny		2	/r/lonely/comments/l9tv5e/disappointed/				disappointed
28	l9twrh	[deleted]	A man who absolutely chose you and only you. Someone to cook meals for and embrace when he gets home. Someone to talk about your thoughts or your day with who is genuinely interested and not just pretending to be to get sex from you. It sounds amazing to be able to cuddle under a warm blanket and play games together (or if the soundtrack is really good just stay on the menu screen for an unreason…	2021-01-31 22:42:39	lonely	t5_2qjny		1	/r/lonely/comments/l9twrh/how_do_people_handle_not_being_able_to_trust/				How do people handle not being able to trust anyone
29	l9txi2	throawaykfownskak	M/23; It's hard for me to care about myself when there's no one out there that does. Something is wrong with me. I don't even see the point in trying at anything because I don't even know what the purpose of me being alive is supposed to be.	2021-01-31 22:43:42	lonely	t5_2qjny	2021-01-31 22:41:49	5	/r/lonely/comments/l9txi2/does_anyone_else_cry_after_masturbating/			8	Does anyone else cry after masturbating?
30	l9u42p	Port6AtTheCatch	Hit by the firehose only seconds after getting off the ground. It’s like humanity collectively and individually is telling me “STAY DOWN”, but I’m not ok with just giving up. Did that before and lost a decade, never again. Isolation is driving me crazy. I took a few days off of work because of burnout there, now the extreme isolation here, the problem is it’s all extremes lately. Way too much of …	2021-01-31 22:53:48	lonely	t5_2qjny	2021-01-18 21:53:00	2	/r/lonely/comments/l9u42p/just_feeling_pretty_worthless_right_now/			3	Just feeling pretty worthless right now
31	l9u7uh	[deleted]	Im nineteen and its hard to imagine I will be kissing anyone at least for the next few years or so.. if ever. Its pretty sad how Im at the age where Im supposed to be at the prime of my life and yet theres not a single person thats ever showed interest in me and I doubt there ever will be... and I certainly dont see any reason why anyone would love me. Ive heard that loneliness is more dangerous …	2021-01-31 22:59:42	lonely	t5_2qjny		2	/r/lonely/comments/l9u7uh/26_m_uk/		1	1	26 M UK
32	l9u8yz	[deleted]	A while ago I had this moment of clarity that made me question whether I even wanted a relationship in the first place. Sure, it would be nice to have somebody to be close to, to not be lonely anymore, but the more I thought about the reality of dating someone, the more I realized that I kinda just want to be alone. I think I don't want a relationship, I just want what a relationship represents t…	2021-01-31 23:01:06	lonely	t5_2qjny		2	/r/lonely/comments/l9u8yz/23m_looking_for_a_chat/			1	23M Looking for a chat
33	l9ueof	Usual-Nefariousness5	I'm not sure since when it started, but every time I go to sleep, I hug my small pillow and cuddle it, eventually fall asleep like that. Oh the lack of affection that makes me do that. Anyone else?	2021-01-31 23:09:19	lonely	t5_2qjny	2020-07-18 22:07:05	1	/r/lonely/comments/l9ueof/just_rambling/			2	Just, rambling 😞
34	l9uh1q	[deleted]	I feel so alone and unloved. I want to be hugged and snuggled so bad. 😭	2021-01-31 23:13:02	lonely	t5_2qjny		2	/r/lonely/comments/l9uh1q/i_just_want_a_man_so_bad_lol/			4	i just want a man so bad lol
35	l9uj6m	[deleted]	I'm obsessed with Needy from Judge Parker	2021-01-31 23:16:17	lonely	t5_2qjny		1	/r/lonely/comments/l9uj6m/college_student_feeling_lost/				College Student Feeling Lost
36	l9uku8	IntelligentAd8500	And it's not fucking okay to violate a woman's boundaries. Women are the worst about that, they think that since they aren't men they can get away with fucking anything. 🤮 Funny thing is I can count on both hands all the times men have violated my boundaries, maybe it's because I'm ugly	2021-01-31 23:18:48	lonely	t5_2qjny	2021-01-25 21:22:03	1	/r/lonely/comments/l9uku8/louie_v_toilet_seat/				Louie v toilet seat
37	l9ullq	henrystahl	There was a girl at school who I really liked and tried to talk to (over email). We had so much in common. But, classic me. I tried to be honest and I came across as a gross manipulative creep. 🤦‍♂️ Just agreed to stop emailing her, now I'm sleep deprived and shivering from anxiety. I hate it. I feel like a miserable excuse for a human being. I've probably traumatized her. F*ck. Edit: Guys, I don…	2021-01-31 23:20:00	lonely	t5_2qjny	2019-05-31 09:53:39	5	/r/lonely/comments/l9ullq/isolation_depression_and_bad_habits/				Isolation, depression and bad habits
38	l9upc8	[deleted]	I only wish to have a best friend again, just one person that I can speak to daily and see occasionally in person, without being stabbed in the back.	2021-01-31 23:25:54	lonely	t5_2qjny		2	/r/lonely/comments/l9upc8/i_know_this_isnt_normal_behavior_but_i_cant_help/				i know this isn't normal behavior, but i can't help it.
39	l9usl8	latestagenormie	It really annoys me how the majority of guys on this sub get absolutely ignored but girls are getting multiple replies within minutes or even seconds (no offense to girls, you didn't do anything wrong). I try to respond to everyone as much as I can but naturally I won't get to everyone due to lack of time and different time zone so to those who didn't receive a reply know that you are not alone. …	2021-01-31 23:31:04	lonely	t5_2qjny	2017-12-12 01:04:27	15	/r/lonely/comments/l9usl8/anyone_else_completely_over_existing/			2	Anyone else completely over existing?
40	l9ut4b	Chrisoceannn	wht do yall do to take the pain away? jus curoisity yk..... im only 14 so what do yall do ?	2021-01-31 23:31:54	lonely	t5_2qjny	2020-10-18 09:56:45	3	/r/lonely/comments/l9ut4b/i_need_a_girlfriend/			4	I need a girlfriend
41	l9utad	[deleted]	Might as well die	2021-01-31 23:32:09	lonely	t5_2qjny		1	/r/lonely/comments/l9utad/want_someone_to_talk_to_tonight_i_feel_all_alone/			1	Want someone to talk to tonight. I feel all alone as I'm about move out of state.
42	l9utz1	[deleted]	Yesterday was my bday and only one among my only friend group greeted me. I try to not let it bother me but well here I am posting haha. Its not like they werent online or something, although not very active they were answering messages and we were planning on coming to my house. Idk how to feel about it anymore. I really wouldn't consider them as toxic, they have been genuinely good to me but Id…	2021-01-31 23:33:12	lonely	t5_2qjny		1	/r/lonely/comments/l9utz1/what_should_you_do_when_you_feel_scared_and_alone/				What should you do when you feel scared and alone?
43	l9ux40	useronymous15243	?	2021-01-31 23:38:03	lonely	t5_2qjny	2019-08-31 02:11:05	1	/r/lonely/comments/l9ux40/im_going_to_lose_my_mind_i_feel_so_alone/			2	I'm going to lose my mind, I feel so alone
44	l9v03y	Rainbow_Rivers	[removed]	2021-01-31 23:42:55	lonely	t5_2qjny	2018-07-20 15:49:08	2	/r/lonely/comments/l9v03y/im_22m_but_people_treat_me_like_im_a_young_teen/				I'm 22M, but people treat me like I'm a young teen.
45	l9v968	[deleted]	I honestly thought they were close enough to me to invite me. I opened social media wayyy after them so when I joined they already had groupchats with friends I wasn't familiar with. So I understand them not adding me to the gc(or even telling me that a gc exists). But today seeing them storying their hangout makes me feel sad... I'm just sad that I'll go into college with no friends. I'll have t…	2021-01-31 23:57:58	lonely	t5_2qjny		2	/r/lonely/comments/l9v968/blurb/			2	Blurb
46	l9vced	[deleted]	I'm a human being. I deserve love.	2021-02-01 00:02:41	lonely	t5_2qjny		25	/r/lonely/comments/l9vced/was_anyone_else_relatively_normal_in_high_school/		1	13	Was anyone else relatively normal in high school but became a lonely loser when they became an adult?
47	l9ve3o	Mediaeval-britian	Like Everyone says bumble and tinder are the best but apparently I'm doing something wrong	2021-02-01 00:05:16	lonely	t5_2qjny	2019-05-27 17:07:21	7	/r/lonely/comments/l9ve3o/i_just_turned_18_what_now/		1	4	I just turned 18. What now?
48	l9vfcl	lawandauror	i think mine is YEAH RIGHT by joji. it hurts *so* good!!	2021-02-01 00:07:03	lonely	t5_2qjny	2020-04-28 12:10:37	2	/r/lonely/comments/l9vfcl/aesthetic_vlog_on_loneliness/			4	aesthetic vlog on loneliness
49	l9vj5k	Chrisoceannn	I have family but I don’t have any friends to share it with, so hey I’m 22 today	2021-02-01 00:13:17	lonely	t5_2qjny	2020-10-18 09:56:45		/r/lonely/comments/l9vj5k/a_follow_up_on_the_last_post/				A follow up on the last post
67	lv36as	thehappysadness	What’s so wrong with me that every single person leaves? Especially every guy I try to even talk to. Why can’t I be the girl chosen by guys? Why can’t I be in a good happy relationship for once. Why am I never good enough?	2021-03-01 02:40:49	lonely	t5_2qjny	2020-01-26 02:11:04	162	/r/lonely/comments/lv36as/whats_wrong_with_me/		1	45	What’s wrong with me?
122	lvf9yj	Kindly-Fly1234	We will meet this weekend, I have zero expectations about it, I just hope it will be a nice date for both of us.	2021-03-01 12:41:28	lonely	t5_2qjny	2021-01-12 17:35:58	921	/r/lonely/comments/lvf9yj/i_asked_a_girl_out_and_it_worked/		12	84	I asked a girl out and it worked.
262	lw7j21	preferablyanonymity	I used to think this was BS, that of course, everyone deserves love regardless of how they look at themselves. And of course, absolutely, it still is the case. But a realization about myself has also made me understand this quote from a different perspective. I've been single for all 22 years of my life. Never even held hands with anyone, let alone experience my first kiss. But I think the reason…	2021-03-02 12:27:53	lonely	t5_2qjny	2020-12-30 13:24:25	378	/r/lonely/comments/lw7j21/nobody_will_love_you_if_you_dont_love_yourself/		5	64	"Nobody will love you if you don't love yourself."
333	lwjs3f	Blackberry578	That's it, I've been pretty sad lately because I'm returning to school and everything seems to go wrong.	2021-03-02 22:12:46	lonely	t5_2qjny	2021-01-05 02:02:09	47	/r/lonely/comments/lwjs3f/hey_its_my_birthday/			37	Hey it's my birthday
406	lx0dbm	Fubusu	EDITT: THANK YOU EVERYONE FOR BES WISHES, YOU HAVE HELPED ME A LOT, THANK YOU!! Today is my birthday, and i dont know why people celebrate something that pull them down every year, that make no sense, it only reminds me how useless i am and how fast time is running through my fingers... like every year i will be alone and just sit in dark room crying and asking for helpi guess happy b day for me?…	2021-03-03 13:10:43	lonely	t5_2qjny	2018-11-19 14:36:38	57	/r/lonely/comments/lx0dbm/today_is_my_birthday/		1	62	Today is my birthday
417	lx287t	mrm_s_pp_rt	Honestly i have really bad communication skills, something I'd like help with is how to start a conversation with a girl in my gym.	2021-03-03 14:30:08	lonely	t5_2qjny	2020-08-07 02:50:10	3	/r/lonely/comments/lx287t/help/			37	Help
475	lxbbum	starry_eve2	I’m so disgusted and disappointed with people. You can’t trust anyone. I wish I didn’t care. Never care about anybody because they will always let you down.	2021-03-03 22:14:59	lonely	t5_2qjny	2020-08-07 19:06:04	102	/r/lonely/comments/lxbbum/people_suck/			32	People Suck
541	lxoqs1	JonBritt101	I just want to hold someone and show comfort them. I am lonely myself and struggle with anxiety, but that doesn’t mean I can’t show this kind of love to someone. I’m here for anyone if they need me. I’m always here for anyone.	2021-03-04 11:33:31	lonely	t5_2qjny	2021-02-02 20:39:14	489	/r/lonely/comments/lxoqs1/i_want_to_hold_someone_and_comfort_them_in_their/		5	38	I want to hold someone and comfort them in their loneliness
612	ly204h	Fobfan1	Going home to 0 texts after work is depressing.	2021-03-04 21:38:20	lonely	t5_2qjny	2020-11-28 01:59:08	483	/r/lonely/comments/ly204h/i_just_want_a_girl_to_at_least_be_interested_in_me/		6	79	I just want a girl to at least be interested in me
744	lypq9o	iamtrulylosinghope	Reading posts in that sub makes me realise we are so many out there who just crave to not fall asleep by ourselves anymore, who are sick of being rejected, of putting a fake mask of happiness in the outside world when we lack the most important thing for us : someone to share our day to day to life, to help us feel less empty and void, to maybe one day share a family with someone that is willing …	2021-03-05 19:20:59	lonely	t5_2qjny	2020-11-30 02:21:54	13	/r/lonely/comments/lypq9o/there_should_be_a_dating_app_aimed_at_people_with/			32	There should be a dating app aimed at people with chronic loneliness/depression/social anxiety
810	lyyfuo	Worried-Paint-6303	I'm hella bored I just want someone to talk to and entertain I can't sleep so please message me specially girls	2021-03-06 04:50:57	lonely	t5_2qjny	2021-01-06 05:21:00	1	/r/lonely/comments/lyyfuo/i_want_to_find_new_people_to_talk_to/			37	I want to find new people to talk to
842	lz5h9o	moosician2810	It sucks. It really sucks.	2021-03-06 11:43:17	lonely	t5_2qjny	2020-09-18 02:36:34	221	/r/lonely/comments/lz5h9o/does_anyone_spend_more_than_10hrs_of_their_day_on/		1	41	Does anyone spend more than 10hrs of their day on phone just so they dont feel lonely?
913	lzgw6f	idkwhatimdoing______	I have been thinking a lot if I should post this here since a while ago. I need to get this out of my chest and posting this may help stop stressing. Basically I'm in my early 20'and since High School ended, I have been slowly losing all the friends that I had. I truly do not know why this happened and makes me feel that I'm a social failure. For instance, I have not been invited to a party or ev…	2021-03-06 21:13:59	lonely	t5_2qjny	2021-02-26 20:49:22	477	/r/lonely/comments/lzgw6f/be_careful_in_getting_into_your_first/		5	70	Be careful in getting into your first relationship if you are lonely af
990	lzsv4t	jazzy_445	It’s so weird like I know everyone is trying to figure out what the hell life is, but at the same time I always see everyone around me looking like they have so much figured out and the problems that they don’t have figured out are only small things that everyone can understand or relate to, if that makes sense. I don’t know..I just always feel misunderstood about everything. Is this the reason w…	2021-03-07 10:30:53	lonely	t5_2qjny	2018-07-07 11:04:33	268	/r/lonely/comments/lzsv4t/do_you_ever_feel_like_there_was_this_one_mass/			38	Do you ever feel like there was this one mass meeting that everyone in the world has gone to before they were born? The meeting taught them how to do life and how to function in it, but you were the only person who missed it?
994	lzu3m9	nevermind099	People always say that your early 20s and college will be your best time. It’s basically the worst time of my life. I’m studying something like laws so even before the pandemic started I was already drained and had 0 energy. I think my problem is that I’m actually ambitious and want to be a good student. At my college it’s basically impossible to get really good grades bc they’re so strict (the a…	2021-03-07 11:31:54	lonely	t5_2qjny	2021-03-06 13:46:02	365	/r/lonely/comments/lzu3m9/pandemic_college/		2	70	Pandemic + College=💀
1009	lzxcol	suixne	[removed]	2021-03-07 14:11:39	lonely	t5_2qjny	2021-02-03 08:16:46	21	/r/lonely/comments/lzxcol/i_will_be_21_and_never_had_a_girlfriend_feeling/			45	I will be 21 and never had a girlfriend feeling like I will die all alone.
1044	m022eu	Wooders0407	You can agree or disagree with me on this but as the title says, delete these apps. Now I'm not in any way shape or form trying to stop any of you from going out there and dating people. But let me just speak from my own experiences here, when I was 21 I was on dating apps. I was sitting there just swiping and swiping on any girl very few matches it made me feel worthless that I would try so hard…	2021-03-07 18:07:05	lonely	t5_2qjny	2019-04-07 11:19:51	93	/r/lonely/comments/m022eu/delete_your_dating_apps/			35	Delete your dating apps
1162	m0jvtp	rj92315	having many friends doesn’t mean that they’d be there for you :,) i feel so lonely	2021-03-08 11:46:53	lonely	t5_2qjny	2020-08-26 04:47:41	796	/r/lonely/comments/m0jvtp/the_loneliest_moment_is_when_you_need_someone_to/		10	76	the loneliest moment is when you need someone to be there for you and you realise that there isn’t anyone
1282	m134fs	MrsSam23	After posting here, I've noticed that part of the reason why I find it extremely hard to date is that I dont really view myself as a woman when dating comes up. I view myself like a tourist. Watching others get what I would love to have, but it's only in an exhibit. Outside looking in. Its such an automatic thought. I really believe that no one would ever be interested and treat my interactions a…	2021-03-09 04:39:30	lonely	t5_2qjny	2020-10-25 03:04:16	357	/r/lonely/comments/m134fs/realization/		1	60	Realization
1318	m1cgby	stingraytjm	I(28M) have never been in a relationship. I have had failed in terms of professional achievements expected of me. But today I defended my Thesis for my Masters and feel happy and content with myself. The reason I am sharing this is that, coming from a third world country to US and getting the opportunity to do research is a dream come true. I have suffered from depression during my undergrad and …	2021-03-09 13:11:40	lonely	t5_2qjny	2018-01-25 04:41:57	388	/r/lonely/comments/m1cgby/dont_stop_living_life_just_because_you_are_lonely/		4	30	Don't stop living life just because you are lonely
1354	m1kt43	yellow-boots	I'm 25, finally got a girlfriend, finally lost my virginity and after a decade of depression and suicidal thoughts, it's looking like life is worth living. There's no way I'll ever forget the pain but somehow, in a strange way, it helps me enjoy the present. There's no doubt in my mind some of you are in the same dark hole I found myself in not that long ago, and I'm just trying to say that even …	2021-03-09 19:33:49	lonely	t5_2qjny	2018-12-25 16:06:46	118	/r/lonely/comments/m1kt43/it_gets_better/		3	38	It gets better
1371	m1nyq3	smoochaa	I felt that.	2021-03-09 22:14:23	lonely	t5_2qjny	2020-09-25 10:48:55	446	/r/lonely/comments/m1nyq3/just_because_youre_scared_of_being_lonely_doesnt/			33	“Just because you’re scared of being lonely, doesn’t mean you have to be with the wrong person.”
1430	m1yvl2	alternativesnek	It’s my seventeenth birthday today. I made a similar post on my birthday last year but I feel as though it still holds up. I live pretty much in the shadows and most of the time I like it that way, but even the most introverted people need some social interaction. No matter how much I keep to myself I do like the attention sometimes. I love this day not so much for the presents, but for the fact …	2021-03-10 09:37:29	lonely	t5_2qjny	2020-02-29 21:56:20	86	/r/lonely/comments/m1yvl2/its_my_birthday/		1	34	It’s my birthday :)
1449	m23dik	npc_strider	not sure about all of you but virtual hugs don't really work, and ones that are real (as rare as they are) ironically feel fake to me, probably because they were doing it out of pity or whatever. This post makes no sense, might delete later.	2021-03-10 12:40:57	lonely	t5_2qjny	2020-08-15 11:49:11	389	/r/lonely/comments/m23dik/really_want_a_hug/		8	56	really want a hug
1491	m2dqrs	Aggravating_Sun_5547	I do. I genuinely care about my lonely brothers and sisters. So when you think nobody cares and nobody loves you. I do. I really fucking do.	2021-03-10 19:45:40	lonely	t5_2qjny	2020-09-13 12:50:37	545	/r/lonely/comments/m2dqrs/i_love_you/		10	67	I love you
1563	m2s1tq	Delnilas	My family is really close. If I did, my mother would follow. Probably my sister, too. I can't. For their sake. But, staying alive for guilt just makes me more tired. I want it to be over. I'm 21. Had an opportunity for a job I've always wanted. Working for a wildlife conservation non-profit. Didn't work out. Then, this happened a few days later. I know there are other people out there. Theoretica…	2021-03-11 09:58:34	lonely	t5_2qjny	2016-09-23 00:23:56	428	/r/lonely/comments/m2s1tq/my_ex_cheated_she_was_my_first_everything_been/		4	84	My ex cheated. She was my first... everything. Been contemplating suicide a lot.
1565	m2t7a0	deepank868	But I hope for a lovely day, filled with happiness... spending with someone who understands, who wants to be a part of my life. Do I deserve happiness, love, Care? Maybe not. But I still wish for it. Longing for something physical..Long hugs atleast.	2021-03-11 10:47:08	lonely	t5_2qjny	2019-04-03 02:19:49	44	/r/lonely/comments/m2t7a0/i_dont_want_to_live_but_i_dont_wanna_die_either/			30	I don't want to live, but I don't wanna die either... Every passing second is just getting harder and harder to live thru. Most of the time it feels like I deserve all this because of my mistakes.
1657	m39w5e	G29SNXD	I wanna be that guy so badly	2021-03-11 23:41:04	lonely	t5_2qjny	2019-04-09 21:23:05	282	/r/lonely/comments/m39w5e/i_feel_so_alone_that_seeing_a_girl_laying_her/		2	48	I feel so alone that seeing a girl laying her head on a guys shoulder tosses me into a fit of depression
1676	m3c532	BookerPlayer01	I see there are a few of you here tonight and you're struggling. So am I. If anyone needs a friendly ear, I'm still awake. I figure helping some of you folks is healthier than any of my old coping habits, so win win?	2021-03-12 01:58:23	lonely	t5_2qjny	2020-12-09 12:40:28	3	/r/lonely/comments/m3c532/lonely_night/			31	Lonely night
1720	m3mm64	LocalSunshine	it’s just crazy. Like bruh, be quiet pretty please 🥺	2021-03-12 12:34:18	lonely	t5_2qjny	2021-03-08 20:35:06	549	/r/lonely/comments/m3mm64/youll_find_someone_you_just_gotta_keeping_looking/		4	71	“You’ll find someone, you just gotta keeping looking!” Yea, stfu
1776	m3vqj6	HeartofSavage	Like literally no one to call or have conversations with you? And you realize you haven’t a uttered single word for days or weeks? How do you cope? I’ve delt with this for long time like decade but finding the last few months hard to cope. What do you do when you feel like you’re suffocating with loneliness?	2021-03-12 20:03:27	lonely	t5_2qjny	2019-07-15 13:35:23	180	/r/lonely/comments/m3vqj6/anyone_else_not_have_a_single_soul_to_talk_to/		2	40	Anyone else not have a single soul to talk to?
1798	m409qs	Ok_Selection8356	Does anyone know the feeling when you only have like 5 friends and none of them remembered your birthday... Fkin hurts man, I just want to be wished a happy birthday...	2021-03-13 00:51:34	lonely	t5_2qjny	2020-12-15 00:49:58	39	/r/lonely/comments/m409qs/please_wish_me_a_happy_birthday/		2	37	Please wish me a happy birthday...
1823	m43acm	robth3mob	It feels like if I disappeared no one would care. I have friends but I never talk to them either because they make me feel uncomfortable and more depressed than I already am on top of that I don't get along with my family at all. So I'm left with myself and only me. I had a girlfriend that I loved and would do anything for but she left, I made mistakes and she couldn't look past them, and honestl…	2021-03-13 04:52:42	lonely	t5_2qjny	2017-03-18 21:47:37	326	/r/lonely/comments/m43acm/im_sick_of_feeling_not_loved_and_being_lonely/			30	I'm sick of feeling not loved and being lonely
1828	m440td	mayanasteahouse	How do you cope with that uncomfortable feeling of loneliness or when you just want someone to vent to and be heard?	2021-03-13 05:50:34	lonely	t5_2qjny	2020-09-06 09:21:51	33	/r/lonely/comments/m440td/does_using_dating_appschatting_with_strangers/			78	Does using dating apps/chatting with strangers online help with loneliness?
1924	m4m87u	RogueTwo43	I know I've looked it up on this sub and other people do it too, and the videos exist in the first place so I know I'm not alone. It just feels like an extra deeper level of loneliness when you essentially have to give yourself emotional porn in order to at least make it to bed without plaguing your mind with thoughts about how I fucked up today or how other people are doing way better than me. W…	2021-03-13 21:54:54	lonely	t5_2qjny	2018-02-23 12:11:52	162	/r/lonely/comments/m4m87u/i_listen_to_asmr_girlfriend_audios_to_help_me/		2	59	I listen to ASMR Girlfriend audios to help me feel less alone
2018	m55wc5	lutstone	It gets harder and harder as I get older. My birthday is a reminder that nothing ever changes and I still am alone like every other year. I turned 29 today, spent it all alone by myself on my appartement, received few messages wishing me happy birthday. Every year I keep hoping that the next year would be different, that I miraculously would meet someone and wouldn't spend my birthday alone. But …	2021-03-14 18:23:06	lonely	t5_2qjny	2018-01-19 07:17:35	22	/r/lonely/comments/m55wc5/today_was_my_birthday/		2	47	Today was my birthday
2087	m5g7he	KLD-52	I've pretty much been lonely with low self esteem since leaving high school (I'm 25 now) and I've always had trouble finding a girl who is actually interested in me and that I connect with. Anyway....in the last 6 months or so I've somewhat improved my situation and been feeling better....I did however hit a dip for the last month and was pretty lonely again but somehow a girl that I really conne…	2021-03-15 04:37:05	lonely	t5_2qjny	2020-06-09 00:58:39	659	/r/lonely/comments/m5g7he/girl_i_like_at_work_likes_me_back/		8	58	Girl I like at work likes me back!
2132	m5rgyu	Cicada-Timely	I usually get a message from my mobile service but they forgot me as well /cry Edit:ITs 12:00 at where I am so my birthday is officially over now.You guys rock and you really made my day ,or night to be more precise.I wish I could throw a party and invite you all...Thanks again for all your wishes,I trully appreciate that.And thanks for the Awards kind strangers!	2021-03-15 14:33:48	lonely	t5_2qjny	2020-10-30 19:27:37	377	/r/lonely/comments/m5rgyu/yo_can_someone_wish_me_happy_birthday_before_the/		15	370	Yo ,can someone wish me happy birthday before the day ends
2157	m5y61x	Ok-Revenue-8067	No friends, no gf, even away from family cuz of college. Every time things always seem to be coming together, some random bs gets thrown into the mix just to mess with you. Everyday is a struggle to just keep going. Gotta keep convincing myself that things will get better and that I might find some kind of joy from this boring, repetitive lifestyle. Just wish I had one person who would love to se…	2021-03-15 21:51:14	lonely	t5_2qjny	2021-02-20 17:26:07	618	/r/lonely/comments/m5y61x/anyone_else_tired_of_picking_yourself_up_off_the/		3	59	Anyone else tired of picking yourself up off the ground Every.Single.Day?
2228	m6dbjx	Numb_throwaway0	Do you ever get so lonely that you find yourself scrolling through past DMs with people that have left you behind a long time ago? Trying to relive the euphoria of, not even speaking to someone physically, but messaging them online. It takes away the void I have for a few seconds until I realize.... *My* thoughts might be full of them every day and night, but the thought of *me* probably hasn't e…	2021-03-16 12:42:32	lonely	t5_2qjny	2021-03-10 17:17:37	699	/r/lonely/comments/m6dbjx/texts/		11	83	Texts :(
2384	m7a9zr	Spidey450	You ever miss texting someone who actually cares about what you're doing? I text maybe one person and sometimes it feels like I always have to keep the conversation going, and it really makes me sad to think that they don't really care what I'm doing or want to talk to me. Like it'd feel nice if I hadn't responded in a while and they asked if I was okay, that would make me feel more cared for but…	2021-03-17 16:48:51	lonely	t5_2qjny	2020-11-11 00:05:53	584	/r/lonely/comments/m7a9zr/i_miss_texting_someone_who_wants_to_know_how_im/		1	119	I miss texting someone who wants to know how I'm doing
2481	m7s8y8	Spidey450	Like imagine at your bedside having nobody to hold your hand, or just having a nurse stand there feeling bad for you. That really f*cking scares me.	2021-03-18 10:40:08	lonely	t5_2qjny	2020-11-11 00:05:53	60	/r/lonely/comments/m7s8y8/is_anybody_else_really_scared_to_die_alone/			55	Is anybody else really scared to die alone?
2486	m7ts8q	tiredgirl6	I feel really depressed because ever since the start of lockdown (UK, 23F) and the pandemic it’s always been me messaging people telling them I miss them, replying to their posts, suggesting we meet up/party/walk/drink together when we’re allowed to etc. It’s always well received but it never feels truly reciprocated at this point anymore because I’ve never been on the recieving end of it? No one…	2021-03-18 11:50:52	lonely	t5_2qjny	2021-03-17 19:58:34	282	/r/lonely/comments/m7ts8q/i_dont_know_who_to_reach_out_to_for_help_because/		4	53	I don’t know who to reach out to for help because I feel like no one cares
2633	m8jzow	throwawayyyuhh	I know I might get hella hate for this but I don’t care anymore. I feel like it’s kinda brutal posting your social successes in a subreddit dedicated to the people on the bottom of the social hierarchy. Way to make people feel like crap. I wish everyone in this sub the best of luck with everything but I feel like it’s inappropriate posting that kind of stuff here. Edit: Thanks so much for the upv…	2021-03-19 11:40:35	lonely	t5_2qjny	2021-01-18 12:21:49	812	/r/lonely/comments/m8jzow/the_i_asked_a_girl_out_and_she_agreed_posts_make/		11	88	The “I asked a girl out and she agreed” posts make me sad.
2659	m8p6gw	safiphy19	I know, aside from my mother, nobody's gonna wish me a happy birthday today. And damn, I'm always right when it comes to negative prophecies. I cried uncontrollably last night. All I want for today is actually going MIA, but I still got 2 presentation to make. I turned off my camera when I did because I didn't want anyone to see my swollen eyes. I lost my appetite and even when I forced myself to…	2021-03-19 15:37:30	lonely	t5_2qjny	2020-11-23 12:06:39	74	/r/lonely/comments/m8p6gw/today_is_my_birthday_i_feel_i_cant_be_more_sad/		3	83	Today is my birthday. I feel I can't be more sad
2727	m90i8w	michaelarp12	(24F) I just wish it were easier for me to talk to people. It’s honestly ruined my life. I don’t have any family and I live by myself. It’s really difficult being alone, but it’s even more difficult being afraid to let someone into my life.	2021-03-20 01:32:50	lonely	t5_2qjny	2018-07-04 22:51:33	431	/r/lonely/comments/m90i8w/socially_anxiety_has_destroyed_me/		3	40	Socially anxiety has destroyed me
2949	ma3dkd	MemeCreamSupreme2	It's my birthday, and obviously since i'm a massive piece of shit, nobody cares. I don't have any friends, and i'm with my mom, who hates me. I've been trying to KMS for about nearly a year now but i don't have anything i can do it with. I'm sick of being bullied and my only purpose in life is to be a punching bag. If this awful life keeps on dragging idk what i'm gonna do.	2021-03-21 14:57:38	lonely	t5_2qjny	2019-07-30 13:01:50	107	/r/lonely/comments/ma3dkd/lonely_on_my_birthday/		5	35	Lonely on my birthday
2990	ma9lzh	BadHabitsDieYoung	No wife. No GF. No kids. No luck in moving forward in my field of work. No support from those above me who have the ability to help me get a leg up. No reason to get excited about the future at all. I'm on autopilot. I'm completely disconnected from my family &amp; friends through no fault of theirs. Life has thrown me a shit-tonne of curveballs, and always at crucial moments which has contribute…	2021-03-21 19:53:54	lonely	t5_2qjny	2016-09-25 02:50:47	1260	/r/lonely/comments/ma9lzh/im_41_today/		22	165	I'm 41 today.
2996	maa6fp	imsickofbeingstalked	I got a new job today, but had nobody to share it with. I'm excited about it! Edit- I want to thank everybody who wished me Merry well!! It's wild how ppl who don't even know you treat you better than your own family!	2021-03-21 20:21:42	lonely	t5_2qjny	2020-11-08 23:24:07	253	/r/lonely/comments/maa6fp/i_got_the_job/		8	44	I Got The Job
3061	maolmc	momen_mkawy	22M I consider myself a successful person, I am a dentist , I've been told I am a 8/10 and I do believe in it , I can talk pretty much with everyone since I've been in the sales business , i have multiple hobbies and I can play guitar and piano pretty well , and I am reasonably wealthy and I use this wealth for my peers and friends , gifts and food and that because I've been raised in a generous …	2021-03-22 10:15:28	lonely	t5_2qjny	2017-04-14 04:34:42	366	/r/lonely/comments/maolmc/loneliness_is_killing_my_soul_first_time_i_open/		7	51	Loneliness is killing my soul , first time I open up about it .
3123	mb15l3	gaouba	I feel quite down and lonely these days. I don't really know what to do to feel better. I tried asking some people out and it took me a lot of courage due to social anxiety. But it failed. At this point I just need someone to be there with me, maybe chat a bit, but just being there. I don't care if we don't talk, just knowing that someone is there for me, because they wanted to, would make me hap…	2021-03-22 19:38:25	lonely	t5_2qjny	2019-08-05 18:40:29	532	/r/lonely/comments/mb15l3/i_just_want_to_hug_someone_and_sit_in_silence/		10	73	I just want to hug someone and sit in silence with them
3181	mb7n1i	Crickednoises	I got my first job today. Posting here because I don't have anyone to share with. Take care everyone. \*EDIT\* Thank you so much for all the amazing responses. You guys are awesome :)	2021-03-23 01:35:03	lonely	t5_2qjny	2019-11-12 19:19:22	655	/r/lonely/comments/mb7n1i/i_got_my_first_job/		5	75	I got my first job!
3271	mbq34x	sunrise3	Now I know it may sound like a weird question to ask but personally I have a problem to identify what my emotions are.	2021-03-23 18:04:05	lonely	t5_2qjny	2020-09-14 22:10:21	11	/r/lonely/comments/mbq34x/how_did_you_realize_that_you_feel_lonely/			43	How did you realize that you feel lonely?
3342	mc2l77	Hotpapatat0	I went from 0 to 0 choke on that bitches.	2021-03-24 06:39:44	lonely	t5_2qjny	2020-12-09 00:34:29	708	/r/lonely/comments/mc2l77/jokes_on_you_i_didnt_lose_any_friends_during/		1	54	Jokes on you I didn’t lose any friends during lockdown.
3489	mcyj44	tryop7878	I don't intend to be alone forever. After lock down I'll uhhh go to a museum? I'll get a job and maybe a coworker will climb a hill with me? Ummm maybe there are clubs for my hobbies? If any? Maybe I'll spontaneously be invited to a party...? Have a laugh? Hmmmm any other suggestions? Whatever happens I ain't going to be lonely forever! 😤 Promise!	2021-03-25 09:43:06	lonely	t5_2qjny	2021-02-07 17:03:57	632	/r/lonely/comments/mcyj44/fuck_loneliness_i_will_not_be_alone_forever/		13	63	Fuck loneliness I will not be alone forever!
3553	mddzjy	Vmirav	I was sitting alone at the park, minding my own business while a group of girls walked right in front me , they all laughed at me !!ً I can assure you that I dont look funny neither that I am paranoid ..ً. I realized that people are so insensitive, so cruel .. I still don’t get it. What’s so funny ?!	2021-03-25 21:51:16	lonely	t5_2qjny	2020-09-17 07:18:37	315	/r/lonely/comments/mddzjy/a_group_of_girls_laughed_at_meruined_my_day/		4	53	A group of girls laughed at me,ruined my day
3591	mdlw18	critiquesaire_1304	Ever since i delete instagram I've been less lonely, cus every morning i always check instagram and that reinforce my depression and loneliness because i see someone's story of them having fun, and oh boy deleting instagram works!	2021-03-26 06:46:10	lonely	t5_2qjny	2020-12-20 15:37:36	415	/r/lonely/comments/mdlw18/i_have_deleted_the_source_of_my_loneliness/		5	47	I have deleted the source of my loneliness!!
3616	mduas8	NoUsrNameLeftSo	I do this every night and I'm scared tbh, is this normal ? And if you don't do this, this is very comforting, try it	2021-03-26 13:53:08	lonely	t5_2qjny	2020-10-30 03:30:37	578	/r/lonely/comments/mduas8/does_anyone_just_roll_their_blanket_and_pretend/		4	89	Does anyone just roll their blanket and pretend its your dream girl/boy and cuddle with it
3814	meoaoi	MrYike	And the downfall hurts. Seems like other people's appreciation is only temporary, no matter how nice or outgoing of a person you are. I hate my life, it's already going down at such a young age, and i don't have the energy to get it up nor to recover from my losses. I am dying of loneliness, i am unable to form new connections, i am unable to do anything at all apart from wasting time and money. …	2021-03-27 18:29:19	lonely	t5_2qjny	2021-03-27 17:46:24	425	/r/lonely/comments/meoaoi/once_the_popular_guy_now_a_full_time_loner/		3	54	Once the popular guy, now a full time loner
3867	mev8gu	starzwillsucceed	I am legit chilling under a light pole that has a light out.	2021-03-28 01:24:15	lonely	t5_2qjny	2016-04-16 05:12:32	438	/r/lonely/comments/mev8gu/is_it_weird_that_im_sitting_in_my_car_in_a/		3	62	Is it weird that I'm sitting in my car in a Walmart parking lot at 10:30pm because I feel less alone here than at home?
3894	mf1l6p	Silent_Estimate_7298	Im asian I am feeling more depressed angry more than ever. I guess you can blame me for the fucking virus because i dont fucking care anymore i dont even care if someone beats the living shit out of me cause I'm tired tired of it all...i want to disappear permanently A tired depressed azn guy trying to survive with the bs	2021-03-28 10:19:14	lonely	t5_2qjny	2020-11-09 17:42:45	223	/r/lonely/comments/mf1l6p/fuck_life/		1	69	Fuck life
3909	mf6gx1	iAmKilSmil	Is it just me or are the evenings the worst? That is the time I start missing the people I once had a deeper connection with and where I feel empty, sad and so lonely. I don't know how to cope and I can't "work on myself" or "learn how to be on my own", because those things don't cure my loneliness and while I'm lonely I can't find the motivation to do those things any more anyway.	2021-03-28 14:16:22	lonely	t5_2qjny	2020-01-30 02:01:45	557	/r/lonely/comments/mf6gx1/its_always_the_fucking_evenings/		2	60	It's always the fucking evenings
4013	mfkw6z	CouldBeAThrowaway420	I’m feeling so alone all day long from the moment I wake until I go to sleep. I just want someone that shows me affection really, being held and told it will be fine but it probably will never happen and it’s saddening.	2021-03-29 04:29:25	lonely	t5_2qjny	2020-06-26 14:54:51	505	/r/lonely/comments/mfkw6z/i_wanna_be_held/		8	73	I wanna be held
4079	mfz92f	kingjok3r42	i’m pretty sure i am by way not the only one. i never had any contact to a girl. and yeah i imagine sex would be really great but...i would do without sex for years for a girlfriend i just can sit on the couch, cuddle with and watch netflix. or cuddle while going to sleep. or to hear words like: i love you or i miss you...sometimes i think if if i really want too much	2021-03-29 16:52:32	lonely	t5_2qjny	2020-02-07 05:29:02	963	/r/lonely/comments/mfz92f/i_dont_need_sexi_need_hugs_and_affection/		12	121	I don’t need sex...i need hugs and affection
4167	mgf6s3	CircusLeavesTown89	I apologise if this is weird.. it's my birthday on the 14th and I'll be alone that day. I haven't even had a hug from anyone since i last saw my cuddle therapist in February 2020. If someone remembers to reach out that day and wish me a happy birthday I'll be really grateful :) I'll be 32. Thanks for reading, take care	2021-03-30 08:45:16	lonely	t5_2qjny	2020-01-28 14:09:26	586	/r/lonely/comments/mgf6s3/please_can_someone_wish_me_a_happy_birthday_on/		7	235	Please can someone wish me a happy birthday on the 14th?
4250	mguqoj	starzwillsucceed	Me!	2021-03-30 21:11:42	lonely	t5_2qjny	2016-04-16 05:12:32	221	/r/lonely/comments/mguqoj/whos_feeling_lonely_today/			46	Who's feeling lonely today?
4271	mgx7bg	rakesh_ramu	20M here, I've never been in a relationship. I feel incomplete and lonely. I need someone to lift me up in life.	2021-03-30 23:32:30	lonely	t5_2qjny	2018-12-01 05:34:45	86	/r/lonely/comments/mgx7bg/i_want_a_girlfriend/			57	I want a girlfriend 🥺
4362	mheyd8	Ventingthrowaway_	I'm almost 20, never been in a relationship. I was friends with her about 6 months before I asked. It hurts so much knowing I'll never be really close to her, I'll never get to hug her. 90% of my life so far has just been grinding school, alone. When I graduate college, it will be grinding work, alone. If I have to live life alone, its not worth living. The only thing that brings me happiness is …	2021-03-31 16:28:44	lonely	t5_2qjny	2020-09-27 23:58:51	603	/r/lonely/comments/mheyd8/just_got_rejected_by_the_only_girl_ive_ever_cared/		6	107	Just got rejected by the only girl I've ever cared about.
234	mikt8d	illiteratemad	of course i like nice weather and sunny days, but as a teenager with no actual friends i can’t help but dread it as well as i know i’ll just be stuck inside with nothing to do while i hear kids play outside and see everyone having fun on social media. and i’m just missing out completely. like intense FOMO. nothings worse than having no one to hang out with on a day eveyone is out doing something.…	2021-04-02 09:52:15	lonely	t5_2qjny	2020-07-10 10:29:59	465	/r/lonely/comments/mikt8d/does_sunny_weather_make_anyone_else_feel_extra/		4	38	does sunny weather make anyone else feel extra lonely?
264	mir16d	Fouad-Sendi	I know it's pathetic this loneliness is starting to get dangerous, I want a message from an actual human	2021-04-02 15:00:20	lonely	t5_2qjny	2018-10-29 14:40:43	95	/r/lonely/comments/mir16d/im_just_posting_here_so_i_can_get_a_notification/		1	35	I'm just posting here so I can get a notification
319	mj09ft	Cringe_Normie_	Today I was walking through campus listening to music. The sun was out, it was warm, it was Friday afternoon, and people were all over. Couples holding hands, people playing Spikeball on the grass, groups of friends eating together and laughing... it was almost surreal. Like I was character in a movie that just experienced some sort of tragedy and was having trouble readjusting to society as I wa…	2021-04-02 23:17:31	lonely	t5_2qjny	2021-02-20 02:44:33	639	/r/lonely/comments/mj09ft/college_must_be_so_much_fun_if_you_have_friends/		3	41	College must be so much fun if you have friends
383	mj74s0	l-o-r-e-n	guys i did it i got a gf!!	2021-04-03 07:59:03	lonely	t5_2qjny	2020-04-07 17:06:08	271	/r/lonely/comments/mj74s0/im_leaving/		6	58	i’m leaving...
386	mj7qps	Miserysdream	Vedder vs Vader just a thought	2021-04-03 08:41:15	lonely	t5_2qjny	2020-02-28 17:30:30	2	/r/lonely/comments/mj7qps/bored_and_thinking_randomly/			70	Bored and thinking randomly
393	mja6lq	teddybearsama	So if are person who gets offended of a simple no from someone please block me.	2021-04-03 11:01:35	lonely	t5_2qjny	2020-01-12 22:39:35	702	/r/lonely/comments/mja6lq/apparently_it_my_own_fault_for_being_alone_since/		6	221	Apparently it my own fault for being alone since I'm a female. Reddit hates women and then claim women can't by lonely or rejected 💀 my post got downed just cause said I've also been rejected before constantly. When someone assumed I haven't before.
553	mjxisd	Ziyv	LONELY	2021-04-04 10:43:40	lonely	t5_2qjny	2020-03-27 21:14:05	89	/r/lonely/comments/mjxisd/today_is_my_birthday_but_i_am_lonely/		5	55	Today is my birthday, but I am lonely...
696	mkfxcj	Igorr794	I don't know if this is the right place to post this but I just had the best dream ever. When I woke up I realized that this will most likely never happen in real life. I just want to feel loved.. Edit: Thank you so much for all the nice comments :)	2021-04-05 04:33:51	lonely	t5_2qjny	2019-08-29 17:13:55	854	/r/lonely/comments/mkfxcj/i_had_a_dream_about_hugging_and_falling_in_love/		10	69	I had a dream about hugging and falling in love with a girl. It felt so amazing that when I woke up I started crying.
768	mktck9	Hotpapatat0	Every day feels more irrelevant, therefore my will to get out of bed gets worse every day. Other than school I just sit in bed all day, sick of this shit.	2021-04-05 15:56:00	lonely	t5_2qjny	2020-12-09 00:34:29	175	/r/lonely/comments/mktck9/anyone_else_lying_in_their_bed_nothing_to_do_no/		2	33	Anyone else lying in their bed, nothing to do, no one to be with, waiting for the day to end?
789	mkvht3	melikeououou3-	The title is how I feel right now. No “Hey wyd today” texts or “Do you wanna call ?” I’m totally fine with that. I wouldn’t mind a text like that from someone I admired here and there but I know that’s totally unrealistic at the moment and not really a thing. How long did it take me to be comfortable/appreciate? I know I said a year and change but to be honest it took a lot of thinking and a lot …	2021-04-05 17:32:58	lonely	t5_2qjny	2020-02-01 14:18:48	14	/r/lonely/comments/mkvht3/after_a_healthy_amount_of_time_i_actually/			48	After a healthy amount of time I actually appreciate my loneliness.
822	mkzyk3	Vmirav	Its been 40+ days and no one has reached out to me. well, fuck everybody,Amen.	2021-04-05 21:13:52	lonely	t5_2qjny	2020-09-17 07:18:37	1260	/r/lonely/comments/mkzyk3/i_stopped_texting_first_and_guess_what/		6	208	I stopped texting first and guess what
899	mlcqw3	killerbunny048	I feel like I tried everything to find a friend even online one. I tried getting in social anxiety support group but they didn't have place for me. I finished school and I work at a small place with not a lot of people. I don't have childhood friends or barely friends from my school. I've given up on daiting cause they always end up leaving me. I don't know what to do anymore	2021-04-06 10:20:26	lonely	t5_2qjny	2019-12-20 12:39:13	165	/r/lonely/comments/mlcqw3/i_tried_everything_and_im_still_alone_19f/			46	I tried everything and im still alone [19f]
911	mlgh8e	EK10BOSS	i turn 15 today and am also extremely lonely and depressed, my parents can’t afford to get me anything, and all i want is to not feel alone.	2021-04-06 13:06:29	lonely	t5_2qjny	2019-11-11 17:10:07	784	/r/lonely/comments/mlgh8e/can_anyone_wish_me_a_happy_birthday/		28	273	can anyone wish me a happy birthday
1131	mmipqj	RoboticEgg04	I'm so tired I really just want physical affection I guess I'll just have to hug my pillow and day dream Why am I so pathetic	2021-04-07 23:10:22	lonely	t5_2qjny	2020-02-22 19:22:52	609	/r/lonely/comments/mmipqj/i_want_to_fall_asleep_clutching_someone_in_my_arms/		8	61	I want to fall asleep clutching someone in my arms
1198	mmwky6	Kindly-Fly1234	It is not impossible far from that. But I noticed that having a friend opens up possibilities to meet other people, especially when that friend knows a lot of people. In general it is easier.	2021-04-08 13:16:55	lonely	t5_2qjny	2021-01-12 17:35:58	193	/r/lonely/comments/mmwky6/it_is_difficult_to_make_friends_without_friends/		1	32	It is difficult to make friends, without friends.
1248	mn729u	Vmirav	Aaa I guess life is a continuation of a series of mental breakdowns.	2021-04-08 21:58:43	lonely	t5_2qjny	2020-09-17 07:18:37	776	/r/lonely/comments/mn729u/today_is_my_birthday_no_one_i_know_acknowledged/		15	203	Today is my birthday. No one I know acknowledged my birthday.
1312	mnki8y	lakii_00	Also, when I check instagram i see people fucking around outside and i just die inside. Social media apps have become a big blackpill :// i can’t stand being alone and wasting the remaining teen years of my life. What do you guys do?	2021-04-09 12:05:57	lonely	t5_2qjny	2020-01-07 12:33:47	596	/r/lonely/comments/mnki8y/anyone_else_spends_almost_the_whole_week_247/		1	71	Anyone else spends almost the whole week 24/7 inside the house because they don’t have anyone to go out with?
1459	mo878d	eendm717	Does anyone here knows what it feels like to not have friends? To be free on weekends or even after work and you realize you have no one to hang out with? To feel like this is how your life is supposed to be for the rest of your life? Being in your 20s and feeling like things will never change? Idk why I’m on here, I just don’t know what to do other than keep my feelings bottled up cause no one c…	2021-04-10 12:43:56	lonely	t5_2qjny	2020-08-05 23:58:04	409	/r/lonely/comments/mo878d/does_anyone_here_know_what_it_feels_like/		6	93	Does anyone here know what it feels like
1495	moe363	ZzzOwl	One of my favourite feelings that I discovered recently is when I post something on reddit and someone takes their time to answer it with a lot of thoughtfulness and consideration. I just feel so grateful to this simple gesture. It makes my heart warm. Just one single person can reply and it will make me feel like I was part of something, that I made an impact in their life somehow, a very small …	2021-04-10 18:03:13	lonely	t5_2qjny	2021-03-15 07:07:42	403	/r/lonely/comments/moe363/when_someone_comments_on_my_posts_it_makes_me/		5	45	When someone comments on my posts it makes me feel like I am part of something
1634	mow9az	eendm717	Does anyone else feel like they’ll never find a girlfriend in their life? I genuinely believe I will never find anyone, I don’t think there’s anyone out there for me. It’s not me being negative but it’s just me being realistic. I’m 23 and I’ve never had a girlfriend. I always get shut down or friendzoned so what makes me believe that I’ll get lucky in the future? Idk I really just wonder if I wil…	2021-04-11 14:26:16	lonely	t5_2qjny	2020-08-05 23:58:04	108	/r/lonely/comments/mow9az/never_finding_a_girlfriend/			77	Never finding a girlfriend
1677	mp32iv	mytherapistneedshelp	All I fucking do is watch YouTube and drink beer occasionally then make food then eat and then go to sleep like damn wtf is this existence	2021-04-11 20:31:22	lonely	t5_2qjny	2021-04-05 10:46:11	651	/r/lonely/comments/mp32iv/wtf_do_you_guys_do_all_day/		2	207	Wtf do you guys do all day??
1791	mpjne0	ari_es0412	Just wanted to vent about it bc It hurts. I’m glad my family members thought of me but no one other from my family wished me happy birthday :( (btw, i’m not writing this just so I can get happy birthdays). Edit : Wow I wasn’t expecting anything but thanks to y’all☀️	2021-04-12 14:09:55	lonely	t5_2qjny	2018-09-20 17:05:10	458	/r/lonely/comments/mpjne0/its_my_birthday_and_the_only_two_people_that_i/		12	102	it’s my birthday and the only two people that I thought were my friends didn’t wished me happy birthday...
1870	mpvsw2	_Depressed_Emo	My loneliness is just overwhelming	2021-04-13 01:21:33	lonely	t5_2qjny	2021-04-04 23:51:27	602	/r/lonely/comments/mpvsw2/anyone_else_just_want_to_die/		4	123	Anyone else just want to die?
1952	mqba7e	spankyourkopita	I never knew something existed but once i read what it was it eerily reminded me of myself. Feeling irritated, worthless, on edge, depressed,etc. I don't have a gf so this all makes sense. A gf won't solve everything but i know it will change a lot for the better. I really do need a hug. I feel insecure without someone.	2021-04-13 16:50:28	lonely	t5_2qjny	2021-04-13 02:05:33	628	/r/lonely/comments/mqba7e/skin_hunger_is_real_i_never_knew_lack_of_touch/		3	64	Skin hunger is real. I never knew lack of touch could make you feel so worthless
2217	mrlr5r	riasthebestgirl	Even if it's fake, even if it's just pretending, I want to feel it. I want to feel being loved by a girl. No girl will love me for real so I'll have to settle for fake love. I'll probably return that fake love with real love. Too bad there's no one. No one who'll love me. Where can I find someone to love me, even if it's fake? I wish I could do something about it. I want to feel love, feel the wa…	2021-04-15 15:10:54	lonely	t5_2qjny	2020-11-13 08:29:08	375	/r/lonely/comments/mrlr5r/i_17m_want_to_be_loved/		2	56	I (17M) want to be loved
2290	mrwym0	calvilicien	The people who say this typically have someone. They don't understand and they won't understand. I'm a fundamentally broken, unlovable person. It was easy for them. They aren't in my condition. And when they are - good for you. You found someone that didn't see you as 'less than' or a freak, but I have no chances. There's no 'one right guy', there's no 'finding him someday' there's no none of tha…	2021-04-16 01:53:52	lonely	t5_2qjny	2018-12-06 22:24:33	705	/r/lonely/comments/mrwym0/i_am_so_sick_of_people_saying_that_ill_find/		6	114	I am so sick of people saying that I'll 'find someone someday'.
2364	mscvel	LonerWithAnxiety	Creatively, even the simplest of things are impossible (I'm an artist). *Need a picture of myself for artwork?* Forget about it. *Need someone to help film a short clip with me?* Nope. Romantically, any girl that likes me *always* ends up losing interest, then eventually ignoring me and deleting me off their socials. Probably because I never have anything interesting to post. Unlike everyone else…	2021-04-16 17:23:44	lonely	t5_2qjny	2016-08-24 11:59:26	625	/r/lonely/comments/mscvel/having_no_friends_at_26_has_killed_every_aspect/		10	71	Having no friends at 26 has killed every aspect of my life
2457	mspid6	lostconnextions	UPDATE: I forgot that 99 percent of people make assunptions. I had noone to talk to and i gave her alll of me literally . Fuck all you negative ass people. You dont know me. I would never buy love. You cant fucjing buy love. Just like a i can't make my wife love me anymore. Idk what i did wrong but i tried and i wasnt good enough. If i do decide accidentally crash into a highway median at 100mph …	2021-04-17 08:06:24	lonely	t5_2qjny	2019-04-17 14:29:46	51	/r/lonely/comments/mspid6/update_wife_lost_interest/			36	UPDATE. Wife Lost Interest
2529	mt1xyv	arkticturtle	Seems like the most obvious solution, imo. Yet I never see any posts attempting that. I'm from Ohio and am down to chat whenever.	2021-04-17 19:49:52	lonely	t5_2qjny	2016-12-06 03:45:19	14	/r/lonely/comments/mt1xyv/why_dont_lonely_people_attempt_being_friends_with/			33	Why don't lonely people attempt being friends with lonely people?
2633	mtghyr	Beefybeardedbear	Real friends call you when they haven’t heard from you in a while Real friends call you and make plans, not you having to make the plans all the time. Real friends are the people that stick by your side, through even your worst times. Real friends don’t stab you in the back Real friends don’t hurt you. You’ll know a real friend when you see one. If your the one that has to make plans to hang out,…	2021-04-18 12:49:39	lonely	t5_2qjny	2020-03-31 11:29:59	333	/r/lonely/comments/mtghyr/real_friends/		4	42	“Real Friends “
2654	mtjgkp	MagicHourr	long post warning I feel that my looks are the reason I’m alone. I am not that pretty, I will admit, but I have been working on trying to fix myself. I’m 21 and I’ve never had my first kiss. It’s been years and I mean YEARS since I’ve even hug a man my age. It is starting to become a growing issue with me. I feel like I’m not desirable, I’m not pretty, I’m not anybody’s dream girl. Its low key fi…	2021-04-18 15:21:24	lonely	t5_2qjny	2021-03-09 15:48:15	77	/r/lonely/comments/mtjgkp/im_lonely_because_im_not_pretty/		7	50	I’m lonely because I’m not pretty.
2671	mtly0k	DontSufferInSilence	I just want someone to talk to... about anything.	2021-04-18 17:29:02	lonely	t5_2qjny	2021-01-26 17:37:19	730	/r/lonely/comments/mtly0k/im_so_sick_of_checking_my_phone_and_seeing_no/		4	82	I’m so sick of checking my phone and seeing no notifications
2779	mu3cfe	afish35	I find myself always being the one to reach out first. It doesn’t matter how many times I initiate, they never return the favor. It’s exhausting to say the least. But when I don’t reach out I’m just lonely. It sucks.	2021-04-19 11:39:43	lonely	t5_2qjny	2017-12-26 16:31:58	98	/r/lonely/comments/mu3cfe/no_one_texts_me_first/			36	No one texts me first
2902	mupqcy	crowsmite	My brother and sister had the night off so we decided to get together for a dinner party for which I would cook. I was excited because I was making my mum's pasta salad and a lemon roast chicken which I'd never made before. My sister brought her new partner over to join which was nice because I'd met them once before and really liked them. As soon as her partner got here they went into my sisters…	2021-04-20 08:58:59	lonely	t5_2qjny	2019-02-18 20:22:59	887	/r/lonely/comments/mupqcy/tonight_i_ate_alone_at_a_dinner_party/		6	66	Tonight I ate alone at a dinner party...
2994	mv6rxs	Positive-Geologist87	Well, I'm officially 40 today. I've been alone for 22 years after having been disowned from my family for being gay. I grew up in an orthodox Jewish family (I'm still a practicing orthodox Jew today). No more than my family members do I sympathize with myself for being gay: it's simply impossible for me to see myself with another man. So many people have told me to "let go of the feelings and con…	2021-04-20 22:54:37	lonely	t5_2qjny	2020-10-08 13:52:39	531	/r/lonely/comments/mv6rxs/today_is_my_birthday/		6	79	Today is my birthday
3040	mvd4eb	Professional_Diver43	Iv always felt alone but always had people around me so I knew I was never actually alone. Now I’m 19 tomorrow (f) and my BFF is out of town and my other friend don’t wana do anything for my bday. I live w my parents so at least I’m not completely alone. It’s embarrassing when my parents ask what I have planned with my friends and I say nothing. They no I don’t hav many friends. All Iv always wan…	2021-04-21 06:56:06	lonely	t5_2qjny	2021-02-19 08:40:34	41	/r/lonely/comments/mvd4eb/no_friends_in_my_bday/		2	38	No friends in my bday :(
3060	mvgms9	arkticturtle	Disclaimer: I've gotten carried away empathizing with the villain here. Don't take any of this as my true ideas. It's just a train of thought that I totally get and seeing it clearly helps me to not fall into it. I know I do. Usually they are hurt people hurting people. Nobody care about them. Nobody thinks to pray for the devil. They are people who are brought up on pain. It's all they know. And…	2021-04-21 10:16:57	lonely	t5_2qjny	2016-12-06 03:45:19	304	/r/lonely/comments/mvgms9/do_you_find_yourself_empathizing_with_villains/		2	31	Do you find yourself empathizing with villains?
3117	mvum4s	Soyatina	I miss my best friend who is no longer alive. I miss the man who I fell in love with. I miss my friends who I had plans with to meet up after so many years. I miss my parents who I haven't seen or spoken with in a very long time. I miss my oldest brother who lives in a different country. I miss my second oldest brother who would play video games with me. Edit: Thank you so much everyone for your …	2021-04-21 21:43:59	lonely	t5_2qjny	2016-09-14 21:12:17	395	/r/lonely/comments/mvum4s/i_miss_you/		4	40	I miss you.
3118	mvuret	lonelygobi	I doubt anyone will read this. if someone does, thank you for taking your time for me. I would really appreciate any responses. I might not respond right away since I made a fake reddit account to post this and it is linked to an email I do not use every day. I am going to try and check on this post every day or so. I hope at least one or two people see this. I am a 16 year old male junior in hig…	2021-04-21 21:52:41	lonely	t5_2qjny	2021-04-21 20:52:23	51	/r/lonely/comments/mvuret/i_just_want_to_be_happy_coming_from_a_16_year_old/			30	I just want to be happy (coming from a 16 year old)
3126	mvwfux	darklordunicorn	especially if you're a guy, it's like everything falls on you. you have to be funny, witty, smart, and carry the whole conversation and not be boring. women hardly ever engage in fun, quirky ways, it's always just, "lol", or something dumb like that.. and I know that they wouldn't have even responded if what I said wasn't slightly funny, so don't come here with what if you're not actually funny..…	2021-04-21 23:34:10	lonely	t5_2qjny	2021-04-15 01:59:35	117	/r/lonely/comments/mvwfux/flirting_sucks/			66	flirting sucks
3296	mwvd1f	speedmankelly	I don’t have anyone who cares about me or wishes me well, not even on special days. It’s just hard to enjoy the day alone with my thoughts and trauma and I could use a distraction. Just a lonely guy looking for some love I guess. Edit: thank you all so much for the birthday wishes! It really put a smile on my face and cheered me up a lot and I’m so thankful. Even though I’m spending it alone I’m …	2021-04-23 09:33:26	lonely	t5_2qjny	2020-07-06 17:39:07	656	/r/lonely/comments/mwvd1f/im_18_today_with_no_birthday_wishes_just_like/		5	194	I’m 18 today with no birthday wishes just like every year
3432	mxdcxe	escapedcapital	Hello this is my first post, I'm 30 F, and I see many men and women who say they are lonely, but then don't want a chat, just attention, I understand every problem. But loneliness could so easily be resolved for everyone. We could open a Discord server, Facebook group whatever, I don't understand what the problem is. Well what are your experiences?	2021-04-24 01:23:54	lonely	t5_2qjny	2021-04-05 02:04:23	28	/r/lonely/comments/mxdcxe/30f_can_anybody_help_me/			42	30F Can anybody help me?
3620	my7381	AtomicHZRD	𝗦𝗼𝗺𝗲𝗼𝗻𝗲 who actually genuinely 𝗰𝗮𝗿𝗲𝘀 about me. Someone who 𝗹𝗼𝘃𝗲𝘀 me, someone who 𝘄𝗮𝗻𝘁𝘀 to be with me. Someone who 𝘄𝗼𝗻'𝘁 𝗮𝗯𝗮𝗻𝗱𝗼𝗻 me. And I want to give that someone those exact same things back. I want to feel 𝗰𝗼𝗻𝗻𝗲𝗰𝘁𝗲𝗱 to someone, to have a strong 𝗯𝗼𝗻𝗱 with someone. But I have the feeling that I'll never have that someone. I'm male and 17 years old. And I am tired of being lonely. It hurts so fuc…	2021-04-25 08:12:54	lonely	t5_2qjny	2020-01-23 13:50:41	442	/r/lonely/comments/my7381/i_just_want_someone/		4	74	I just want someone
3661	myg5sb	Bam71-LX	Being lonely and without anyone who understood. And now I’m 50. Solid career sure, but married 25 years to a woman who has ignored me for 20. A 16yo son who has no time for me and holds me in contempt. And now the doctor has told me my time is shorter than I’d like and I just want to run away and lie on a beach with someone who likes to talk philosophy and science and art and drink wine and enjoy…	2021-04-25 15:56:07	lonely	t5_2qjny	2021-02-23 03:14:43	741	/r/lonely/comments/myg5sb/it_was_hard_enough_at_20/		2	65	It was hard enough at 20...
3692	mylvqz	PMDDBitch	I'm 25 and think about this constantly. I've never been on a date. Never been kissed. Never held hands or had butterflies over a text. I've never had a relationship or even spent much time around men because they terrify me. I've never met a man in real life that I've found attractive. The only man who's ever shown interest in me was my rapist, so I guess that's the best I'm able to get, which sa…	2021-04-25 20:49:35	lonely	t5_2qjny	2020-10-02 15:52:44	36	/r/lonely/comments/mylvqz/anyone_else_approaching_the_age_where_you_have_to/		1	31	Anyone else approaching the age where you have to give up hope of ever finding someone because it's too embarrassing to admit that you're 30+ and have never even been on a date?
3718	myo89n	1___burner___1	Just before I got to sleep, I decided I'd make one more post just to admit to something, it's something I've wanted to say for so long but I don't know who to tell, every night when I'm in bed I hug my duvet, like it's a person, I just squeeze it tight in attempts to feel some kind of closeness, and that's how I fall asleep. That's how I fall asleep most night and that's how I'm gonna fall asleep…	2021-04-25 23:07:02	lonely	t5_2qjny	2021-03-03 19:41:37	568	/r/lonely/comments/myo89n/the_saddest_thing_ill_ever_admit_to/		9	116	The saddest thing I'll ever admit to...
3844	mzc6h5	brokenandtired1	Hey guys, I don't know if anyone remembers this but a couple nights ago I posted on here talking about my podcast and how I want it to be a space for us lonely folk to get together and not feel so fucking lonely all the time. Anyways if you listen to my podcast it's very motivational. "Get up, get out and do something", "you're amazing, you're beautiful" that type of stuff and I feel like a fucki…	2021-04-26 20:25:32	lonely	t5_2qjny	2020-10-09 14:41:15	17	/r/lonely/comments/mzc6h5/i_feel_like_a_fraud/			34	I feel like a fraud...
3981	mzwyx8	depressedboi420690	Been seeing a lot of couples posts I felt really bad about myself. that I just needed to hear I love you doesn't matter if it was a machine saying it I just wanted to hear those three words.	2021-04-27 15:51:05	lonely	t5_2qjny	2020-04-30 18:30:14	240	/r/lonely/comments/mzwyx8/i_made_google_repeat_i_love_you_over_and_over/		2	32	I made google repeat "I love you" over and over again until I cried myself to sleep.
4007	n01a2q	Fiammettaa	I can keep watching stupid videos for 8 hours.	2021-04-27 19:13:08	lonely	t5_2qjny	2019-10-02 15:31:15	224	/r/lonely/comments/n01a2q/cant_stop_watching_stupid_youtube_videos_all_day/		3	36	Can't stop watching stupid YouTube videos all day for hours and hours. Just realized that it's simply because I want to hear human voices talking to me.
4084	n0bx3x	Electronic-Ad3532	Nope, there isn't someone for everyone. Edit : thanks for the award And just in case anyone curious, I am 24 , male, never had relationship or even a date.	2021-04-28 06:36:12	lonely	t5_2qjny	2020-10-18 18:03:29	560	/r/lonely/comments/n0bx3x/i_do_think_its_possible_to_go_through_life_and/		2	134	“I do think it's possible to go through life and never fall in love, or find someone who loves you.” - Morrissey
4139	n0tjid	JaneDoe6647	Being ghosted never feels nice, but seriously... Out of all of the years they've had to ghost me or fade me out because they were pretending to be my friend and never actually liked me: they chose the pandemic. It's a time when everyone is especially lonely and wants to someone to talk on the phone with a few times a week. I'm really disappointed that they waited for Covid to do this. It would be…	2021-04-28 21:12:52	lonely	t5_2qjny	2020-10-31 21:05:14	426	/r/lonely/comments/n0tjid/anyone_here_get_ghosted_by_their_close_friends/		3	80	Anyone here get ghosted by their "close friends" during the pandemic?
4152	n0v570	piccnicc	Craving a hug. You can buy a sex toy, you can masturbate, you can hire a sex worker. But you can't hug a toy, nor you can't masturbate a hug nor you can't hire someone to hug. Edit: Everyone is telling me that you can go out there and hire or find someone to hug or you can hug a sex worker. Listen, hugging is not just something physichal aight? If there is no emotions between, it is not a real hu…	2021-04-28 22:46:20	lonely	t5_2qjny	2021-04-27 21:17:36	816	/r/lonely/comments/n0v570/do_you_know_what_is_worse_than_craving_sex/		6	115	Do you know what is worse than craving sex?
4205	n15m9w	Useful_Use	I'm so devastated. I'm not ready for my life to end like this.	2021-04-29 10:31:18	lonely	t5_2qjny	2020-05-04 02:00:14	84	/r/lonely/comments/n15m9w/fully_alone_rn_and_tested_positive_for_corona/			35	Fully alone rn. And tested positive for Corona. Right after my girlfriend broke up with me.
4320	n1o1vt	john32423	Hey, actually my 18 birthday. My family is all happy and excited and I'm trying my best to smile but it hurt so bad. I'm tired of this pain and of my depression. Just wanna end it.	2021-04-30 02:34:58	lonely	t5_2qjny	2020-04-26 05:50:59	99	/r/lonely/comments/n1o1vt/18_birthday/		2	53	18 birthday
4329	n1pzpe	deathriteTM	So I go to a church. See an amazingly beautiful lady. Get a panic attack (first one ever) and that ship passes. I find a new job. See a wonderful lady. She not only has a bf but would never see me as anything other than a co worker. So that ship sails past. I talk to a lady online. Meet her but nothing happens. Not even a ship really Then I talk to a wonderful amazing gorgeous lady online. We mee…	2021-04-30 05:07:09	lonely	t5_2qjny	2019-04-08 05:15:09		/r/lonely/comments/n1pzpe/why_cant_i_just_find_someone/			49	Why can’t I just find someone.
1001	n6vfp0	melonbanger1	Its hard to even put the loneliness i feel into words. I just...exist. I notice regularly that i go days without speaking. I regularly feel this overwhelming feeling of sadness and loneliness but i never have anywhere to turn to so it swallows me. The only family i had was my mom and she passed, that same week my girlfriend who was my absolute biggest support system left me and that threw me into…	2021-05-07 10:32:12	lonely	t5_2qjny	1598518028	1100	/r/lonely/comments/n6vfp0/being_a_guy_is_heartcrushingly_lonely/		7	202	Being a guy is heartcrushingly lonely
2133	nd573k	emptysoul2751	Loneliness sucks for real and on that if you're an overthinker then it definitely keeps killing you inside ;(	2021-05-15 18:25:08	lonely	t5_2qjny	1621052009	615	/r/lonely/comments/nd573k/is_it_okay_to_have_like_0_friends_irl_and/		5	169	IS IT OKAY TO HAVE LIKE 0 FRIENDS IRL AND LITERALLY NOONE AT ALL TO SHARE YOUR FEELINGS AND SPEND TIME WITH ? No it's not, it sucks for real :((
1600	n9u6jv	22_ads	Hello. I am turning 22 (f) today and I do not have any friends to go out and celebrate. In fact I never had any real friends, only people that wanted sth from me or they found me physically attractive. I planned a schedule full of studying today , in order to not think about how sad my life has become. I am attending 3 meetings today, 2 online and 1 in an actual room, so i have to look happy and …	2021-05-11 10:48:27	lonely	t5_2qjny	1620728642	468	/r/lonely/comments/n9u6jv/today_is_my_birthday/		12	160	Today is my Birthday
1893	nbrxfk	Yummen_Ramen	Basically what the title said. I've never had a good bday and I don't think I ever will. I'm just feeling so lonely.. Edit: I was in a really bad place yesterday and wanted to share it here but didn't expect it to get any attention at all. Thank you everyone for your birthday wishes, I hope you all have a wonderful day ❤️	2021-05-13 21:29:32	lonely	t5_2qjny	1618490827	450	/r/lonely/comments/nbrxfk/its_my_birthday_today_and_i_have_no_one_to/		11	148	It's my birthday today and I have no one to celebrate it with..
465	n46tl3	13547USERNAME	Every time a person who is depressed or lonely tries to get help, people trivialize their problems and gaslight them and teach them comforting lies and false hope, only for us to realize in the end they lied. Every time we talk to someone, they minimize our problems. You are 30 and never had a gf/bf and never could date or lose your virginity. They say “tHeRe’S mOrE tO LiFe tHaN sEx aNd dAtInG” a…	2021-05-03 20:44:38	lonely	t5_2qjny	1568315539	1163	/r/lonely/comments/n46tl3/the_reason_depressed_suicidal_or_lonely_people/		7	134	The reason depressed, suicidal or lonely people don’t get help is NOT because of the stigma against depression. It’s because nobody gives a fuck about their problems
647	n4zerb	PhotojournalistOld99	Today was my birthday. I turned 42. I haven't been home in 3 years now. Spent it alone in my house. I felt like crying and cried a couple of times. Send me some positive thoughts	2021-05-04 21:53:56	lonely	t5_2qjny	1596472703	688	/r/lonely/comments/n4zerb/most_depressing_birthday_ever/		13	118	Most depressing birthday ever
3712	nllln3	RedSunn59	I’m kinda having a difficult time right now and feel kinda lonely. I really wish i could just rest my head in a girls lap and have her play with my hair and remind me how all will be ok. I know i sound like a simp but that’s how i feel. geez typing that was sadder than i thought.	2021-05-26 16:48:51	lonely	t5_2qjny	1598670888	659	/r/lonely/comments/nllln3/i_wish_a_girl_would_play_with_my_hair/		5	107	I wish a girl would play with my hair.
3235	nj44qf	Gullible-Director682	Is this just me? I've been like this lately and I don't know what it is. I've unknowingly shut people out of my life and idk how to make it up for that, it's like just because I didn't text for sometime, everyone else just went dead on me 😯 UPDATE - I DO FEEL A LITTLE HAPPY WHEN I SEE REDDIT NOTIFICATIONS THO :)	2021-05-23 09:22:15	lonely	t5_2qjny	1611595405	604	/r/lonely/comments/nj44qf/do_you_ever_just_feel_numb_like_you_know_youre/		5	89	Do you ever just feel numb? Like you know you're sitting down or laying in bed staring at the ceiling and you're feeling nothing but you notice tears rolling outta your eyes and then you feel so hollow knowing you're alone and the only notifications you get are from apps you never use?
2298	ndwm4u	Daveh83	It’s my 38th birthday today and a total of 3 people have said happy birthday that’s how lonely I am Edit: thanks everyone for the upvotes and birthday wishes	2021-05-16 20:02:51	lonely	t5_2qjny	1454878362	183	/r/lonely/comments/ndwm4u/38_today/		4	88	38 today
3854	nmazbs	ice_wallow_come1904	So I recently been talking to this girl that I have dated 2 years ago. I constantly give her some advice making each other laugh and talking about our own stories. And then a while ago I have decided that fuck it I will just tell her that I like her and I don't expect anything coming from her and its okay because I was ready to respect her decision no matter what. Then she literally didn't reply …	2021-05-27 16:13:58	lonely	t5_2qjny	1599982441	566	/r/lonely/comments/nmazbs/just_got_rejected_by_the_only_girl_that_i_cared/		6	87	Just got rejected by the only girl that I cared about
3321	njllw0	Is-about-astronauts	First post here, I'll most likely delete it after today, pathetic I know, I just kinda want to hear it Than you so much, I can't stress this enough, thank you so much. Today was being such a horrible day but, best birthday ever thanks to you guys. I can't say enough how happy you made me, thank you	2021-05-24 00:46:06	lonely	t5_2qjny	1589410089	43	/r/lonely/comments/njllw0/can_someone_please_tell_me_happy_birthday/		4	83	Can someone please tell me "Happy Birthday"
270	n38b7i	princesscherryfairy	wishing everyone who's feeling lonely right now a great day. i promise its going to get better. everyone has bad days or months. for some even longer time periods. but remember that you are important, your life matters just as much as anyone else's. you're beautiful inside and out! no matter what you might be going through these days, you're not alone. i am there for you if you need help or compa…	2021-05-02 15:10:54	lonely	t5_2qjny	1595944846	502	/r/lonely/comments/n38b7i/heres_a_rose_for_you_friend_im_here_for_you/		5	82	here's a rose for you, friend 🌹 i'm here for you :)
3304	njjj8b	ari_es0412	Like I feel bad for feeling that way cause I should be happy for other people but I can’t help it.	2021-05-23 22:55:22	lonely	t5_2qjny	1537477510	806	/r/lonely/comments/njjj8b/im_so_lonely_that_other_peoples_happiness_makes/		4	78	I’m so lonely that other people’s happiness makes me jealous, sad and angry.
3793	nm05ot	ElectroDragon00	I really want to make friends on here but everytime I try to talk to someone they end up never answering me. If you don’t ghost I would love to be your friend! Edit: Wow I didn’t expect to get so many upvotes! That already puts me in a great mood!	2021-05-27 05:11:27	lonely	t5_2qjny	1605596394	368	/r/lonely/comments/nm05ot/i_wish_people_didnt_ghost_on_reddit/		6	76	I wish people didn’t ghost on Reddit.
53	n2d75j	ccsunflowr	2am and I just feel so heavy. I can't even message the one person who's supposed to care ;(	2021-05-01 07:02:18	lonely	t5_2qjny	1494616496	287	/r/lonely/comments/n2d75j/someone_tell_me_ill_be_ok/		3	75	Someone tell me I'll be ok
1661	nabm69	Mark3246	No one in this world should feel alone. we all need to show a little more humanity and help each other out. If you’re reading this and feel lonely feel free to PM me or reply on here I’m always here to talk and help! 🙏	2021-05-12 00:06:41	lonely	t5_2qjny	1591271903	358	/r/lonely/comments/nabm69/if_youre_ever_feeling_lonely_and_see_this_message/		4	74	If you’re ever feeling lonely and see this, message me!
1995	nc8f3j	himanshuquo	I(36M) read this somewhere and I was blown away. I have been living alone since last 5 years. I have a stable job and I’m financially independent with my own house. When I read this post somewhere on social media it made me reflect upon my life. The society where I come from isn’t very much open about mental health. I have had a very normal childhood or as I would like to believe but that wasn’t …	2021-05-14 13:18:41	lonely	t5_2qjny	1539672139	537	/r/lonely/comments/nc8f3j/extreme_independence_is_a_trauma_response/		1	74	Extreme Independence is a trauma response
2045	ncm7uz	Hot_Presence_3268	Religion makes it more tolerable. But at the end of the day you have your biological tendency which gives you desire to have a relationship. Sun rises for brighten the lovers way, flowers meant to be given to lovers, trees are waiting for couples to sit down under, most songs are about love, almost every literature works include this. World is a literal wedding place. "A *beautiful environment* i…	2021-05-14 23:48:25	lonely	t5_2qjny	1618776361	99	/r/lonely/comments/ncm7uz/i_think_human_life_is_almost_not_worth_living_if/		0	74	I think human life is almost not worth living if you don't have a romantic relaionship
2734	ngix7o	Rare_Cobalt	Sorry, this might get a little long For context, I have ZERO friends: No one to talk to, nothing to do with anyone, literally nothing. I'm that weird outcast kid in you're grade that no one really knows anything about or cares to know Sometimes I hate that I was born such an awkward and shy person, because man is it really coming back to bite me. If I was normal just like everyone else I could ha…	2021-05-19 22:17:52	lonely	t5_2qjny	1593148289	302	/r/lonely/comments/ngix7o/loneliness_is_making_me_go_crazy_and_it_wont_end/		5	72	Loneliness is making me go crazy and it won't end
4384	nojbwg	Draconian000	Everyone, drop a comment talking about how you feel and what are your thoughts about your life rn, and how are things going for you in general.	2021-05-30 20:05:51	lonely	t5_2qjny	1552220066	26	/r/lonely/comments/nojbwg/checking_on_you/		0	72	Checking on you
1195	n7woru	lookslikes	I'm 26yo ... I live alone. I work from home. I get groceries by delivery (because of lock down). I usually spend weeks without any human contact. no family or friends. I disabled all of my social media accounts ... I was sick of watching other ppl pics and stories. I tried dating apps for a while ... no matches. I spend the weekends laying in bed wondering how can I save myself from this loneline…	2021-05-08 19:34:00	lonely	t5_2qjny	1603729618	493	/r/lonely/comments/n7woru/i_want_a_way_out/		1	69	I want a way out
167	n2vpee	imazs	I cried because I feel like my youth has gone to waste. I don’t know what it’s like to have a social life, to party, to go on vacation with friends. How do people manage to have so many friends seriously? I guess confidence plays a huge role but since I don’t have any I’ll just crawl back into my bed lol.	2021-05-02 00:56:07	lonely	t5_2qjny	1607631668	597	/r/lonely/comments/n2vpee/just_saw_a_picture_of_a_group_of_people_hanging/		4	67	Just saw a picture of a group of people hanging out and cried
411	n3v5tv	GirlBoss_1999	I called the suicide hotline just to talk about my day.	2021-05-03 12:48:55	lonely	t5_2qjny	1620043524	173	/r/lonely/comments/n3v5tv/i_hate_seeing_a_good_movie_or_tv_show_or_just_a/		0	67	I hate seeing a good movie or TV show or just a Youtube video; or reading a good book, or listening to good music, and having no one to talk to about it afterwards.
2757	nglr3u	Diasie	I find myself listening to this one song in particular it’s called “love like you” by Caleb hyles but it’s originally from Steven universe, I find it oddly comforting but I also find myself to be weird, if I’m sad why do I listen to sad songs? I have no idea why I do that.	2021-05-20 00:25:54	lonely	t5_2qjny	1621259935	49	/r/lonely/comments/nglr3u/does_anyone_listen_to_sad_songs_when_they_feel/		0	67	Does anyone listen to sad songs when they feel lonely or already sad?
3224	nj1wfi	marubepul1	We all have serious mental problems, We all have many sad memories and few of happy memories, But note this: You’re not alone and you did nothing wrong. I too have mental problems and my heart has broken down... But I wanna hug you all. And I wanna cry loud when I’m hugged. Love you all❤️	2021-05-23 06:37:55	lonely	t5_2qjny	1534200203	506	/r/lonely/comments/nj1wfi/i_wanna_hug_all_the_people_in_this_subreddit/		12	67	I wanna hug all the people in this subreddit
4172	nnq0eu	quaane	Hello. I (F16) am in need of your kind advice. I don’t have any friends. I mean, I have this one girl I write to on Instagram sometimes but she’s slowly fading away. I’ve never really been able to get friends. Though, there’s this relative of mine (who’s one year older than me) and she’s always been my best friend. Like, since we were 3-4 years old. Recently, something happened that broke our fri…	2021-05-29 15:39:48	lonely	t5_2qjny	1622144321	111	/r/lonely/comments/nnq0eu/id_need_some_advice/		0	64	I’d need some advice
501	n4c1bh	Trophy-waifu	What do we need to do to make this happen—an annual lonelipalooza? Introvert carnaval? I’m taking any and all ideas.	2021-05-04 00:46:48	lonely	t5_2qjny	1617063731	226	/r/lonely/comments/n4c1bh/i_wish_all_lonely_people_could_easily_find_each/		4	61	I wish all lonely people could easily find each other and mutually solve each others’ problems of loneliness.
3531	nkme30	MarionberrySalt3563	I have no friends my age, infact no friends at all. Haven’t for a while now. I don’t talk to anyone from school and i’m too nervous to talk to people on video games. I can’t even hold a conversation, I would just feel too awkward and most likely leave. It would be nice to have someone to talk to but I don’t mind being alone, I like it quiet. When I do make online friends it usually doesn’t last l…	2021-05-25 10:22:43	lonely	t5_2qjny	1621928574	198	/r/lonely/comments/nkme30/social_anxiety_and_no_friends/		1	60	Social anxiety and no friends
1068	n7a79q	SideChickSlimShady	I'm a fucking loser, what's wrong with me for me to be the guy who talks about the other guy. Rather than the guy that is talked about. I'm so fucking useless.	2021-05-07 22:00:31	lonely	t5_2qjny	1616793886	321	/r/lonely/comments/n7a79q/just_spent_40_mins_talking_to_a_girl_i_like_about/		3	59	Just spent 40 mins talking to a girl I like.. About a boy she likes.
1615	n9yrqg	Hot_Presence_3268	It would be worse if I wasn't religious. Now at least praying reduces emotional pain. In my opinion true happines found in a good romantic relationship in this world. But god gives serenity to soul. Just wanted to share my situation. I also learned my mental health makes me unable to serve in miltary(In my country we have mandatory military service for every male but doctor said I am literally un…	2021-05-11 14:50:44	lonely	t5_2qjny	1618776361	109	/r/lonely/comments/n9yrqg/i_am_officially_21_now_still_alone_never_had_a_gf/		1	58	I am officially 21 now. Still alone. Never had a gf.
2861	nh8l1z	schyscho	it has me questions my life for the rest of the day	2021-05-20 19:03:28	lonely	t5_2qjny	1583630286	669	/r/lonely/comments/nh8l1z/waking_up_in_the_morning_to_a_dry_phone_and_then/		4	57	Waking up in the morning to a dry phone and then remembering that you’re lonely and have no friends is one of the worst feelings ever
613	n4st9e	AdAdditional8499	What do you do since you have nobody to do anything with and/or nobody to talk to? I’m genuinely curious. All I do is sit on my ass and aimlessly scroll through my phone or no life some video games on my PS4.	2021-05-04 16:36:39	lonely	t5_2qjny	1604777250	107	/r/lonely/comments/n4st9e/for_those_of_you_have_no_friends/		0	56	For those of you have no friends..
4029	nn3gg0	billybluebird	I've realised that I function better when I don't have many relationships to maintain. Now I have no energy to maintain any. It's a burden at this point and I gave up on any meaningful relationship to happen to me. I have an interview soon for a job in a city not too far from home. I'm hopeful and looking forward to it. My plan, if I get accepted, is to remove all social media and change my phone…	2021-05-28 17:51:15	lonely	t5_2qjny	1611490698	554	/r/lonely/comments/nn3gg0/i_plan_on_disappearing_soon_and_im_looking/		3	56	I plan on "disappearing" soon and I'm looking forward to it.
730	n5evno	moizmani	Just a thought	2021-05-05 12:35:48	lonely	t5_2qjny	1415692003	602	/r/lonely/comments/n5evno/if_people_can_believe_on_flat_earth_why_cant_you/		21	54	If people can believe on Flat Earth, Why Can't you believe in yourself
1052	n76vgr	Gullible-Director682	This is how I feel rn and boy do I miss her :( Everything has been downhill for me since September 2020. If only we could end all the pain or had enough guts to end it all. UPDATE- The texts have officially stopped. ( I used to get a few texts but even those have stopped now)	2021-05-07 19:33:33	lonely	t5_2qjny	1611595405	207	/r/lonely/comments/n76vgr/have_you_ever_felt_so_lonely_that_when_someone_of/		0	53	Have you ever felt so lonely that when someone of the opposite sex started talking to you on a regular basis, you kinda loved it so much that when she suddenly stopped texting, you feel like shit all over again? Almost like you're worth nothing.
2823	ngxaht	whiskey_babycakes	I am a 26 yo female and have never dated. Well, I did for a brief period when I was in 11th grade but that wouldn't be called dating TBH. I have been single eversince and I think have gotten used to it. Recently, I thought I should start dating but I have quite a lot of inhibitions which is preventing me to take steps. I deliberately find faults in the person to reject them. How do I rectify it?	2021-05-20 11:06:49	lonely	t5_2qjny	1497861037	51	/r/lonely/comments/ngxaht/what_do_i_do/		0	52	What do I do?
1754	nav9px	IAmOneThatsAnonymous	24m. I was practicing at the gym and someone came up to me and started talking to me. I think he knew I was a beginner and hes more experienced and helped me on form, what to work on etc. At the end of the session he gave me his phone snapchat and said to let him know next time I go to meet him and we can train together. I was awkward as hell but so pleased of myself to take him up on it despite …	2021-05-12 18:08:22	lonely	t5_2qjny	1518120276	735	/r/lonely/comments/nav9px/i_met_someone_at_the_gym/		1	49	I met someone at the gym
2229	ndjwbg	public-string-cheese	My first instinct was to look behind me in my room for my gf to just be ready to call 911 or do the heimlich maneuver. But after dating 3 years, we recently split ways a few weeks ago and she has moved out. Living alone sucks. I'm also constantly paranoid that someone will randomly just break in. I check the locks too often now.	2021-05-16 08:35:01	lonely	t5_2qjny	1536698221	508	/r/lonely/comments/ndjwbg/i_briefly_choked_on_a_piece_of_food_in_the_midst/		1	49	I briefly choked on a piece of food. In the midst of my panic, I was more afraid that no one would know of my passing, rather than being afraid of actually dying.
4316	no6iio	Carlitos96	I’m always lonely and I’m barley 24. It wasn’t supposed to be like this. Never get any texts or anything. I feel like friends don’t even love me anymore. I’ve never even had a girlfriend. :( EDIT: Thank you everyone. Your kinda words have greatly lifted my spirits :).	2021-05-30 08:11:19	lonely	t5_2qjny	1433379617	333	/r/lonely/comments/no6iio/i_just_want_the_pain_to_stop/		2	48	I JUST WANT THE PAIN TO STOP
4481	noxpsj	TheBrokePolishDude	I have decided to cut social media from my life temporarily. I just felt more out of touch and miserable seeing classmates enjoying a better life with their friends. It just gave me emotional pain. It just drained me. Edit: I want to thank all of you for your inputs! I was skeptical, but with all these replies praising my decision I am certain this will help me get back on track with my life. Tha…	2021-05-31 07:37:49	lonely	t5_2qjny	1572627460	346	/r/lonely/comments/noxpsj/i_think_i_did_the_right_thing/		0	48	I think I did the right thing.
4527	np9uuh	peenidsss	this is honestly fucking embarrassing. i keep messaging guys off of the r/foreveralonedating subreddit and they’re all so fucking stuck up lol. they all orbit the like 2-3 skinny asian girls that beg for male attention on there. for a group of guys who so claim to not be picky, they’re pretty fucking picky. i even read through their posts 4-5 times to make sure they’d be okay with a heavy girl me…	2021-05-31 18:23:17	lonely	t5_2qjny	1611894830	18	/r/lonely/comments/np9uuh/i_absolutely_refuse_to_hit_men_up_first_ever_again/		0	48	i absolutely refuse to hit men up first ever again
1038	n74ng2	theunknowngame	[removed]	2021-05-07 17:58:16	lonely	t5_2qjny	1394269457	21	/r/lonely/comments/n74ng2/because_of_the_fact_that_i_never_had_a/		0	46	Because of the fact that I never had a relationship at this age of 30 makes my mind crumble so much
4188	nntrsm	Tsvetaevna	I feel like it’s creeping up more and more often. I keep reminding myself that a lot of people feel like this and things can always change, but part of me thinks my anxiety and shyness will always knock me back to square one, and I’ll never get anywhere. It does get scary.	2021-05-29 18:48:23	lonely	t5_2qjny	1609372273	634	/r/lonely/comments/nntrsm/ever_get_really_fucking_scared_and_ashamed_of_how/		0	46	Ever get really fucking scared and ashamed of how lonely you really are?
427	n40500	Ok_Film1771	Since all of my irl friends would either laugh at me or tell me that's normal to do I wanted to share it here because I think someone will understand. So I'm not the prettiest person ever and that's been very bad on my self esteem. I'm almost 16 and I've never even held hands with a guy. Well I really liked this person I used to work with so I decided fuck it and I sent him a DM. It wasn't anythi…	2021-05-03 16:16:02	lonely	t5_2qjny	1604269007	428	/r/lonely/comments/n40500/i_messaged_my_crush/		3	45	I messaged my crush.
2111	nd036f	kumito23	Who else is not good at life? Not good at games? Not good at getting girls? Not good enough for people to spend time with you? Not good with friends? Not good with ur mental health? Not good financially? Yea me too :) life sucks ass	2021-05-15 14:27:59	lonely	t5_2qjny	1601842588	210	/r/lonely/comments/nd036f/hi/		0	45	Hi
3460	nk919e	Voszjdje	I often see people say it's easier for women to get answers, and it may be true. But it often ends there. Men and women who suffer from loneliness are on the same boat. If women get a lot more messages, it's not necessarily better, knowing that if they aren't attractive, they will end up ignored aswell. In the end, no one cares for them either. So, realize that women aren't the enemy. Attractive …	2021-05-24 21:34:09	lonely	t5_2qjny	1621604792	613	/r/lonely/comments/nk919e/women_are_lonely_too/		2	45	Women are lonely too
2493	nexre4	LocalSunshine	Like dang..most females on here most likely get attention but for me? No. Never, and I’m female too. It sucks.	2021-05-18 01:35:47	lonely	t5_2qjny	1615253706	403	/r/lonely/comments/nexre4/anyone_instantly_feel_sad_when_your_post_doesnt/		5	42	Anyone instantly feel sad when your post doesn’t get many upvote?
3145	niqpbn	sad_acct	Yes I can and will do them myself but it is not the same. It's so hard to move on and accept someone isn't into you. I feel like a ghost.	2021-05-22 19:58:03	lonely	t5_2qjny	1619738684	617	/r/lonely/comments/niqpbn/i_keep_fantasizing_about_fun_activities_with/		1	41	I keep fantasizing about fun activities with people who don't think about me at all.
4	n27a61	_staralfur_	I'm trying to just stay sane for a minute. but it's getting me, so badly. the scent of blood is suffocating me, I'm shivering and soaked in blood I just want to die. I'm almost 22, and I never knew what happiness and friendship ever were. I am, without a doubt, the most unwanted person alive. I've been stacking lethal doses of different medicines for 2 years, but couldn't do it, just clinging ont…	2021-05-01 00:33:41	lonely	t5_2qjny	1619648033	328	/r/lonely/comments/n27a61/i_cut_my_arms_16_times_today_i_want_it_to_end_im/		4	40	I cut my arms 16 times today. I want it to end. I'm tired
449	n43mp7	Khankimagi420	I(23M) was always fascinated watching my friends/peers having a relationship and being in love. The blissful start,the shaky moments and pain, the falling off, everything truly made me want it. At first I used to yearn for it, striking up conversations with mutuals and even confessed it to some(big mistake, ik). But now I've totally given up since whatever I do I won't feel the same about it agai…	2021-05-03 18:34:06	lonely	t5_2qjny	1536032106	122	/r/lonely/comments/n43mp7/i_missed_out_on_teenage_romance/		0	40	I missed out on teenage romance
2673	nfytxj	spoodydoo	It’s so soul-sucking to think about no longer having that “best friend”. In high school that was a thing for me; I could genuinely point out which person/people were my closest friends that I cared for so much. I no longer talk to any of those people. I think about how I’ve really *really* tried getting to know people...I’ve really genuinely tried “online dating” multiple times; flirting with peo…	2021-05-19 07:07:51	lonely	t5_2qjny	1581010616	8	/r/lonely/comments/nfytxj/everytime_i_think_about_how_im_really_not_anyones/		1	38	Everytime I think about how I’m really not anyone’s “first choice”, I feel like I lose years off of my life
2288	ndus8s	Trex_in_F16	I just turned 28 and realized ever since my 20s started my social life have been on a steady decline, i moved to a different country and decided to focus on my career…and lost all my friends on the way. After few failed relationships, i find myself avoiding getting close to people. All work friendships seems fake and forced. I always had a group of friends in my school and college days…. Now i ju…	2021-05-16 18:39:54	lonely	t5_2qjny	1621030702	178	/r/lonely/comments/ndus8s/being_an_adult_sucks/		5	37	Being an adult sucks
4148	nnjero	No_Substance_5445	I’m just curious, I feel like there are so many reasons why people feel lonely and maybe we can help each other find some kind of solution	2021-05-29 09:01:32	lonely	t5_2qjny	1594813048	11	/r/lonely/comments/nnjero/what_causes_you_to_be_lonely/		0	36	What causes you to be lonely?
4215	nnwqgi	peenidsss	lately, any potential male suitors have either A) avoided me like the plague completely or B) talked to me for two weeks, then flipped a switch and treated me like shit once they realized they couldn’t get sex out of me either that or they pull the “i’m not really attracted to you, let’s just be friends” card. i’m fat. not even a well proportioned fat. and i’m not talking size 14. i’m a size 24. …	2021-05-29 21:30:10	lonely	t5_2qjny	1611894830	10	/r/lonely/comments/nnwqgi/men_dont_like_me/		1	36	men don’t like me
561	n4k3k2	1___burner___1	There's over 7 billion people in the world, 4.72 billion of those people are Internet users, 4.66 billion of those people are on social media and still so many of us feel lonely and isolated. There are over 210,000 users on this subreddit and the weirdest part is that we all feel so alone despite the fact we're not alone. The Internet is supposed to bring people together but it's it's done is hig…	2021-05-04 09:24:36	lonely	t5_2qjny	1614818497	477	/r/lonely/comments/n4k3k2/the_internet_has_made_me_realise_how_many_lonely/		5	35	The Internet has made me realise how many lonely people there really are
3255	njb8du	MsMarhaS	I'm 54, unmarried, no children and in a dead end job. I've lost every dream except for being loved.... and that's nearly gone. I know my father and sister love me, but that's not the kind of love I need. And I do mean Need. I don't want to be loved, I need to be loved. When do I throw in the towel and end this torture? Cause there's not much left in me.	2021-05-23 16:27:28	lonely	t5_2qjny	1465499416	17	/r/lonely/comments/njb8du/just_need_to_be_loved/		1	35	Just need to be loved.
3412	njzg3q	FilthyFrankster404	so i just noticed damn. My best friends are avoiding my text messages. Usually they don't do this. Since this month started, they've been seeing my texts late, and even at some instances they don't reply at all. Damn man. I think im hitting rock bottom. I have nobody talk to. When will this end? Plus i cant go outside because i literally have nothing to do, my parents wont let me go outside. Im j…	2021-05-24 14:37:52	lonely	t5_2qjny	1577805475	253	/r/lonely/comments/njzg3q/everyones_avoiding_me_i_dont_go_outside_im/		0	35	Everyone's avoiding me, i dont go outside, i'm wasting away
3566	nktkcc	throwawaysports112	It'd be nice to make some friends there, but I'm not expecting anything at all to come of it. But at least I'll be around some living breathing human beings who will be stuck with me for whole 8 hour shifts, plus customers too. It was actually a really scary move because it's so far outta my comfort zone, but they sounded extremely enthusiastic to get a new volunteer. So I guess we'll see. If not…	2021-05-25 16:17:55	lonely	t5_2qjny	1595923940	280	/r/lonely/comments/nktkcc/welp_i_took_the_plunge_and_signed_up_to_volunteer/		4	35	Welp, I took the plunge and signed up to volunteer somewhere.
386	n3qgnm	Oneyehr	Really f’d up rn and my phone id dying I feel like I am fading away	2021-05-03 07:34:17	lonely	t5_2qjny	1505942954	1	/r/lonely/comments/n3qgnm/please_someone_i_am_paranoid_and_lonely/		0	34	Please someone.. i am paranoid and lonely
1469	n9491t	elvensoul	send help i’m clingy	2021-05-10 13:19:06	lonely	t5_2qjny	1617263838	238	/r/lonely/comments/n9491t/do_you_also_wait_around_for_people_to_text_you/		1	34	do you also wait around for people to text you back and think about them all day until they do or are you normal?
261	n36mmx	swimmingthruu	Yesterday was a Saturday night and I went roller skating with my bf and it wasn’t so fun... it was full of people and we sucked at skating lol. But then we got home and he instantly got on COD. So.. you know what? It’s my day off and I always just stay home alone bored as shit. I’m going to have a date by myself. I’m going to take my doggo to the dog park, then I’m going to run a mile or 2 at the…	2021-05-02 13:41:52	lonely	t5_2qjny	1619537423	47	/r/lonely/comments/n36mmx/should_i_go_to_the_beach_alone/		0	33	Should I go to the beach alone?
3553	nkqqbc	Intelligent_thots	Change my mind	2021-05-25 14:14:00	lonely	t5_2qjny	1565687503	41	/r/lonely/comments/nkqqbc/all_of_the_videos_on_the_internet_on_how_to_stop/		0	33	All of the videos on the internet on how to stop loneliness are useless and the people in them are out of touch
2594	nfjj2t	damn_my_son	This isn't some weird rant about how woman have it so easy,i know they dont.They have it just as hard in completely different ways with creeps,perverts and nice guys. But if you are man,no one is even going to chat with you or give a fuck about you in general lmao,shit i have been trying on various subs to chat with literally anyone and none of them have panned out,i mean i understand that men wa…	2021-05-18 19:18:31	lonely	t5_2qjny	1537087671	44	/r/lonely/comments/nfjj2t/you_are_a_mantough_shitget_fucked/		0	32	You are a man?Tough shit,get fucked
2623	nfpt0j	Hot_Presence_3268	[removed]	2021-05-18 23:36:31	lonely	t5_2qjny	1618776361	0	/r/lonely/comments/nfpt0j/i_feel_like_i_am_too_evil_person_to_have_friends/		0	32	I feel like I am too evil person to have friends
2986	nhyg8m	tawab004	What should I do?	2021-05-21 17:46:17	lonely	t5_2qjny	1582914324	70	/r/lonely/comments/nhyg8m/i_16m_have_no_real_friends_and_today_my_mother/		0	32	I (16M) have no real friends and today my mother told me she wish she never gave birth to me.
3056	ni98vu	eendm717	Does anyone else in their 20s see people on social media hanging out with their friends and you realize how lonely you are cause you never have anyone to hang out with? I do, it’s hitting me right now	2021-05-22 02:59:27	lonely	t5_2qjny	1596686284	186	/r/lonely/comments/ni98vu/does_anyone_else/		3	32	Does anyone else....
3265	njchoa	RigelB8lab	I met a guy online in the end of last year and we got so close, he was the only one I have (we're just close friends tho) he made me feel cared for and just made me happy u know, we used to talk almost daily or every couple of days but in the last couple of months he started disappearing for weeks when I don't text him first and it's been more than a month since the last time we talked, I thought…	2021-05-23 17:27:35	lonely	t5_2qjny	1591505742	42	/r/lonely/comments/njchoa/i_wish_he_didnt_text_me_again/		2	32	I wish he didn't text me again
3538	nkncre	Operator_Dingo	Good? Bad? Lonely? Hopeless? Amazing? Hopeful? Terrible? Miserable? The human can feel many things, which one are you feeling right now?	2021-05-25 11:22:18	lonely	t5_2qjny	1605237894	13	/r/lonely/comments/nkncre/daily_checkin_how_are_we_all_doing/		2	32	Daily Check-In | How are we all doing?
3801	nm12kd	dirtydansdirtydan	please tell me someone else feels this way too. i feel like i’m really boring and with not much substance. i think a lot, and i feel that i’m quite intuitive and open-minded..... sometimes. but most of the time i find myself in conversations being negative or just talking about boys or sometimes talking bad about people. i know i shouldn’t be doing it. but it seems like i just don’t really have a…	2021-05-27 06:16:08	lonely	t5_2qjny	1589755160	166	/r/lonely/comments/nm12kd/i_hate_my_personality/		2	32	i hate my personality
3802	nm16dr	dirtydansdirtydan	definitely a fault.. where i distance myself enough from friends to where i can cut them off easily and not be hurt much. i’ll only really miss being able to tell someone about something crazy that happened. otherwise.. i don’t really care. if they hurt me once and don’t seem to care even after i explained how they hurt me, even if it may seem small to other people, i’ll just cut off the friendsh…	2021-05-27 06:23:52	lonely	t5_2qjny	1589755160	176	/r/lonely/comments/nm16dr/anyone_else_cut_off_people_super_easily/		1	32	anyone else cut off people super easily?
223	n311b8	Depressed_soul96	I (16M) have no social life rn. Never really had friends. Just classmates who I played football with. Had to do group projects alone(got better scores than toppers combined lol). Was discriminated a little because of skin color and was seen as a weird kid. Never really interacted with a girl. Is it weird? Need someone to talk to.	2021-05-02 07:00:32	lonely	t5_2qjny	1600424564	64	/r/lonely/comments/n311b8/is_it_okay_not_to_have_a_social_life_at_16/		0	31	Is it okay not to have a social life at 16?
2833	nh0v6d	imborderlinebaby	my perspective is probably skewed on this, considering i have these tendencies myself (mfw bpd), but does anybody else find obsessiveness/possessiveness *really* attractive? it’s romanticizing toxicity, i know - relationships need healthy boundaries, so on and so forth - but isn’t there something oddly appealing about being somebody’s entire world? being their first priority, knowing they *need* …	2021-05-20 13:55:11	lonely	t5_2qjny	1582467826	114	/r/lonely/comments/nh0v6d/does_anybody_else_find_possessiveness_really/		0	31	does anybody else find possessiveness really attractive?
1144	n7lq5l	MikeWazowski222	[removed]	2021-05-08 09:42:42	lonely	t5_2qjny	1619641650	0	/r/lonely/comments/n7lq5l/everyone_on_this_subreddit_are_a_bunch_of_phonies/		0	30	Everyone on this subreddit are a bunch of phonies.
3465	nk9r87	Term-Complex	Today I (f,21) drove to the beach and just sat on a rock on the beach for a while. The beach was empty. My heart physically hurt from how lonely I feel. I felt this void all my life, the same childhood wounds over and over. I cant ever recall as a child, someone just giving me a hug and telling me they loved me. My mother wasn't that type of parent. I'm so sensitive, so it has just cut so deep in…	2021-05-24 22:07:26	lonely	t5_2qjny	1619554186	55	/r/lonely/comments/nk9r87/craving_a_hug/		3	30	Craving a hug
2068	o0710m	Accomplished-Egg-639	I talked with only 10 people outside my house considering them as my friend . So no one other than my family has wished me my birthday.	2021-06-15 05:50:47	lonely	t5_2qjny	1610507869	484	/r/lonely/comments/o0710m/today_is_my_birthday/		6	187	Today is my birthday
2349	o1o3da	throwaway-pop	Sometimes I’d just be lying in bed and pretend I’m talking to a person next to me. Or I’m cooking something and I imagine a friend asking me what I’m cooking, and I answer out loud. Or I say a joke and I imagine we both laugh. Am I just lonely or have I finally lost my mind? edit: Well, this is comforting. It’s nice to know I’m not insane. I’m feeling little less lonely today. ;) Thanks everyone.	2021-06-17 04:09:16	lonely	t5_2qjny	1623855624	841	/r/lonely/comments/o1o3da/do_you_guys_pretend_to_have_conversations_with/		5	138	Do you guys pretend to have conversations with people?
2791	o42xcg	Tormie3	Every night I fall asleep the exact same way cuddling my pillow wishing someone was hugging me back and I hope that day comes. Idk how much longer this can go on it’s been Almost 2 years since I’ve had any type of affection or touch from another and I was okay with it at first but lately i can really feel the affects of that. Idk why it’s such a hard thing to ask for it’s normal human desire, the…	2021-06-20 10:40:22	lonely	t5_2qjny	1623197015	471	/r/lonely/comments/o42xcg/18_f_all_i_want_is_a_hug/		11	122	(18 F) All i want is a hug
3092	o5imtm	SeahawksLover101	17f here. When I was 11 years old, I became really sick and was diagnosed with several chronic illnesses. Because of this, I haven’t been able to attend school because I’m too sick. I’ve been doing independent online school for over 6 years now. I don’t have anybody. I rarely talk to anyone. I can’t even remember the last time I talked to someone my age. I talk to my mom maybe once a day when she…	2021-06-22 09:04:48	lonely	t5_2qjny	1577063001	717	/r/lonely/comments/o5imtm/it_hurts_seeing_other_teenagers_get_to_live_a/		8	90	It hurts seeing other teenagers get to live a normal life.
3423	o7cnr6	Pleasant_Cobbler_801	I am fucking scared I did it on text btw	2021-06-25 00:29:36	lonely	t5_2qjny	1600696124	88	/r/lonely/comments/o7cnr6/heya_i_asked_a_girl_out_today/		0	87	Heya I asked a girl out today
3621	o87el2	Me_Persefoni	Someday, you will meet a person that will make you feel that you are worth it. Cheers 💗	2021-06-26 09:16:53	lonely	t5_2qjny	1624698389	400	/r/lonely/comments/o87el2/you_are_worth_it/		4	85	You are worth it
1084	nv3sa5	Ineedhelp_lol_	I wish I was cool or attractive	2021-06-08 13:16:05	lonely	t5_2qjny	1622980458	66	/r/lonely/comments/nv3sa5/when_i_see_girls_flirting_with_other_guys_it_sucks/		0	82	When I see girls flirting with other guys it sucks..
221	nqp81k	sirhc0223	I just sit here, playing Apex Legends as my chest yells at me...Feeling alone...About to feed my grandma lunch.. Wanting to hear a voice...Preferably a soothing female voice. Who will read to me and I read to her, for us watch things together. I try to find someone who wants to do these things with me, but it seems like no one is truly open to it. People contact me, but it leaves me feeling more …	2021-06-02 16:02:29	lonely	t5_2qjny	1619110371	357	/r/lonely/comments/nqp81k/its_me32m_againcrying_again/		5	81	It's me(32M) again...Crying again..
414	nru0fq	beastonyourshoulder	I only ever hang out with my family. That's it. No social life. I feel like a total outcast. I guess I suck to be around.	2021-06-04 02:03:05	lonely	t5_2qjny	1616714901	404	/r/lonely/comments/nru0fq/anyone_else_not_have_a_single_friend/		0	80	Anyone else not have a single friend?
4181	oakceg	Redrosesthatsme	My stepmom didn't left me a cash or even a food. She will be gone for 2 days.I've already check our kitchen, there's no food. I'm so hungry. What should I do?	2021-06-29 23:32:18	lonely	t5_2qjny	1624931873	299	/r/lonely/comments/oakceg/hungry/		0	77	Hungry
3222	o688cp	iiRandomPerson	How are you doing? Is everything ok? What’s on your mind? This is your safe space and resting stop, it’s ok to unload and vent. Everyone deserves to be heard and have someone to hear them so now’s your chance. Hope you all have an amazing day :)	2021-06-23 07:52:38	lonely	t5_2qjny	1591400475	49	/r/lonely/comments/o688cp/mental_health_check/		0	74	Mental Health Check
3428	o7ecwk	throwawaybrokenpos	I just hate myself and need anyone... I'm sorry...	2021-06-25 02:19:42	lonely	t5_2qjny	1624587083	137	/r/lonely/comments/o7ecwk/im_sorry_to_bother_everyone_i_just_need_someone/		1	74	I'm sorry to bother everyone... I just need someone to talk to.....
275	nr1vla	buffalo03	Sorry, if this is jumbled I'm really upset. Tonight's my school's prom and I can't go. There's a whole bunch of reasons why but the main one is because I honestly have no friends. I went to a different school for middle school so when I transferred into this school I lost all of my old friends. I've just never been able to make any real friends. I have a couple of acquaintances but they were kind…	2021-06-03 01:40:22	lonely	t5_2qjny	1609148315	466	/r/lonely/comments/nr1vla/crying_my_eyes_out_because_i_cant_go_to_prom_bc_i/		5	73	Crying my eyes out because I can't go to prom bc I have no friends.
118	nq4p4w	AggravatingBrick6547	I don't know what happened today, I was lying down, and I suddenly felt the sensation of crying. After a while I noticed, nobody cares.	2021-06-01 21:09:34	lonely	t5_2qjny	1610749353	669	/r/lonely/comments/nq4p4w/one_of_the_worst_things_about_loneliness_is_that/		4	72	One of the worst things about loneliness is that when you cry no one knows.
492	nsahyw	Vertippi	Attention please 🥺 👉👈	2021-06-04 17:24:22	lonely	t5_2qjny	1621738948	10	/r/lonely/comments/nsahyw/hey_i_want_attention/		0	72	Hey I want attention 🥺
2404	o21ztn	sevennationslut	I’m 25 years old. On my 25th birthday I was laying in my bed in my parents house where I still live. I woke up early, and was checking my phone to see if my best friend would send me a message. It had been nearly a year since she messaged me. I knew she wasn’t going to this time either. She didn’t. At the end of our friendship, I was always reaching out to her. Driving to see her after a long day…	2021-06-17 16:59:16	lonely	t5_2qjny	1611218524	259	/r/lonely/comments/o21ztn/25_and_lonely/		0	71	25 and lonely.
488	nsa5o7	Babyy_Bluee	Everyone here feels how I feel, yet we can't seem to find each other outside of these screens. We're all alone. I can't take it anymore	2021-06-04 17:09:15	lonely	t5_2qjny	1529245369	472	/r/lonely/comments/nsa5o7/sometimes_i_just_read_through_all_of_the_posts/		8	68	Sometimes I just read through all of the posts here and cry
3678	o8i6up	kinglearybeardy	So, there is this cute guy at my Krav Maga class. I’ve liked him for a while now and thought I would just ask him out for a casual coffee meet up because a lot of people often give that advice. When I asked him out he laughed in my face and said why would I think he would ever want to go out with me when I don’t have an attractive body or face. I wanted to cry in that moment but I didn’t want to …	2021-06-26 20:14:45	lonely	t5_2qjny	1604734035	336	/r/lonely/comments/o8i6up/so_i_asked_out_the_guy_i_liked_and_he_rejected_me/		4	68	So I asked out the guy I liked and he rejected me harshly :/
3203	o65neh	Anon91023	I drink because I'm lonely. My desperate attempts to find a girlfriend or friends have always been met with failure. Anyways since living with my mom I'm not allowed to drink. I do anyway because... well I can't handle life. I had two vodka selzers after work and she somehow knew, and she FLIPPED SHIT. She would not stop yelling. I tried to go to my room to let things sizzle down but she came int…	2021-06-23 04:38:12	lonely	t5_2qjny	1573323385	514	/r/lonely/comments/o65neh/here_i_am_23_years_old_in_a_psych_ward_after/		4	67	Here I am 23 years old. In a psych ward after threatening suicide, depressed, no friends, no girlfriend, family has turned their back on me due to alcoholism.
2653	o3f7gg	SpeedyCafe	First of all, it's usually the same people who had experienced love/relationship in life. They will always say that it was not a big deal to them and that we shouldn't make it a big deal if we have not experienced the same. Here is the problem. They feel it's not a big deal because they got to experience it. If they had not experienced love, they would also make it a big deal. Brain hormones work…	2021-06-19 12:40:42	lonely	t5_2qjny	1601125697	630	/r/lonely/comments/o3f7gg/telling_someone_single_that_they_are_still_young/		2	66	Telling someone single that they are still young or they shouldn't feel impatient is very insensitive
2028	nzzajg	lost_lose	im not complaining but oh well usually every year id post a shit ton of hints thats its my bday and bla bla so ppl would remember somehow. But damn this year i decided not to cuz thats dumb and ofc no surprise no one remembers its my bday, what hurts me even more is my own very best friend doesnt even remember she just call me and ask advices on boys and yea pretty much it. Ik ppl got their own l…	2021-06-14 22:50:32	lonely	t5_2qjny	1607634182	70	/r/lonely/comments/nzzajg/no_one_wished_me_happy_bday/		6	65	No one wished me happy bday
4210	oao2ya	HelloForTheHellOfIt	Hi. This post... may not be aloud here. But I'm going to try and say my piece anyways. Hi. I'm lonely. I feel totally alone. I'm in my 20s, a time in which I see everyone surrounded by friends or those, like me, with none at all. It's like we're in these bubbles; reaching out to touch others can be too hard, and everyone outside seems too bothered with the bubble to try and get in. I want to gath…	2021-06-30 03:01:02	lonely	t5_2qjny	1624462177	116	/r/lonely/comments/oao2ya/i_want_to_make_people_feel_less_alone/		4	65	I want to make people feel less alone.
2463	o2ezco	CapTainNipSac	If you're empty and feel *nothing* and you wish you could feel *something* if everything's *regretty* clap your hands! 👏 👏	2021-06-18 02:59:14	lonely	t5_2qjny	1611866064	643	/r/lonely/comments/o2ezco/if_youve_got_severe_depression_clap_your_hands_if/		10	63	If you've got severe depression, clap your hands! 👏 👏 If you've got severe depression, clap your hands! 👏 👏
3660	o8gbzh	iLiketosayhitoo	If you change the way you are just to make them appreciate you, you end up losing yourself. Trust me, you’d much rather lose others than losing yourself. There is nothing worse than ditching yourself, your dignity, and your values.	2021-06-26 18:31:39	lonely	t5_2qjny	1619116282	583	/r/lonely/comments/o8gbzh/stop_chasing_people_who_are_fine_with_losing_you/		4	63	Stop chasing people who are fine with losing you
1419	nwxjmg	cocokooky	I can’t be who I’ve always wanted to be because of my appearance. people don’t want to be near me. I’ve never experienced a real friendship or relationship. I’m always the last choice, I’ll never be someone’s first pick for anything. there are so many things bad about my appearance, I get so anxious when I have to talk to people because I know they can see all my flaws. I hate how this is the rea…	2021-06-10 20:25:14	lonely	t5_2qjny	1608157817	81	/r/lonely/comments/nwxjmg/lonely_because_im_ugly/		0	62	lonely because I’m ugly
2256	o16ai7	replaceableone	Honestly i feel so sad, it broke my heart when i saw that text, I don't know what to do anymore. i have a lot of trust issues and I don't text anyone else because i feel like i just bother people. she made me feel safe and happy when we talked and now it's gone. Sorry for the vent, i just had to get it out. thank you. :) EDIT: thanks to everyone, I didn't expect all of these comments, you guys ma…	2021-06-16 14:33:07	lonely	t5_2qjny	1579652393	429	/r/lonely/comments/o16ai7/my_only_and_best_friend_i_have_just_said_that_she/		4	60	my only (and best) friend i have just said that she doesn't want to talk to me anymore.
1360	nwgi6c	ElectroDragon00	This is supposed to be a special time in my life too…	2021-06-10 06:06:17	lonely	t5_2qjny	1605596394	64	/r/lonely/comments/nwgi6c/today_is_my_21st_birthday_and_i_have_nobody_that/		1	56	Today is my 21st birthday and I have nobody that wanted to celebrate with me…
2931	o4q8mf	Available_Guest_8302	I kiss, cuddle, and talk to my pillow. It’s so pathetic to admit that. I have been subconsciously doing that for months. I always make jokes around my pillow, I cry in front of it. I kiss it pretending it’s someone I love. I cuddle with it. I tell my pillow that I love them countless times a day. I don’t know anyone else that does this. It’s pathetic. I’m sure if somebody caught me doing this it …	2021-06-21 08:09:52	lonely	t5_2qjny	1623653072	389	/r/lonely/comments/o4q8mf/i_have_conversations_with_my_pillow/		5	56	I have conversations with my pillow.
2119	o0i668	Jadethough	Never dated loved or crushed on anyone. I have a lot of health issues and don’t want to be anyone burden. I’m not attractive so thats another reason and I have social anxiety. I have my dog and family. I want a family of my own one day but I feel I’m never going to get that. I have completely gave that idea up. I depend on my mom forums for communication. I don’t really go outside. I’m a recluse …	2021-06-15 16:19:55	lonely	t5_2qjny	1598521475	390	/r/lonely/comments/o0i668/never_dated/		3	55	Never dated
3935	o9iyhz	Xeno-Bound	Every time I love someone, they either don’t share the same feelings, or they end up not loving anymore. I don’t know if I’m doing anything wrong, I’m always trying to be a good person. I want someone who loves me so bad. I want someone to call me beautiful and sweet, and have them tell me that I make their lives better. I want hugs, kisses, cuddles, everything. But here I am alone again at 5am w…	2021-06-28 12:09:27	lonely	t5_2qjny	1596858380	118	/r/lonely/comments/o9iyhz/i_want_someone_to_tell_me_they_love_me_and_mean_it/		0	54	I want someone to tell me they love me and mean it
860	ntzx6p	Rangerstilidie44	I used to think I hated physical contact but all I want in life is for someone to give me a hug and realised I don't hate touch I am just severely touch deprived and idk what to do about it :(, I have dogs but i don't count it I need a person to hug, my day was good till I thought about that and now I feel worthless and I can't accept the facts I have went 8 years without hugging someobe	2021-06-07 00:41:22	lonely	t5_2qjny	1499357626	563	/r/lonely/comments/ntzx6p/ive_just_realised_i_havent_been_hugged_in_the/		8	52	I've just realised I haven't been hugged in the last 8 years
2542	o2xc5z	brittanybritter	Trying to reach out to an old friend you once thought very fondly of and then getting ghosted :(	2021-06-18 18:52:18	lonely	t5_2qjny	1550681800	52	/r/lonely/comments/o2xc5z/what_feels_worse_than_having_no_friends/		0	51	What feels worse than having no friends?
3521	o7ts46	cancelproblem8	I told my crush of 2 years how I felt last night through text and they haven’t responded yet but in the end I’m kinda proud of myself but sad that I lost my friend Bc they may ignore me now that they know how I feel. When it comes to how we interacted I was always there for them and really cared for them but they like people who genuinely couldn’t care less ab them. They had a thing for this pers…	2021-06-25 18:42:18	lonely	t5_2qjny	1593148902	448	/r/lonely/comments/o7ts46/told_my_crush_of_2_years_i_liked_them/		2	51	Told my crush of 2 years I liked them
675	nt7kim	xSathya	Wow. Another 90 degree day weather where everyone my age is out doing something. Going to the movies. The beach. Shopping. All sorts of things. But I’m just stuck in my dimly lit room with nothing but my laptop. It hurts so much on these days. I genuinely have no one to go outside with or hang out with. Life just feels so meaningless because I rarely ever have felt any sort of belonging or commun…	2021-06-05 22:51:06	lonely	t5_2qjny	1575148566	512	/r/lonely/comments/nt7kim/summer_makes_me_feel_lonelier/		2	50	Summer makes me feel lonelier.
2599	o36mtf	novabitch	I got the typical Facebook wishes, couple of texts but not one actual call. Not one person who wanted to hang out. I tried to make plans with a few people but they are busy. People suck. Life sucks. Apparently I suck too.	2021-06-19 02:59:42	lonely	t5_2qjny	1372383472	209	/r/lonely/comments/o36mtf/its_my_birthday_and_my_parents_never_called_not/		2	48	It's my birthday and my parents never called, not one person called....
1198	nvnegr	RoohdaarIndia	I joined this sub when I felt really lonely after my girlfriend left me hoping to find someone to share and chat with. But after a year, the only thing I have found is myself. I am now happy being alone and doing things I like rather than waiting for someone to bring happiness and cheer me up. It's always upto you to decide if when you come back home, it is loneliness or peace for you. Thanks for…	2021-06-09 04:41:50	lonely	t5_2qjny	1608974553	669	/r/lonely/comments/nvnegr/time_to_leave_this_sub/		8	47	Time to leave this sub
3004	o568w9	funalt6	I have such little human interaction that this is now exciting to me. I wish I had some friends... This isn't a pity post begging for comments so please don't feel like you need to, I'm just venting.	2021-06-21 21:36:42	lonely	t5_2qjny	1605804173	96	/r/lonely/comments/o568w9/i_get_excited_when_i_get_comments_on_my_posts/		3	45	I get excited when I get comments on my posts
3129	o5rwpw	margolikesmango	That's it.	2021-06-22 17:03:50	lonely	t5_2qjny	1619894125	344	/r/lonely/comments/o5rwpw/i_just_wish_someone_would_love_me/		7	44	I just wish someone would love me.
3284	o6lia6	reddituser2kxx	I [24M] have never had a girlfriend... Severely touch deprived, never kissed a girl, never held hands...Never had any kind of intimacy with a girl. Its starting to really kick in and bother me everyday. I keep having thoughts of just going to an escort and paying for intimacy/sex but the majority of me keeps holding back to wait it out longer. I know that it would be a totally fake experience wit…	2021-06-23 20:40:12	lonely	t5_2qjny	1606645264	136	/r/lonely/comments/o6lia6/lack_of_intimacy_is_actual_torture/		0	44	Lack of intimacy is actual torture.
3496	o7p2ad	yuet0	So it's my 20th birthday today and it isn't the best... I've only received birthday wishes from my parents and two of my friends from high school. I know I should already be grateful for it but it sucks knowing how lonely birthdays are the older I get. Edit: Thank you all for the wishes, I'm feeling much better right now! Sending virtual hugs to everyone 🤗	2021-06-25 14:41:40	lonely	t5_2qjny	1592153229	68	/r/lonely/comments/o7p2ad/turned_20_today/		1	44	Turned 20 today
539	nsj8te	OkFinding7570	I have 1 best friend and I’m not even sure I’m top 5 for them	2021-06-05 00:13:20	lonely	t5_2qjny	1609045834	476	/r/lonely/comments/nsj8te/the_worst_feeling_in_the_world_is_considering/		3	43	The worst feeling in the world is considering someone your best friend when you don’t even cross their mind as a friend
928	nucpnk	Kindly-Hair-5938	I haven’t been able to cry for a good 2 years on my own. It’s like I can only cry around someone. But it is near impossible to do on my own. I feel numb.	2021-06-07 13:36:06	lonely	t5_2qjny	1621746752	84	/r/lonely/comments/nucpnk/anybody_else_lost_the_ability_to_cry/		1	42	Anybody else lost the ability to cry?
4158	oaexwo	dependentcrybaby	if i could survive being completely alone i fucking would. but i can't. i never learn from my mistakes. nobody will ever stay.	2021-06-29 19:04:24	lonely	t5_2qjny	1624933257	242	/r/lonely/comments/oaexwo/whats_the_point_of_being_with_people_if_they_just/		0	42	what's the point of being with people if they just leave?
4099	oa3mdd	ImSoFuckingOverLife	My birthday is on July 4th. I will be turning 24. I can't stop crying because of how alone I feel. I'm in a voluntary ward in hospital having ECT treatment. I'm leaving on my birthday. At least my mum will be there. I made it another year.	2021-06-29 07:47:54	lonely	t5_2qjny	1610784797	46	/r/lonely/comments/oa3mdd/im_going_to_spend_my_birthday_alone/		4	41	I'm going to spend my birthday alone 😭
3650	o8ee8v	Ok-Run-8842	Title	2021-06-26 16:46:36	lonely	t5_2qjny	1624104044	19	/r/lonely/comments/o8ee8v/did_you_ever_reject_someone_romantically/		0	40	Did you ever reject someone romantically?
1439	nx1ih1	Elvishgirl	Yes, I ask questions about them. Yes, I invite people out. Yes, I message first. Yes, I go take part in social hobbies. It's just hard when my whole social circle left me behind to be post grad. As a disabled sexworker, it seems if people don't already know you, they don't want to get to know you.	2021-06-10 23:20:34	lonely	t5_2qjny	1451285927	425	/r/lonely/comments/nx1ih1/i_just_love_how_whenever_loneliness_is_discussed/		0	39	I just LOVE how whenever loneliness is discussed, people just assume you're not trying.
1986	nzpli3	Ali_Saduq	Oh my god, goodbye loneliness ~_~	2021-06-14 15:37:45	lonely	t5_2qjny	1618373043	447	/r/lonely/comments/nzpli3/today_ive_made_3_new_friends_in_the_neighborhood/		2	38	Today i've made 3 new friends in the neighborhood
2614	o38mlj	SavvyTreez	So far I've been in 2 serious relationships (both long distance) and I'm 19, all I want is one person to spend my life with. I usually just get walked on and get emotionally abused.	2021-06-19 05:00:07	lonely	t5_2qjny	1596901896	43	/r/lonely/comments/o38mlj/i_wish_i_could_meet_a_girl_that_is_genuinely/		0	37	I wish I could meet a girl that is genuinely interested in me
752	ntjven	PolleroPillaro	Im just crying. Thats all	2021-06-06 11:39:53	lonely	t5_2qjny	1556909517	330	/r/lonely/comments/ntjven/crying/		5	36	Crying
1403	nwtzqr	Dry-Musician-269	TW/ mention of eating disorder I'm a 16 year old girl, and am terrified for my 17th birthday this August because then I will realise how truly alone I am. No friends have wished me happy birthday since I was thirteen. Everyone has left me, my childhood friend who promised she'd stay, left me without saying goodbye. I have been left out of every friendship group I've been in, I was often ditched i…	2021-06-10 17:57:32	lonely	t5_2qjny	1619220541	42	/r/lonely/comments/nwtzqr/16f_starting_to_lose_hope/		0	35	16F &amp; starting to lose hope
2855	o4e7su	ryxb	I thought joining a discord would've made me less lonely, but actually, I've never more left out. Everybody seems to be friends, even people who joined after integrated themselves more quickly than I can. I feel like if I quit that discord, nobody would care.	2021-06-20 20:24:16	lonely	t5_2qjny	1567459080	39	/r/lonely/comments/o4e7su/discord_doesnt_solve_loneliness/		0	35	discord doesn't solve loneliness
3257	o6h3au	Stemenrichment	I put myself in some potentially very dangerous situations these past few months because I just feel so fucking empty. I never knew loneliness could hurt this fucking bad. Now I hate myself even more because I’ve allowed it to get the best of me and I’ve allowed myself to get into really bad situations just to avoid it. I’m just so done with everything right now. I hate being alive.	2021-06-23 17:02:01	lonely	t5_2qjny	1595034916	133	/r/lonely/comments/o6h3au/anyone_else_make_really_dumb_choices_because_of/		0	35	Anyone else make really dumb choices because of their loneliness?
1976	nzm0z4	Robin_Dickens	[removed]	2021-06-14 12:48:53	lonely	t5_2qjny	1623527093	0	/r/lonely/comments/nzm0z4/i_love_creating_these_posts_and_scaring_people/		0	34	I love creating these posts and scaring people away with their useless comments
52	nppa2a	drobytune	I see many posts I can relate to on here, we all probably have that same empathy in common. For some reason lots of us found ourselves in a life where we’re unable to find people who make us feel loved, or like we actually matter. That’s where I fit in anyways. Tired of feeling like I’m only existing, not living. This is the only place I can write this knowing there’s a better chance the person o…	2021-06-01 08:38:09	lonely	t5_2qjny	1621580975	402	/r/lonely/comments/nppa2a/were_all_alone_together/		4	33	We’re all alone together
802	ntt5od	airjones1	For me I feel personally responsible for my feelings of loneliness. Like yeah I been single for a year but I haven’t really put myself out there to meet new people. I don’t do anything on the weekends and sometimes I bitch about it but when I get invited to stuff I turn people down. I was just curious who feels like there lonely because of choices they made and who is Lonely because of outside fo…	2021-06-06 19:14:06	lonely	t5_2qjny	1499655515	95	/r/lonely/comments/ntt5od/does_anyone_else_feel_personally_responsible_for/		0	33	Does anyone else feel personally responsible for their loneliness or do you feel like it’s stuff out of your control?
1292	nw7qaf	Lonely_Sad_Boy	I just want a partner who will love me through and through. I don’t know what i did to be eternally lonely, but i just wish someone ,other than people who have to love me, would love me. But then again, what’s the point? In however many years, I’ll be in a box in the ground with nothing to show for it.	2021-06-09 22:08:05	lonely	t5_2qjny	1594688090	199	/r/lonely/comments/nw7qaf/i_just_want_to_be_loved/		1	33	I just want to be loved.
3439	o7flu4	Diasie	I have lately been trying to find people around me to hang out it, mostly my cousins, since they are the only ones that live around me and every time I do they pretend I never asked and pretend I don’t even exist for long periods of time I have to take the effort to get in contact with them well I finally brought it up to one of them about how I felt and he acted like I was being crazy, and that …	2021-06-25 03:38:28	lonely	t5_2qjny	1621259935	14	/r/lonely/comments/o7flu4/being_shoved_to_the_side_once_again/		0	33	Being shoved to the side once again
1513	nxc368	Regular-Buy-3835	Don't come at me and say introverts have it hard too. I know. It's just that being an extrovert and lonely is a lot harder than anyone can imagine. And most people don't relate to my situation specifically. I have social anxiety and bpd so I can't make or keep friends. Right now I only have my family. Its just that... Being an extrovert I want to talk with people for hours and hours about things …	2021-06-11 09:45:54	lonely	t5_2qjny	1602054852	184	/r/lonely/comments/nxc368/im_15f_a_lonely_extrovert_its_hell/		2	32	I'm (15f) a lonely extrovert. It's hell.
1618	nxxrqv	Re-Logicgamer03	After having my hopes gone for such a long time, and after thinking nobody would find me attractive because of Autism, a classmate in one of my classes anonymously wrote a note to me saying that they think I’m cute. I don’t know who it is, but it gives me hope knowing at least somebody thinks I’m cute. I’m used to thinking I’m unattractive, but I’m not in somebody else’s eyes. That’s fine with me…	2021-06-12 03:45:18	lonely	t5_2qjny	1601166274	526	/r/lonely/comments/nxxrqv/i_17m_really_want_to_cry_of_happiness_right_now/		6	32	I (17M) really want to cry of happiness right now.
1681	ny6s2n	BoxerPeekABooStyle	It’s like i m the side character	2021-06-12 13:29:22	lonely	t5_2qjny	1621357945	21	/r/lonely/comments/ny6s2n/for_my_fake_friends_they_always_treat_me_last_and/		0	32	For my fake friends they always treat me last and call me weird names like fatty and I don’t know what to do do u guys relate?
2130	o0m5x8	-Microsoft_Excel-	Hi all, I'm an 18M, and three months ago I lost a girl who I deeply cared for. The following 2 months were actual hell on earth for me; I cried endlessly and all I could say to myself is that I lost everything... The past month I have been fighting this pain, and for the most part, it worked. I stopped thinking about her and mostly forgot about her. And then... School's annual trip happened, and …	2021-06-15 19:14:18	lonely	t5_2qjny	1516465805	57	/r/lonely/comments/o0m5x8/the_depression_from_a_breakup_i_had_3_months_ago/		1	32	The depression from a breakup I had 3 months ago with the love of my life is hitting me again and I am contemplating suicide
2588	o34mrg	Far_Background_6974	After not having friends for so long I finally made one and she invited me to hang out with her friends. I’m so happy :)	2021-06-19 00:54:54	lonely	t5_2qjny	1599373232	204	/r/lonely/comments/o34mrg/i_made_a_friend/		2	32	I made a friend
1188	nvm447	deathriteTM	I want a new drug. One that will take all emotions from me. One that will stop the anger, the love, the pain, the suffering, the like the hope the dreams the lust the attraction the heart the soul the everything that keep causing me to feel anything. I need that drug to shut down my thoughts on ever being happy or accepted or loved or needed or human. The drug must take all my fear and hate and l…	2021-06-09 03:26:33	lonely	t5_2qjny	1554714909	16	/r/lonely/comments/nvm447/a_new_drug/		0	31	A new drug
2540	o2x5u3	loner_9991	I mean fuck me why can’t I just be normal I’m 22 and I’m in therapy and on meds and my anxiety still won’t today I had a cute waitress today and I was too nervous to even say anything to her why am I so fucking incapable of anything?	2021-06-18 18:44:47	lonely	t5_2qjny	1621041756	60	/r/lonely/comments/o2x5u3/my_anxiety_and_depression_won_today/		0	31	My anxiety and depression won today
2942	o4rbtn	deathriteTM	I know why I am alone. It took awhile to really understand and accept. The accepting part took the longest. It’s a very tough pill. One I still work at to accept. I am alone because no one needs me. To say no one wants me is just too obvious. The key part is no one needs me. They might want my words. Or some of my views (loyalty and honesty for example), but they don’t need me to be the one attac…	2021-06-21 09:27:27	lonely	t5_2qjny	1554714909	20	/r/lonely/comments/o4rbtn/i_think_i_understand_now/		1	30	I think I understand now
1075	ofm1vq	britishpianoboi	no cards, no presents to open, nobody is visiting, nobody has wished me a happy birthday, just sat here doing nothing and feeling sad	2021-07-07 16:09:58	lonely	t5_2qjny	1625101210	508	/r/lonely/comments/ofm1vq/29th_birthday_today_so_alone/		9	215	29th birthday today, so alone
1247	oge08x	alstho	Not a single friend of mine wished me a happy birthday today :’) It kinda sucks how I lost pretty much all my friends once covid started. And the ones I still have just forget about me. I’m tired of trying to save these meaningless friendships, but I’m scared of being completely alone Edit: thank you guys for all the bday wishes :) definitely made my night	2021-07-08 19:04:09	lonely	t5_2qjny	1525001884	584	/r/lonely/comments/oge08x/todays_my_birthday/		11	168	Today’s my birthday
1903	oitu4x	blueswan_	You have difficult time to fall in love, but when you do and pour your heart out, they don't feel the same way. You feel so overwhelmed, unwanted, and burn out from unrequited feelings. You're really sick of endless swiping on dating apps, only to get conversations that aren't going anywhere..at this point you just wanna stop trying. Time keeps moving, you're getting older and older, but your lov…	2021-07-12 15:41:01	lonely	t5_2qjny	1626101328	936	/r/lonely/comments/oitu4x/does_anyone_else_feel_like_theyre_not_gonna_find/		10	143	Does anyone else feel like they're not gonna find love and will end up being alone forever?
1010	ofbcup	willowsbabymama	I’m 16 today. Even though I wish I had friends to celebrate with I am so thankful for my family. Loneliness is something I have finally come to peace with. Yes, I’m lonely, and that’s okay! I’ll find my people one day but for now I’m so happy I’ve got my family. Happy Birthday to Me! &lt;3	2021-07-07 04:04:26	lonely	t5_2qjny	1624830358	221	/r/lonely/comments/ofbcup/im_16/		1	138	I’m 16!! 🥳
4452	ou2bdb	WhateverItWasILostIt	A few times now I’ve (18F) seen guys on here posting about lonely they are and in desperate need of a friend, but when I message them to be nice and offer support, on several occasions I’ve been told to ‘fuck off’ or something equally as rude, because they scrolled through my profile and see I’m in a relationship. Like, what should it matter? This isn’t a dating sub. Just because you have a partn…	2021-07-29 17:42:11	lonely	t5_2qjny	1589662488	642	/r/lonely/comments/ou2bdb/i_dont_get_some_people_on_this_sub/		2	126	I don’t get some people on this sub
4128	osljrh	Alpha7076	It's selfish and shit I know.	2021-07-27 12:06:28	lonely	t5_2qjny	1484921071	568	/r/lonely/comments/osljrh/does_anyone_else_just_get_irrationally_angry_or/		2	118	Does anyone else just get irrationally angry or irritated when other people have success finding someone?
3403	oplm0s	Enough_Said_Sir	No one has said it to me, not even my friends P.S. Imma girl	2021-07-22 19:51:30	lonely	t5_2qjny	1622834341	312	/r/lonely/comments/oplm0s/its_my_birthday_today/		7	113	It’s my birthday today
2439	olcykd	cheshire_shiki	I was really vibing with this person and thought I had a genuine connection with them. But ever since I refused to send them nudes, they've only given me terse answers and blatantly ignoring my messages and chatting with our mutuals. &amp;#x200B; I know the distance is good and I probably dodged a bullet, but I feel so used. Edit: so this blew up more than I expected. Thank you so much for all of…	2021-07-16 08:51:40	lonely	t5_2qjny	1550516793	755	/r/lonely/comments/olcykd/i_thought_he_cared_about_me_but_he_just_wanted/		2	87	I thought he cared about me but he just wanted nudes.
3921	ors2ow	superduperlonelyy	Its my birthday today. I am crying as I type this because I literally have 0 friends. I always tell myself “I dont care that no one remembers my birthday” and that “I dont even care about celebrating it” but whenever this day comes I feel so so bad because no one remembers. The last time I “celebrated” a birthday was over 10 years ago and the last time anyone even remembered was probably 7 or 8 y…	2021-07-26 05:15:26	lonely	t5_2qjny	1600205343	101	/r/lonely/comments/ors2ow/my_birthday/		4	82	My Birthday
4237	ot30nk	fofogoto	Hey, you, yes you. I give a fuck about you. About your day, about your life, about your struggles and your successes. Sometimes it helps just to know that someone out there cares. As a true loner myself I can confidently say that I give a shit about you. We may be internet strangers but it doesn’t matter to me. You matter. . . . My PMs are always open - let’s chat about life and what not	2021-07-28 04:47:23	lonely	t5_2qjny	1603147937	695	/r/lonely/comments/ot30nk/i_give_a_fuck_about_you/		12	82	I give a fuck about you
1358	ogx568	Itamar_Itchaki	I still can't believe that in our society so many people are lonely, depressed and suicidal and no one cares. It's seems wrong and illogical but it's true.	2021-07-09 14:49:55	lonely	t5_2qjny	1588056955	438	/r/lonely/comments/ogx568/why_are_so_many_people_so_depressed_and_lonely/		1	78	Why are so many people so depressed and lonely
3729	or2oms	Advanced_Win_595	I just hope everything goes well... Edit: I asked for his address and he never responded. Why not let the blood hit the floor Edit 2: Before anymore thirsty Reddit bros try to hit on me in messages, please note I'm not a girl.	2021-07-25 01:48:06	lonely	t5_2qjny	1616320225	533	/r/lonely/comments/or2oms/im_finally_going_on_a_date_with_a_man_who_thinks/		5	78	I'm finally going on a date with a Man who thinks I'm cute. I'm so happy.
386	od1h8b	Snoo_98201	There’s this girl I like and we were with some friends at a cabin, everyone basically ended up huddling together and I was next to her. We essentially cuddled and held hands. I’ve never had a gf (18m) and just constantly consumed with loneliness. Those few minutes where we were together felt so validating and made me happy, but it was just platonic. It hurts. It hurts so much, I desperately wish …	2021-07-03 16:37:58	lonely	t5_2qjny	1593618827	381	/r/lonely/comments/od1h8b/im_really_sad/		2	76	I’m really sad
2112	ojuzft	dylerTurden2020	I have nobody to celebrate with or anywhere to go, its lame being all alone all the time just me n my dogs	2021-07-14 02:35:45	lonely	t5_2qjny	1602822723	219	/r/lonely/comments/ojuzft/its_my_birthday_today/		8	76	its my birthday today
1704	oi4vap	GooBeanie	I'm incredibly nervous, but I decided that I'll ask a girl out on Tuesday. I have my doubts that it'll work, because I have very low self confidence, but I'm still gonna try anyway because fuck it. Wish me luck! UPDATE https://www.reddit.com/r/lonely/comments/ojnaql/im_asking_a_girl_out_soon_update/	2021-07-11 13:54:33	lonely	t5_2qjny	1610437272	559	/r/lonely/comments/oi4vap/im_asking_a_girl_out_soon/		10	75	I'm asking a girl out soon...
2799	omory0	karate-doc	That’s definitely not something you would hear from a 23 year old man, but I never experienced having a relationship with a girl. I’m really curious what it feels to have someone you can be so physically close with, sharing hugs, kisses, and cuddles. I guess I’m just too shy when it comes to girls. It’s really stupid how I can do leadership stuff, public speaking, but cannot approach a girl when …	2021-07-18 11:26:44	lonely	t5_2qjny	1523532651	551	/r/lonely/comments/omory0/i_cuddle_my_pillows_at_night_pretending_i_have/		5	73	I cuddle my pillows at night, pretending I have someone to keep me warm and safe.
2310	okq6pp	nooneknowsmeherehaha	Most of the sub is mostly men, which is fine ofc but I want to talk to someone who has a similarish experience. As a girl I just feel like such a failure and that I’ll always be a loner because I’m not pretty. I wish there wasnt so much pressure for women to be attractive. I always think that maybe if I was prettier, I would have been happier, people would care about me. I’ve been told by people …	2021-07-15 10:35:27	lonely	t5_2qjny	1589505646	131	/r/lonely/comments/okq6pp/any_other_girls_that_feel_like_a_loser/		1	68	Any other girls that feel like a loser
4751	ovdwcw	mgtoown	Well, it finally happened. In 2011 I met a girl and we dated for 7 years. Throughout the relationship she said she couldn't have kids. I wanted kids but I stayed with her and said it's ok if we can't. After 7 years she cheated on me and got pregnant to another guy. I was depressed for 3 years straight. Then in 2020, I met a woman on a paid-for dating site. I assumed it would help me to find someo…	2021-07-31 19:59:09	lonely	t5_2qjny	1601933128	488	/r/lonely/comments/ovdwcw/well_it_finally_happened_i_cried_from_loneliness/		3	68	Well, it finally happened. I cried from loneliness
2749	omjqv7	Festival_Picnic	Fuck me, amirite?	2021-07-18 04:38:35	lonely	t5_2qjny	1577406682	598	/r/lonely/comments/omjqv7/im_trying_to_be_ok_with_being_single_but_man_is/		4	67	I'm trying to be OK with being single, but man is it hard when my scumbag brain dreams about being in a happy, fulfilling relationship like twice a week
780	oednlf	throaway_sad_hoe	why?	2021-07-05 18:49:48	lonely	t5_2qjny	1619888313	776	/r/lonely/comments/oednlf/why_do_i_keep_opening_and_closing_the_same_3_apps/		7	66	why do i keep opening and closing the same 3 apps again and again when i know no one will message me?
2290	okmx6m	GooBeanie	Hi all you lovely people. I just wanted to announce that I'm leaving this sub. I've found someone who truly loves me, and wants to be in a relationship with me. I think it's time for me to move from r/lonely to r/love. I cant thank all of you enough for pushing me to this point. Without you, I wouldn't have ever asked her. So, thank you all, and I wish you all have the same experience soon. The m…	2021-07-15 06:18:57	lonely	t5_2qjny	1610437272	642	/r/lonely/comments/okmx6m/i_think_its_time_for_me_to_leave_this_sub/		10	65	I think it's time for me to leave this sub.
3250	oorsfm	MountainCranberry417	I can't get over people who are not even in my life anymore, who I drifted away from, that I don't even like anymore. I keep thinking and obsessing over them, getting upset about things that happened a long time ago. I don't think this is normal, I think normal people just move on with their lives and forget about the past. Obviously this is done by making new friends and having new SOs, but sinc…	2021-07-21 15:07:49	lonely	t5_2qjny	1603315223	385	/r/lonely/comments/oorsfm/is_anyone_else_stuck_in_the_past/		5	65	Is anyone else stuck in the past?
2945	ondb63	methusyalana	Another lonely birthday…. Sigh.. I hope you all have a wonderful day though! share in kindness and be happy for life. Love to all ** thank you for adding so much love to this day! I enjoyed all the comments and messages! It is appreciated💕	2021-07-19 12:44:08	lonely	t5_2qjny	1623013516	93	/r/lonely/comments/ondb63/birthday/		0	64	Birthday
900	oeshh6	AdministrativeStay54	I’m pretty lonely and practically have 0 people to talk to. Something’s been troubling me and it’s... tough to talk about it with people that I know personally. Anyone willing to spare a minute of your life or so, listening to me venting my frustrations? Will appreciate it Edit: Holy shit, I was not expecting this post to get such an overwhelming response. I’m feeling a lot better now guys. Thank…	2021-07-06 10:48:11	lonely	t5_2qjny	1598365848	291	/r/lonely/comments/oeshh6/can_someone_talk_to_me/		2	63	Can someone talk to me?
4682	ov2ta2	vent1667	it'd be nice to be someone's first choice, the first person they want to talk to, the first person they want to get to know, the first person they want to hang out with, to speak to when they have a problem, to call when they're bored, to tell when they achieved something amazing...it'd be nice i just wanna feel loved like everyone else i wish i could wake up and feel like i actually am important…	2021-07-31 07:20:08	lonely	t5_2qjny	1572460289	1160	/r/lonely/comments/ov2ta2/i_wish_i_was_someones_first_choice/		21	63	i wish i was someone's first choice
3933	ortc8w	YukiYunas	and I'm completely alone. At least I have my depression here with me...	2021-07-26 06:50:16	lonely	t5_2qjny	1453788768	57	/r/lonely/comments/ortc8w/its_my_birthday/		2	62	It's my birthday
144	obzowv	oe_wa	I feel so empty during the night .	2021-07-02 01:13:19	lonely	t5_2qjny	1568574569	220	/r/lonely/comments/obzowv/why_does_it_get_worse_at_night/		1	59	Why does it get worse at night?
2152	ojz7it	OkAmoeba7952	I wish I could just hang out with you guys and gals and have a pizza together. Like have a pizza party and watch a movie (or show) together. So we can all end our loneliness together and have a good time at the same time.	2021-07-14 07:22:39	lonely	t5_2qjny	1608428447	90	/r/lonely/comments/ojz7it/i_wish_i_could_hang_out_with_you_all/		0	59	I wish I could hang out with you all.
2258	okivsw	heraldo47	my bad if this post is now allowed	2021-07-15 01:53:30	lonely	t5_2qjny	1600022144	58	/r/lonely/comments/okivsw/does_anyone_else_feel_like_theyll_be_forever/		0	58	does anyone else feel like they'll be forever alone and suffering from it? 21m if that matters
1822	oiit6x	Best_Society4896	family? they're great except not great for my mental health. friends? none. future career? not hopeful of it. hobbies? there's no passion for them anymore. i'm honestly just a vindictive, spiteful, and miserable person (internally) while externally i'm super happy and positive all the time. anyway suicidal thoughts have been popping back up and the temptation just keeps getting stronger	2021-07-12 03:12:23	lonely	t5_2qjny	1623881801	166	/r/lonely/comments/oiit6x/what_am_i_even_alive_for/		3	56	what am i even alive for
1299	ogmudj	Affectionate-Pea8706	Yeah……I do that all the time.	2021-07-09 03:09:46	lonely	t5_2qjny	1600802293	317	/r/lonely/comments/ogmudj/ever_get_so_lonely_you_dont_open_text_messages/		0	52	Ever get so lonely you don’t open text messages from someone you like right away because you’ve already Idealized it and don’t want to be let down when you actually read it?
4284	otcr18	YaBoiSin01	You guys have no idea how much this means to me ty to all the people that gave me the courage to talk to her I might have had a boring day but she listened to all of it and that made my week.	2021-07-28 15:55:03	lonely	t5_2qjny	1605646521	477	/r/lonely/comments/otcr18/guys_she_texted_first_and_asked_how_my_day_was/		4	50	Guys she texted first and asked how my day was
226	oc8xmi	Crebyn	I can’t talk to anyone because I get nervous, and when I do it makes no sense. So I don’t try anymore. Not that it matters anyway because my social anxiety prevents me from initiating conversations. And it doesn’t help when I feel that everybody gives me the cold shoulder because they hate me. It’s irrelevant what environment I’m in because it’s the same everywhere. It even happens online. There …	2021-07-02 12:20:53	lonely	t5_2qjny	1553953363	411	/r/lonely/comments/oc8xmi/loneliness_really_does_kill/		2	49	Loneliness really does kill.
1406	oh504r	greekchica	I'm in the hospital after a suicide attempt. I nearly died tonight and I have noone here with me noone to care to hold my hand to care for me I'm so drained alone and in pain I don't want to live anymore please make it stop Edit : I didn't expect all these messages and such kindness from everyone. I'm at home ATM and focusing on my health and other issues and taking a break from reddit and social…	2021-07-09 21:21:27	lonely	t5_2qjny	1620130432	171	/r/lonely/comments/oh504r/i_nearly_died_tonight_i_have_noone_i_need_a_hug/		4	47	I nearly died tonight I have noone I need a hug 😭
973	of732f	Xoroshego	And inside you just feel all asdghajkfgasjk. Though Idk really. EDIT: now that I've posted this I feel silly and the splitting is hard though yeah.	2021-07-06 23:46:10	lonely	t5_2qjny	1493343903	510	/r/lonely/comments/of732f/i_really_wish_i_had_a_partner_and_they_would_walk/		1	44	I really wish I had a partner and they would walk up to me whilst I'm doing stuff and wrap their arms around me and standing spoon me with all their warmth and smell
2399	ol8q53	Charming_Sherbet_405	Just been super lonely here lately went through a rough break up and now I feel like I’m falling apart	2021-07-16 03:37:02	lonely	t5_2qjny	1605279347	50	/r/lonely/comments/ol8q53/lonely/		0	44	Lonely
1331	ogrejx	Cookfreddiejj	Fuck this indeed.	2021-07-09 08:37:55	lonely	t5_2qjny	1621959632	161	/r/lonely/comments/ogrejx/fuck_this/		0	42	Fuck this.
3825	org3ea	StreakMagnet_2205	I give up....I'll rather stay hopeless and alone than getting my heart broken every single time....i just wanted to be friends with her Edit: Big thank you for everyone who commented....I actually feel kind of better seeing people saying nice things for a change	2021-07-25 17:41:35	lonely	t5_2qjny	1586795746	382	/r/lonely/comments/org3ea/didnt_send_a_message_one_daywaiting_for_a_message/		3	42	Didn't send a message one day....waiting for a message from her for 3 months..
2639	om4oip	Pop_by	I’m so tired to being a nice person.. why life is so hard… feel so empty…… I feel I’m nothing to anyone…	2021-07-17 13:54:00	lonely	t5_2qjny	1603596514	82	/r/lonely/comments/om4oip/life_is_so_hard/		0	41	Life is so hard….
3013	onpixj	AMwishes	I’m 27 and I’ve never been in a relationship. All I want is a companion that loves me and wants to do things with me. I want someone to go out to dinner with, see movies, hold hands, and provide each other with company. Someone to come home to, someone to cuddle in bed. I have friends but it’s just not the same. I want someone who thinks I’m beautiful. I want someone to take me out on a romantic …	2021-07-19 23:03:41	lonely	t5_2qjny	1620003841	216	/r/lonely/comments/onpixj/struggling_to_accept_being_single/		1	41	Struggling to accept being single.
4641	ouyhgs	Interesting-Salary13	I am bored out of my damn mind. My wife and kid have been on vacation for almost a month. My tv broke the day after they left. I haven’t had any real friends in years, because of the marriage. I’m broke. This is the only social media I use. Everything in my town is geared to hillbillies and Christians. I have read every book I own at least twice in the last 3 years. All I want is a fucking hug. M…	2021-07-31 01:49:12	lonely	t5_2qjny	1605932300	96	/r/lonely/comments/ouyhgs/oh_for_fuck_sake/		1	41	Oh for fuck sake….
925	oez4sl	fats05	Anyone else feel so isolated and alone that you feel you're not a member of humanity sometimes? I talked to someone recently and I mentioned not having a social life and he said that he can't even comprehend not having a social life. Damn, not only is my life different than most other people but my life is so out of the ordinary that others can't even comprehend my life. I'm not even fucking huma…	2021-07-06 17:01:17	lonely	t5_2qjny	1547921244	344	/r/lonely/comments/oez4sl/i_dont_feel_human_sometimes/		1	40	I don't feel human sometimes.
30	obdqxh	michaelarp12	(24F) I suck at making conversation and no one is willing to actually get to know me because I’m literally just shitty and awkward. I’m so tired of people leaving me because I’m too awkward or too boring. I really wish there was someone out there for me but there literally isn’t. No one likes me.	2021-07-01 04:00:33	lonely	t5_2qjny	1530759093	92	/r/lonely/comments/obdqxh/im_socially_inept_and_ill_always_be_alone_and/		1	38	I’m socially inept and I’ll always be alone and unwanted
3568	oqfms6	qwertykey122	I was on TikTok this morning (yes I know it’s cringe) and I saw this vid of a guy complaining about how his girlfriend was “too nurturing”. She did things like remind him to check his email, wanted to come with him to doctors appointments and sent him good morning and good night texts everyday. And he was complaining about it! Given I don’t know there entire relationship from one video, I would l…	2021-07-24 00:54:01	lonely	t5_2qjny	1626921460	235	/r/lonely/comments/oqfms6/i_hate_how_people_take_love_for_granted/		2	35	I hate how people take love for granted
3577	oqha14	n3s0	Just wanted to check in on those who might see this post. How are you? If you’re feeling down. Remember, you matter. Have a good night. If you need to talk. DM me.	2021-07-24 02:37:46	lonely	t5_2qjny	1608607637	16	/r/lonely/comments/oqha14/how_is_everyone_doing_tonight/		0	35	How is everyone doing tonight?
101	obrlt2	aCatButhuman	For me, loneliness feels like a strange heavy but hollow brick in my chest. Every now and then it gives me a sharp pain. My stomach feels numb, since i don't have any appetite and it seems that regardless of how long i go without food, it just doesn't hurt. My throat feels clogged. My head feels heavy and my eyes like theyre about to burst from my face into a liquidy mess. Always on the verge of …	2021-07-01 18:10:38	lonely	t5_2qjny	1589386737	74	/r/lonely/comments/obrlt2/what_does_loneliness_physically_feel_like_for_you/		1	34	What does loneliness physically feel like for you?
94	obpv4f	tevlon	Hey there, i came from a poor family in germany. My father was a taxi driver and my mother never worked. We barely made ends meet. That's why i spent my life in school and universities to get a good job. It took me much longer to finish university. I finished at 29. I changed cities a lot and did end up in Zurich, Switzerland as a Software Engineer. Now, i am 34 and single since 5 years. Now, i h…	2021-07-01 16:48:44	lonely	t5_2qjny	1292024338	157	/r/lonely/comments/obpv4f/i_have_5_weeks_of_vacation_but_nobody_to_travel/		1	33	I have 5 weeks of vacation, but nobody to travel with
2757	omkqm0	tangentnexus	i'm not a teen. i'm not in my 20s. i'm not in my 30s. i'll be 47 on July 22nd. as an average human that happens to have shitty genes, loneliness is always there. 7.8 billion people on this earth. you'd think we wouldn't be lonely. there is nothing but you.	2021-07-18 05:53:55	lonely	t5_2qjny	1623909857	90	/r/lonely/comments/omkqm0/loneliness_lasts_forever/		0	33	loneliness lasts forever
3255	ooszaf	Art_boi_from_scratch	:/	2021-07-21 16:06:10	lonely	t5_2qjny	1622049724	22	/r/lonely/comments/ooszaf/todays_my_birthday/		0	33	Today's my birthday
1410	oh5h4e	AliasThe1st	We are supposed to be having a girls night, me and my two friends. And we've been talking about it for weeks, and just now, the day before, the married friend reveals she invited her husband. Don't get me wrong, I like her husband and I like being friends with him too. But it was supposed to be a girls night. Am I wrong for being kinda annoyed at her?	2021-07-09 21:46:27	lonely	t5_2qjny	1569090918	3	/r/lonely/comments/oh5h4e/is_it_wrong_for_me_to_be_annoyed_at_me_friend/		0	32	Is it wrong for me to be annoyed at me friend?
3231	oomqi6	_whitecrayon_	— I just want myself to be appreciated by everyone.	2021-07-21 09:56:55	lonely	t5_2qjny	1624719305	415	/r/lonely/comments/oomqi6/any_tips_guys_an_upvote_will_be_appreciated/		4	32	Any tips guys? An upvote will be appreciated
945	of22u7	MrFancyPantsV3	As of today I am now 19. Sitting on a sunbed at the beach at night. No one except my family and my ex celebrated my birthday. And those were out of necessity. Everyone I though was my friend didn’t even text me. Happy birthday me, yay.	2021-07-06 19:24:32	lonely	t5_2qjny	1529944864	49	/r/lonely/comments/of22u7/alone_on_a_birthday/		0	31	Alone on a birthday
877	oepnfb	Miserysdream	I'm having really bad dt's from alchohol and I think I'm going to die I've puked 3 times in the last hour and shaking uncontrollably just thought someone should know	2021-07-06 06:53:08	lonely	t5_2qjny	1582929030	25	/r/lonely/comments/oepnfb/i_think_im_dying/		1	30	I think I'm dying
2372	ol4cki	VariousAd8214	Anyone want to chat with me? I have no social life or friends and she is all i got so really feeling broken and helpless	2021-07-15 23:14:47	lonely	t5_2qjny	1622453776	112	/r/lonely/comments/ol4cki/think_i_got_dumped_and_my_gf_is_most_likely/		0	30	Think i got dumped and my gf is most likely cheating on me right now, going home with a guy.
1896	p33a0e	hollanca47	Today’s my (f) 34th birthday. I have no real friends, I’m single, and not anywhere near where I thought I’d be at this age. This just sucks and hurts a lot. Sorry for the little vent, no one to talk to.	2021-08-12 16:24:00	lonely	t5_2qjny	1526644664	409	/r/lonely/comments/p33a0e/todays_my_birthday_i_am_so_alone/		4	298	Today’s my birthday. I am so alone.
2065	p3thj1	bakeybakeybakey	That about covers it. Never been a big b-day person, but it hurts, man. The capitulation of 365 days of suffering, some preemptive, some unbearable, and lots of post traumatic stress and breakdowns. edit: I got an automated message from my dentists office that said happy birthday but also ‘STOP to unsubscribe’ lol edit 2: I appreciate all of you so much. Ended up skating a bit, rolling a joint an…	2021-08-13 20:30:57	lonely	t5_2qjny	1505742975	809	/r/lonely/comments/p3thj1/today_i_turn_19_and_so_far_no_one_has_wished_me/		20	230	Today I turn 19 and so far no one has wished me happy birthday and I have no one to spend it with sadly.
3169	p8esxd	renmech291	Going through a bad breakup? Friends will try and distract you Failed an exam? Go out with friends, forget about it, better luck next time Relative passed away? Friends should be there for you Car accident? Flowers and hospital visits from friends at the ready Terminally ill? Friends will do whatever they can to make you happy and comfortable as you near the end. Almost any conceivable 'common' p…	2021-08-20 21:51:06	lonely	t5_2qjny	1629495375	1066	/r/lonely/comments/p8esxd/i_sincerely_believe_that_having_no_friends_is_the/		10	112	I sincerely believe that having no friends is the closest to hell a living person can reach.
4347	pdevce	MakeSureImGoodnReady	Feel free to share your story here	2021-08-28 18:12:35	lonely	t5_2qjny	1579889897	90	/r/lonely/comments/pdevce/what_made_you_lonely/		3	105	What made you lonely?
2199	p4ao8s	imtiNation	I got a good payrise in my new job for doing so well the past 3 months since joining and passing my probation much earlier than stated, wanted to celebrate until I realised I have no one to celebrate with.	2021-08-14 16:01:28	lonely	t5_2qjny	1601168051	650	/r/lonely/comments/p4ao8s/you_know_you_are_so_alone_when_something_finally/		2	101	You know you are so alone when something finally good happens to you and you have absolutely no one to tell :(
3604	pa3hf7	strugglingdarling	i am lonely i am lonely i am lonely i am lonely i am lonely i am lonely i am lonely i am lonely i am lonely i am lonely i am lonely i am lonely i am lonely i am lonely i am lonely i am lonely i am lonely i am lonely i am lonely i am lonely i am lonely i am lonely i am lonely i am lonely i am lonely i am lonely i am lonely i am lonely i am lonely i am lonely i am lonely i am lonely i am lonely i a…	2021-08-23 16:34:50	lonely	t5_2qjny	1583735052	479	/r/lonely/comments/pa3hf7/i_cant_remember_the_last_time_i_had_a_good/		2	97	i can't remember the last time i had a good conversation with someone who is not my therapist
493	oxgjoa	MyriadOfClouds	Meh. 27m. I’ve come to the point of acceptance of being alone. If someone wants to approach me I give off a fuck off vibe because I’m legit dead inside and don’t feel emotion towards anyone anymore. I do have online/long distance friends but it’s not like an emotional relationship. I don’t want kids or a marriage, the world is fucked. I’ve been tattooing myself because I just get bored and don’t …	2021-08-04 00:12:13	lonely	t5_2qjny	1598147649	450	/r/lonely/comments/oxgjoa/anyone_feel_like_they_deserve_to_be_alone_forever/		0	93	Anyone feel like they deserve to be alone forever?
3029	p7knov	mesossad	this was 100% my last straw &amp; after seeing how little my own “family” cares about me i have zero interest in being alive. can’t wait to spend the remainder of my birthday in the psych ward 🥳	2021-08-19 18:30:26	lonely	t5_2qjny	1606190372	266	/r/lonely/comments/p7knov/today_was_my_birthday_none_of_my_family_cared_or/		4	93	today was my birthday &amp; none of my family cared or even remembered...
1719	p28qn3	Mischifbrat	I know the quick answer to this question would be: just get in a relationship. But I want some practical advice for when you’re not in a relationship. One thing I have noticed is that I take so many hot baths a day. I think it’s because of the absence of cuddling in my life. Does any one have any practice tips for replacements for cuddling, or any other ideas for this?	2021-08-11 08:12:54	lonely	t5_2qjny	1617800158	295	/r/lonely/comments/p28qn3/how_do_u_deal_with_not_having_anyone_to_cuddle/		1	91	How do u deal with not having anyone to cuddle with?
640	oy42r4	ilikechimkin	Not in a loving or sexual sense. I just want affection and human connection. I’ve never felt this lonely and I wish there was someone trustworthy in my life who could hold me close and make me feel alright, you know?	2021-08-04 22:33:05	lonely	t5_2qjny	1565860168	547	/r/lonely/comments/oy42r4/i_want_to_be_held/		12	85	I want to be held
68	ovo2i4	Lorry_Lemons	My whole life i feel like ive been trained to only love through intercourse. Throughout every realtionship ive ever been in ive watched as my partner slowly begins to lose interest in me and more interested in my body. For once i just wanted to be loved, i just wanted someone who would listen and id listen back. Someone to watch anime with and fall asleep on the phone with, and while ive felt thi…	2021-08-01 07:49:24	lonely	t5_2qjny	1602381448	336	/r/lonely/comments/ovo2i4/used_for_my_body_again/		2	83	Used for my body.. again
4132	pcflmx	IrishBearded2469	I spent yet another birthday alone basically because I have no friends nor to go places with people. I’ve spent my birthday in my room vibing by myself.	2021-08-27 03:54:06	lonely	t5_2qjny	1619342777	95	/r/lonely/comments/pcflmx/happy_birthday_to_me/		0	83	Happy birthday to me!
419	ox51pd	Admirable-Ad1619	i’m so tired of putting my all into a person just to then be alone again. i’ve been in relationships that i felt even more lonely being in it than being single. i just want someone to want me as much i as want them. idec if it’s just a friendship. i’m so tired of feeling left out. feel free to message me. don’t be creepy or gross	2021-08-03 14:50:29	lonely	t5_2qjny	1621225532	174	/r/lonely/comments/ox51pd/20_f_looking_for_friends/		3	82	20 F looking for friends
776	oym8yo	AdministrativeStay54	Yup. That’s about it — I’m sad ‘cause I’m single. Sounds a little pathetic if I’m going to be honest.	2021-08-05 16:39:17	lonely	t5_2qjny	1598365848	126	/r/lonely/comments/oym8yo/im_sad_cause_im_single/		1	80	I’m sad ‘cause I’m single
3909	pbgrb1	CarlPoppa22	I (M20) am in that point in time where it seems like everyone is too busy to date. I try to start conversations but they're almost always busy with work or school. Thing is I don't go to school so I have time in my life for a nice gal. I've been really needing some love but I'm just not what anyone is looking for. Edit: my way with words is awful and I'm sorry if anyone misunderstood what I was s…	2021-08-25 18:05:49	lonely	t5_2qjny	1565890229	266	/r/lonely/comments/pbgrb1/why_is_dating_so_difficult/		2	77	Why is dating so difficult?
4368	pdhmo7	throwaway98467	I (20f) am so tired of being single. But more than that I’m so tired of being a virgin. When I tell people that I’ve never had any of my firsts (never even held a hand) they tell me guys must just be nervous to talk to me. I’ve asked 2 people out and got rejected both times. It’s hard to keep telling myself it’s other people and not me. No one ever has a crush on me, and when I try to tell people…	2021-08-28 20:48:06	lonely	t5_2qjny	1598519119	229	/r/lonely/comments/pdhmo7/tired_of_being_single/		2	75	Tired of being single
1110	p01aok	Cotton_Skies	I have suffered from my mental health since I can remember. As a child I would often burst into tears, having not even known why. To me, it seems like I have struggled since I first entered this world. I got the name as a ''cry baby'' and would unintentionally isolate myself from others due to my sensitive nature. As an adult, it hasn't got much better. The internet, sharing stories with like-min…	2021-08-07 21:00:53	lonely	t5_2qjny	1626906723	371	/r/lonely/comments/p01aok/23_f_with_0_friends_attempts_to_make_a_friend/		6	74	23 F with 0 friends attempts to make a friend.
4291	pd5dde	Grendel224	Seriously, in a world with 7 billion people, how in the fuck is it so hard to make friends? With devices that can connect everyone to each other instantly. This is so dumb. I almost never rant like this, but seriously, I don't understand this. If anyone wants to message feel free. Please respond to this ADVERTISEMENT and maybe be my friend. God I fucking hate this shit, what a joke	2021-08-28 07:23:11	lonely	t5_2qjny	1598266131	297	/r/lonely/comments/pd5dde/how_is_it_this_hard_to_make_friends/		0	74	How is it this hard to make friends?
1406	p12m68	No_Astronaut5208	Have a good day every soul out there. Don’t give up on anything you’re passionate about.	2021-08-09 14:31:50	lonely	t5_2qjny	1611893892	493	/r/lonely/comments/p12m68/we_probably_dont_know_each_other_but_i_wish_all/		3	72	We probably don’t know each other. But I wish all of you the best!!
3859	pb69yj	_forbiddensimps_	Do you all ever feel that u do have few friends but still feel lonely.. Like those Friends just wanna share memes , talk random things or not talk at all.. But doesn't want to know u better as in deep and emotional or probably the schedule or literally any thing important to them or u. Sometimes u feel, why do they even text u when there are other people too. Or maybe u Could talk deep with them …	2021-08-25 07:23:44	lonely	t5_2qjny	1629090262	219	/r/lonely/comments/pb69yj/friends_yet_no_friends/		2	72	Friends yet no friends
111	ovwmg5	ambient-kv	Think about it. And if you have before, you know its true. Laying in the comfort of the bed and blaming the world or yourself for stuff that hasn't even happened and probably won't even happen, thats addictive. Staying in bed thinking about everything thats wrong with you without taking the steps to change anything, thats addictive. Building up high walls that keep people away from you and then f…	2021-08-01 17:42:16	lonely	t5_2qjny	1608732792	716	/r/lonely/comments/ovwmg5/being_sad_is_addictive/		5	66	Being sad is addictive.
3008	p7gn3g	Accomplished_Tap_143	The title	2021-08-19 15:06:55	lonely	t5_2qjny	1615230950	219	/r/lonely/comments/p7gn3g/is_there_any_place_you_can_pay_someone_to_pretend/		1	66	Is there any place you can pay someone to pretend to like you
4443	pdppql	vent1667	i wish i was enough	2021-08-29 05:47:15	lonely	t5_2qjny	1572460289	450	/r/lonely/comments/pdppql/i_wish_someone_loved_me/		7	65	i wish someone loved me
3507	p9ow7j	alphakennyybody	I turn 25 :)	2021-08-23 00:51:07	lonely	t5_2qjny	1577579134	133	/r/lonely/comments/p9ow7j/its_my_birthday/		6	62	It’s my birthday!
698	oyabcs	sadlon3r	I was walking yesterday on a trail (not a hiking trail, it's in a city, for bikers and walkers). Came across some random guy, was walking towards me, got too close, I was confused, then bam he just punched me in the face. I was stunned and disoriented. There were a few other people on the trail luckily and I heard them calling him out and that they'll call 911 and he was telling them to move alon…	2021-08-05 04:43:07	lonely	t5_2qjny	1628132437	92	/r/lonely/comments/oyabcs/i_was_attacked_by_some_random_guy_was_in_a/		1	57	I was attacked by some random guy. Was in a hospital for a bit. No one to talk to about it and get support.
272	owmj7p	BusinessSecret1490	Just venting. Got called gross 🤢 this morning and now been feeling low all day. Tell me a joke or something to lift my spirits or words of encouragement! Thanks in advance! 🥰	2021-08-02 20:00:00	lonely	t5_2qjny	1625460171	110	/r/lonely/comments/owmj7p/ugh_got_called_gross_today/		0	56	Ugh got called gross today
892	oz2dhn	Time_Comfort_735	Idk feels like that would work best	2021-08-06 08:11:22	lonely	t5_2qjny	1623890798	14	/r/lonely/comments/oz2dhn/anyone_else_want_to_rip_out_their_chest/		0	55	Anyone else want to rip out their chest
3756	pasugi	Peacefulexit20	My life sucks all around. I’m not attractive, I’m depressed, and I have literally only a few friends that I see once every a year or so from HS. I’m 28, I still live home with my parents. They were neglectful and because of it I was taken advantage of by 3 guys in my life that ruined any desire I had left to pursue a tolerable life. I can’t be satisfied with this so I’m ending myself in September…	2021-08-24 18:12:12	lonely	t5_2qjny	1629827880	278	/r/lonely/comments/pasugi/life_is_just_awful_with_no_social_connections/		2	55	Life is just awful with no social connections
3925	pbj3ir	ElectroDragon00	How could my family forget that it is my birthday? Was I not supposed to be born or something?	2021-08-25 20:00:40	lonely	t5_2qjny	1605596394	179	/r/lonely/comments/pbj3ir/today_was_my_birthday_and_nobody_remembered/		5	55	Today was my birthday and nobody remembered
2777	p6maxt	splonkyrere	I just wish I had someone to make me feel important, loved, safe, and secure. I just want a hug that can last a little while. Just a few minutes of human contact.	2021-08-18 07:22:15	lonely	t5_2qjny	1604338600	607	/r/lonely/comments/p6maxt/i_just_wish_someone_could_hold_me_while_i_fall/		9	54	I just wish someone could hold me while I fall asleep and make me feel safe and loved
255	owk7ns	swimming-freak	Feels so alone around here. Everyone dumped me, I'm just alone. Sometimes I wish I just had someone who'd give me free hugs especially during such times. It's super tough but I'm trying. I hope I'll get a massive teddybear to be my friend soon:) Thankyou amazing people:) Y'all got so much love to share! I'd hug each one of you are if I would, literally. Sending much love and hugs too.	2021-08-02 18:09:00	lonely	t5_2qjny	1620031187	209	/r/lonely/comments/owk7ns/i_really_need_a_hug_rn/		10	53	I really need a hug rn
1604	p1v0kl	bigdumbp	My birthday was this Saturday, I spent it alone with my mom in the mountains, n got back Sunday night, I've been the ones to ask my friends to hang out recently n they've had plans each time so I've been waiting for them to ask me to hangout this time. Now I see all my friends at a friend's house with a huge feast partying whilst I haven't even seen anyone since I got back two days ago. This keep…	2021-08-10 18:19:33	lonely	t5_2qjny	1567306048	442	/r/lonely/comments/p1v0kl/my_friends_are_having_a_party_without_me_right/		2	53	My friends are having a party without me right after my birthday
1237	p0dgx4	Own_Day9538	I absolutely adore the small things in life, I just wish I had someone to join me. I'm entirely socially awkward and have no clue how to go about finding someone that we can enjoy each others company- it doesn't help the anxiety kicks in in public and I won't speak unless it's to my bestie (I recently moved far away from her so that doesn't help.) I'm talking like cheesy af suff, Christmas lights…	2021-08-08 12:05:31	lonely	t5_2qjny	1627514491	343	/r/lonely/comments/p0dgx4/i_just_want_someone_to_enjoy_the_small_things_with/		5	52	I just want someone to enjoy the small things with
1555	p1l4i0	nowhereboyyuck	My chest starts aching again. I need someone to comfort me but I’m a guy so I guess I just have to man up. I hate it. I hate being alive. I hate feeling lonely all the time.	2021-08-10 08:31:14	lonely	t5_2qjny	1586008869	349	/r/lonely/comments/p1l4i0/i_want_hugs_really_bad/		10	51	I want hugs really bad
315	owt47d	Glittering-Light-251	F/33 I feel like I live the most unrelataeble loneliest experience and it’s making it hard to wake up everyday. I go days without talking to another person. Outside of my job on the phones I don’t talk to an actual human for weeks. And when I do it’s the cashier at Kroger. I don’t have family-Parents have passed and I’ve been disowned/non contact almost 15 years with anyone else. (No aunts/grandp…	2021-08-03 01:44:29	lonely	t5_2qjny	1602519315	50	/r/lonely/comments/owt47d/no_human_interaction/		0	49	No human interaction.
2815	p6qzxg	little-by_little	Yes I turned 24 today and never felt so lonely, the small group of "friends" are far away and my family is too, I'm a very introvert person so it's hard for me to make friends or meet people in general, and most of the time I don't care being alone but today is different, I wish someone could give me a hug but guess won't happen today. Hope everyone has a good day tho.	2021-08-18 13:19:02	lonely	t5_2qjny	1590362766	56	/r/lonely/comments/p6qzxg/its_my_birthday/		1	49	It's my birthday
2658	p64dxk	Lithium_suicide	I'm very hopeless , my bipolar disorder doesn't give me a moment of peace . I'm so fucking lost and broken. I don't know where I am going	2021-08-17 14:01:37	lonely	t5_2qjny	1625579441	190	/r/lonely/comments/p64dxk/im_so_hopeless_im_slowly_dying/		1	47	I'm so hopeless ... I'm slowly dying
3419	p9asse	rene_616	How am I supposed to live like that ? I am always thinking “why can’t I just have a fucking normal life”? Wow I feel like the chosen one from time to time	2021-08-22 11:25:11	lonely	t5_2qjny	1624386936	152	/r/lonely/comments/p9asse/living_lonely_with_no_friends_or_dates/		1	45	Living lonely with no friends or dates
3988	pbr2ry	Selkiequeen20	Hi I'm F21 and still live with my family and when my mom goes to work at night I take out my stuffed animals my bear ( Cashew) and my rabbit ( Gardenia) and watch TV and cuddle with them while also having my two cats lay by me. Somehow cuddling with them makes me less alone and I don't have many friends as well and most of the friends I do have just do small talk with me.	2021-08-26 03:16:17	lonely	t5_2qjny	1601581929	249	/r/lonely/comments/pbr2ry/is_it_weird_that_my_stuffed_animals_make_me_feel/		5	45	Is it weird that my stuffed animals make me feel less lonely?
924	oz9tvt	Plus_Door_3305	I’ve (25f) been feeling so lonely recently, I think I’ve felt this way for a while but only starting to admit it to myself. I am constantly isolating myself away from people, because while I do feel lonely, I find it overwhelming being around certain people and need to be alone to recharge or wind down. Friends and family, that’s not an issue, I can see them anytime I want. I am lonely because th…	2021-08-06 16:12:42	lonely	t5_2qjny	1617252598	74	/r/lonely/comments/oz9tvt/how_do_you_cope_with_loneliness/		1	44	How do you cope with loneliness?
4592	pe9ln5	ConjecturesOfAGeek	im crushed	2021-08-30 02:57:43	lonely	t5_2qjny	1477924711	329	/r/lonely/comments/pe9ln5/my_wife_said_she_likes_someone_else/		0	44	my wife said she likes someone else.
[truncated: 1,408 more rows]
