# Supplementary material for: Analysing loneliness forum posts, the comments they elicit, and the responses to these comments
Source: PLOS Ment Health. 2024 Nov 6;1(6):e0000037. doi: 10.1371/journal.pmen.0000037 (PMC12798613; doi:10.1371/journal.pmen.0000037)
Supplement: S2 File — (CSV) [file pmen.0000037.s002.csv]

Unnamed: 0	message_id	user_id	message	created_utc	subreddit	subreddit_id	author_created_utc	controversiality	link_id	parent_id	is_submitter	score	permalink	author_flair_text
50	eczghfd	pandaboy22	I don't have any plans right now, but that might be a cool thing for me to check out. Being sick, especially on New Year's can be a drag. I wish you luck on your recovery and hope you feel like a new person in the new year!	2018-12-31 20:19:08	lonely	t5_2qjny	2018-12-18 11:18:13		t3_abd310	t3_abd310		2.0	/r/lonely/comments/abd310/who_else_is_watching_the_new_years_countdown_at/eczghfd/
73	eczkbxx	shinitakunai	Try harder.	2018-12-31 21:21:22	lonely	t5_2qjny	2014-07-06 18:53:31		t3_abdnun	t3_abdnun		-8.0	/r/lonely/comments/abdnun/im_tired_of_being_invisible_despite_my_efforts/eczkbxx/
102	eczmv4s	shinitakunai	Sometimes you just have to say “fuck it” and give it a try even if it means to be misinterpreted. Not trying would be worst. If that doesn’t work, the cold person in me would advice you to aim to different persons or get new friends.	2018-12-31 22:04:52	lonely	t5_2qjny	2014-07-06 18:53:31		t3_abdnun	t1_eczlokp		1.0	/r/lonely/comments/abdnun/im_tired_of_being_invisible_despite_my_efforts/eczmv4s/
115	eczok4j	SLJis1BAMF	Cheers friend! May we both find whatever it is we are searching for.	2018-12-31 22:33:33	lonely	t5_2qjny	2018-09-15 11:57:43		t3_abdy6p	t3_abdy6p		2.0	/r/lonely/comments/abdy6p/going_into_the_new_year_drunk_single_and_broke/eczok4j/
116	eczoznn	sleepingmylifeaway96	Not drunk but I'm single with very little money. I'm in a room with 6 other people but I've never felt more alone. All of them are happy and the 6 people are part of 3 couples. I'm the only only single person here and it breaks my heart. I can't bear to stand seeing them all kiss when the clock strikes 12 so I'll either be up in my room, taking a drive by myself or hopefully with my best friend, …	2018-12-31 22:40:55	lonely	t5_2qjny	2017-06-29 01:00:32		t3_abdy6p	t3_abdy6p		4.0	/r/lonely/comments/abdy6p/going_into_the_new_year_drunk_single_and_broke/eczoznn/
89	eczln33	lafemmejdm	What are you watching?? Don’t feel bad I’m getting ready to do the same.	2018-12-31 21:43:52	lonely	t5_2qjny	2018-08-02 14:07:37		t3_abe6c9	t3_abe6c9		1.0	/r/lonely/comments/abe6c9/all_alone/eczln33/
173	eczv26w	H-ROE	Link?	2019-01-01 00:33:23	lonely	t5_2qjny	2017-11-17 12:20:54		t3_abepqb	t3_abepqb		1.0	/r/lonely/comments/abepqb/making_music_on_new_years_alone_happy_2019_all/eczv26w/
134	eczrqxx	hereforthebantz	Stop posting this every other day, I know you're lonely but stop looking for a gamer girlfriend for fucks sake, it makes you look desperate as all hell	2018-12-31 23:31:20	lonely	t5_2qjny	2014-12-23 11:08:19		t3_abev9l	t3_abev9l		8.0	/r/lonely/comments/abev9l/lonely_pc_gamer_dude_looking_for_lonely_gamer/eczrqxx/
148	eczsvka	evengreedier	Que mal bro, siéntete mejor	2018-12-31 23:52:08	lonely	t5_2qjny	2018-12-29 02:09:41		t3_abf1dp	t3_abf1dp		2.0	/r/lonely/comments/abf1dp/hey_people_happy_new_year/eczsvka/
150	eczt324	[deleted]	Hey, get your shit together. It's a new year. Time for you to be awesome, enough of that last year drama. Be better to you. You are the reason to feel happy, because you have you in your life. So work on making your life better so you can enjoy it more. Happy New Year.	2018-12-31 23:55:59	lonely	t5_2qjny			t3_abf1dp	t3_abf1dp		1.0	/r/lonely/comments/abf1dp/hey_people_happy_new_year/eczt324/
166	eczut8n	[deleted]	The cure is exercise. Proven to be comparably effective with prescription meds at treating major depressive disorder. Not instant like a light switch, builds steadily over a few months. Start doing that. You'll feel better. Might be tough at first, but those 3-4 times per week 1hr sessions will help you turn your life around.	2019-01-01 00:28:45	lonely	t5_2qjny			t3_abf1dp	t1_ecztmgs		2.0	/r/lonely/comments/abf1dp/hey_people_happy_new_year/eczut8n/
181	eczvmto	[deleted]	ew running. I've never understood it. Doesn't lead anywhere that I'd like to go, nor does it produce a body I'd like to see on a woman. Idk why it's so popular. HOWEVER, it's your life, if you like it, do it! Be safe, and I hope you make great progress and look splendid while doing it.	2019-01-01 00:44:07	lonely	t5_2qjny			t3_abf1dp	t1_eczv7dh		2.0	/r/lonely/comments/abf1dp/hey_people_happy_new_year/eczvmto/
149	eczswdc	LoafyAlmighty	I really want to be there for you so you don’t have to do that :/ I love ultimate :(	2018-12-31 23:52:32	lonely	t5_2qjny	2018-11-27 00:03:06		t3_abf1g1	t3_abf1g1		3.0	/r/lonely/comments/abf1g1/the_greatest_solution_to_lonelyness_on_new_year/eczswdc/
154	ecztiqo	TheSpood	Dude let's play ultimate right now!!! Pm me for friend code!!!	2019-01-01 00:05:01	lonely	t5_2qjny	2017-09-12 16:02:34		t3_abf1g1	t3_abf1g1		3.0	/r/lonely/comments/abf1g1/the_greatest_solution_to_lonelyness_on_new_year/ecztiqo/
158	ecztvyt	LoafyAlmighty	Ultimate is online multiplayer right?	2019-01-01 00:11:57	lonely	t5_2qjny	2018-11-27 00:03:06		t3_abf1g1	t1_ecztt60		1.0	/r/lonely/comments/abf1g1/the_greatest_solution_to_lonelyness_on_new_year/ecztvyt/
196	ed01cgt	Croquettemina	That’s me in a nutshell, I totally understand you!	2019-01-01 02:46:54	lonely	t5_2qjny	2018-06-16 23:59:54		t3_abfih8	t3_abfih8		6.0	/r/lonely/comments/abfih8/feeling_lonely_even_with_a_so/ed01cgt/
511	ed27ls9	IntrovertedLeo	Me! Married &amp; lonely 😞	2019-01-01 23:58:51	lonely	t5_2qjny	2019-01-01 23:57:16		t3_abfih8	t3_abfih8		3.0	/r/lonely/comments/abfih8/feeling_lonely_even_with_a_so/ed27ls9/
206	ed02szi	JJ32Moose18	Being lonely is one of the things I do actually tell people in person not just online. But it doesn't matter, if i didn't say anything everything would be exactly the same. I only really tell my parents (sometimes) and one cousin. All three of those people can't even help me. No one can help me or even wants to but its not like they are obligated too. It would just be nice because other people ha…	2019-01-01 03:20:55	lonely	t5_2qjny	2018-08-18 11:52:50		t3_abgi3h	t3_abgi3h		2.0	/r/lonely/comments/abgi3h/i_dont_tell_anyone/ed02szi/
267	ed0m40g	[deleted]	[deleted]	2019-01-01 11:06:08	lonely	t5_2qjny			t3_abgi3h	t3_abgi3h		1.0	/r/lonely/comments/abgi3h/i_dont_tell_anyone/ed0m40g/
288	ed0w8s3	bongut67	In high school, I didn’t even realize I was feeling like this bc I would ignore it. I also hate talking about it bc it I feel like an attention whore. But I get it. To me, I describe it as not breathing right, my chest is always tight, I’m never at peace, because loneliness brings so much distraught. Find something to bring your loneliness out. Whether it’s by art, music, writing, or even a hobby…	2019-01-01 13:25:32	lonely	t5_2qjny	2018-12-10 01:10:05		t3_abgi3h	t3_abgi3h		1.0	/r/lonely/comments/abgi3h/i_dont_tell_anyone/ed0w8s3/
228	ed06x01	rubydachurro	Laying out your intentions to a girl is never in your best interest. Letting them know makes it easier for them to deny you. I’ve done the same with a girl where we agreed if I beat her in a game she would kiss me. It might not sound right to you but that’s how it is. Probably the reason she brought someone else. If you haven’t gotten anywhere with that girl just cut it off already before you get…	2019-01-01 04:59:32	lonely	t5_2qjny	2018-02-19 23:52:48		t3_abgkw9	t3_abgkw9		3.0	/r/lonely/comments/abgkw9/it_hurts_i_wish_i_were_dead/ed06x01/
254	ed0fzu5	hereforthebantz	Cut this girl off, that's a horrible thing to do	2019-01-01 08:57:34	lonely	t5_2qjny	2014-12-23 11:08:19		t3_abgkw9	t3_abgkw9		3.0	/r/lonely/comments/abgkw9/it_hurts_i_wish_i_were_dead/ed0fzu5/
305	ed128dj	MegaMope	Wow she is a huge dick. That was emotionally abusive and you need to get over her asap. I think that you are actually in a great position for the new year. Unlike many of the people here, you have friends, were able to attend a party, and have proven that you can obtain a relationship. You may be broken hearted and lonely but will you still feel this way in 5 months? Probably not, so dont worry :…	2019-01-01 14:32:39	lonely	t5_2qjny	2018-05-22 20:42:37		t3_abgkw9	t3_abgkw9		2.0	/r/lonely/comments/abgkw9/it_hurts_i_wish_i_were_dead/ed128dj/
333	ed19mrt	MegaMope	I think dating different people for months to years is actually pretty common in people looking for something serious. The whole point of dating is to understand the chemistry of the relationship better. If your partner ends a relationship without discussing change or compromise, do you really want to be in a lifetime commitment with them?	2019-01-01 15:54:35	lonely	t5_2qjny	2018-05-22 20:42:37		t3_abgkw9	t1_ed190w3		2.0	/r/lonely/comments/abgkw9/it_hurts_i_wish_i_were_dead/ed19mrt/
721	ed2xlp1	ExemplaryGreenbottle	This will piss some people off, but it's been proven that if a woman is given the opportunity to cheat, especially with someone more attractive, they'll almost always take the chance. Women hold all the cards and they always want something more. They're always looking to upgrade and again this has been proven. I don't care either way. Sorry you had this happen to you.	2019-01-02 10:16:36	lonely	t5_2qjny	2018-01-09 21:06:54		t3_abgkw9	t3_abgkw9		1.0	/r/lonely/comments/abgkw9/it_hurts_i_wish_i_were_dead/ed2xlp1/
349	ed1equp	BillyBobJoeRonHenry	I had that issue for a lot of years. I eventually learned to say I don't give a fuck and found enjoyment in other things that don't require other people. But that's just me. It sucks, I know, and I'm sorry you're going through that.	2019-01-01 16:58:05	lonely	t5_2qjny	2018-06-04 18:55:49		t3_abhfd0	t3_abhfd0		2.0	/r/lonely/comments/abhfd0/why_is_it_always_me_asking/ed1equp/
241	ed0b655	JadedandDejected	I'm the same way. I prefer to be alone any given time. But I do want to have a life partner. I've just had so many bad partners I've just given up	2019-01-01 06:40:56	lonely	t5_2qjny	2018-09-20 12:45:16		t3_abhizh	t3_abhizh		7.0	/r/lonely/comments/abhizh/my_loneliness_is_a_choice/ed0b655/
250	ed0fazi	quiet_guy38	Nicely put. Sounds just like me. Minus the New Year plans. I let my teenage son have six of his friends over. Being a lover of quiet, peaceful, mostly alone evenings, it was miserable for me, but I think they all had fun. I've been divorced ten and a half years and have no interest in remarrying. Dated a few gals. Only lived with one for a couple of years. Bought my first house as a single 34 yea…	2019-01-01 08:39:21	lonely	t5_2qjny	2018-05-29 12:17:14		t3_abhizh	t3_abhizh		2.0	/r/lonely/comments/abhizh/my_loneliness_is_a_choice/ed0fazi/
253	ed0fxyf	PerhapsLater_	This is basically me. It's a frustrating feeling when you enjoy doing things alone but also want to share things with a person or be intimate with. I guess you can't have it both ways, can you? I had the same realization as you a few months ago. I'm not sure what to say other than you're not alone! Happy new year btw :)	2019-01-01 08:56:15	lonely	t5_2qjny	2014-09-07 03:49:18		t3_abhizh	t3_abhizh		5.0	/r/lonely/comments/abhizh/my_loneliness_is_a_choice/ed0fxyf/
306	ed12pgp	GrilledCheeseDolphin	This describes me so well. This is how I am, and I don’t want to be something I am not. I don’t think I could handle trying to be any other way.	2019-01-01 14:37:42	lonely	t5_2qjny	2017-12-27 21:04:18		t3_abhizh	t3_abhizh		2.0	/r/lonely/comments/abhizh/my_loneliness_is_a_choice/ed12pgp/
321	ed17t35	quiet_guy38	It's a small house, but it suits me perfectly. Only .68 of an acre, but it's all wooded with a creek in back and my neighbors aren't right on top of me. It's only 699 sq. ft. upstairs and 699 sq. ft. downstairs and the rooms are on the small side, but it has three bedrooms, two full baths, two living rooms, and a utility/laundry room. And windows. So many windows. And a vaulted ceiling in the ope…	2019-01-01 15:34:16	lonely	t5_2qjny	2018-05-29 12:17:14		t3_abhizh	t1_ed0o2yv		2.0	/r/lonely/comments/abhizh/my_loneliness_is_a_choice/ed17t35/
711	ed2wz9n	ExemplaryGreenbottle	I was never okay with it, but as I get older and I kind of see it's just going to happen and I'm going to be alone. I started to feel okay about it and the loneliness creeps in, bu I'm not the other half of anyone. I've had tons of people tell me the whole someone for everyone, but I think that person is gone or something or we're just never going to meet or it really is no one. It's still a stru…	2019-01-02 10:06:55	lonely	t5_2qjny	2018-01-09 21:06:54		t3_abhizh	t3_abhizh		1.0	/r/lonely/comments/abhizh/my_loneliness_is_a_choice/ed2wz9n/
313	ed160tr	LoafyAlmighty	It’s weird because I’m hungover af too and for some reason I feel super lonely even though I’m with people	2019-01-01 15:14:39	lonely	t5_2qjny	2018-11-27 00:03:06		t3_abiuin	t3_abiuin		2.0	/r/lonely/comments/abiuin/lonely_hangover/ed160tr/
715	ed2x7sy	ExemplaryGreenbottle	This is an actual question despite how assholeish it sounds, but did you expect like a sleep over?	2019-01-02 10:10:37	lonely	t5_2qjny	2018-01-09 21:06:54		t3_abiuin	t3_abiuin		2.0	/r/lonely/comments/abiuin/lonely_hangover/ed2x7sy/
5005	egom2k8	blazingstep8925	No. I talked to a park attendant for 15 mins then he said "whats on the back of your shirt?" then he gave me a certain kind of laugh and said "that might work!"	2019-02-17 15:46:39	lonely	t5_2qjny	2016-08-30 21:26:25		t3_arokwn	t3_arokwn		13.0	/r/lonely/comments/arokwn/my_birthday_ended_a_couple_hours_ago/egom2k8/
5018	egop3g6	merikurisumasu	None of that is interesting to me at all	2019-02-17 16:27:04	lonely	t5_2qjny	2016-12-08 10:32:12		t3_arokwn	t3_arokwn		7.0	/r/lonely/comments/arokwn/my_birthday_ended_a_couple_hours_ago/egop3g6/
5019	egoprnr	spartacus_17761325	None of that shit matters as much as you think it does. Unfortunately confidence I think Is the most important thing. If you can learn to be happy with yourself, someone will come along and notice that. Also don’t put a time limit on stuff,21 is still real young but it don’t really matter you can always make up for it later.	2019-02-17 16:36:05	lonely	t5_2qjny	2017-01-22 22:36:51		t3_arokwn	t3_arokwn		7.0	/r/lonely/comments/arokwn/my_birthday_ended_a_couple_hours_ago/egoprnr/
5020	egopu5d	Moulderson	None of those things you are into are weird. Theu are completely normal and something you should be quite proud of as there are people in your situation that aren't into anything at all. At least you know where interests lie in this confusing world and that is pretty cool if you ask me.	2019-02-17 16:37:00	lonely	t5_2qjny	2019-01-22 18:55:20		t3_arokwn	t3_arokwn		3.0	/r/lonely/comments/arokwn/my_birthday_ended_a_couple_hours_ago/egopu5d/
5035	egosbd0	hereforthebantz	Nope. I know for sure I'm probably gonna die alone too.	2019-02-17 17:09:42	lonely	t5_2qjny	2014-12-23 11:08:19		t3_arokwn	t3_arokwn		3.0	/r/lonely/comments/arokwn/my_birthday_ended_a_couple_hours_ago/egosbd0/	Moderator
5050	egou6rk	lithander	Not likely to happen soon if you don't do something for it, man.	2019-02-17 17:35:10	lonely	t5_2qjny	2011-01-30 19:22:14		t3_arokwn	t3_arokwn		1.0	/r/lonely/comments/arokwn/my_birthday_ended_a_couple_hours_ago/egou6rk/
5061	egoxog0	lolisforlife500	not really.	2019-02-17 18:21:35	lonely	t5_2qjny	2019-01-20 04:27:39		t3_arokwn	t3_arokwn		2.0	/r/lonely/comments/arokwn/my_birthday_ended_a_couple_hours_ago/egoxog0/
5069	egoyuz6	Ltrfsn	Not sure there a definitive answer to your problem. I can only tell you what I would do in your situation. School doesn’t last forever, so I’d just do me you know, they don’t wanna be friends, cool, keep being polite and friendly but not to needy or anything. Reminded me of a comedian who said something along the lines of being nice to people who aren’t nice to you back probably won’t change them…	2019-02-17 18:37:38	lonely	t5_2qjny	2018-05-03 18:47:33		t3_arokwn	t3_arokwn		1.0	/r/lonely/comments/arokwn/my_birthday_ended_a_couple_hours_ago/egoyuz6/
5073	egozpm0	Captain_Americans	Not very regular, monthly	2019-02-17 18:49:13	lonely	t5_2qjny	2017-04-12 10:45:28		t3_arokwn	t3_arokwn		1.0	/r/lonely/comments/arokwn/my_birthday_ended_a_couple_hours_ago/egozpm0/
5075	egozvh9	e-hamza	Not your business man. Sometimes you should just not ask	2019-02-17 18:51:25	lonely	t5_2qjny	2017-11-03 13:51:07		t3_arokwn	t3_arokwn		1.0	/r/lonely/comments/arokwn/my_birthday_ended_a_couple_hours_ago/egozvh9/
5077	egp06wp	SlickerthanButter	nothing but worry how lonely i am, nothing else for me to do.	2019-02-17 18:55:43	lonely	t5_2qjny	2016-10-01 16:36:33		t3_arokwn	t3_arokwn		1.0	/r/lonely/comments/arokwn/my_birthday_ended_a_couple_hours_ago/egp06wp/
5091	egp2ajj	Rigumaro	Now now, none of that, you're not wasting my time or bothering me. We all need to vent at times, theres nothing wrong with that! I can empathize with those lonely episodes. I dont have them as frequently today, but i do have them still. If you need help from someone or need to talk about anything, you should. Theres no weakness in getting your feelings out there! The day is just starting for me, …	2019-02-17 19:23:54	lonely	t5_2qjny	2014-06-23 19:49:02		t3_arokwn	t3_arokwn		4.0	/r/lonely/comments/arokwn/my_birthday_ended_a_couple_hours_ago/egp2ajj/
5093	egp2v60	jaybeags	Now that is sth I respect. Keep going!	2019-02-17 19:31:46	lonely	t5_2qjny	2017-12-15 23:55:06		t3_arokwn	t3_arokwn		1.0	/r/lonely/comments/arokwn/my_birthday_ended_a_couple_hours_ago/egp2v60/
5094	egp32pl	hyperion4511	Now this is the type of post I can get behind. All the hugs to you as well, friend!	2019-02-17 19:34:35	lonely	t5_2qjny	2017-09-18 13:33:00		t3_arokwn	t3_arokwn		1.0	/r/lonely/comments/arokwn/my_birthday_ended_a_couple_hours_ago/egp32pl/
5099	egp3vyn	StonedBySnake	o o f it is?? where’s it supposed to go?	2019-02-17 19:45:26	lonely	t5_2qjny	2016-06-25 17:15:16		t3_arokwn	t3_arokwn		1.0	/r/lonely/comments/arokwn/my_birthday_ended_a_couple_hours_ago/egp3vyn/
5106	egp6541	Psych-roxx	of COURSE you are capable of being loved. it seems to me you are just learning your limits &amp; not putting up w/ what you won’t tolerate or have not the patience for. there are sooo many people out there. the search will be long, maybe life so. but enjoy the adventure. be safe &amp; good luck!	2019-02-17 20:16:00	lonely	t5_2qjny	2015-09-30 03:21:34		t3_arokwn	t3_arokwn		1.0	/r/lonely/comments/arokwn/my_birthday_ended_a_couple_hours_ago/egp6541/
5107	egp6obs	lemon__Butter	Of course, check out "Breathe Me" by Sia. Hopefully it'll get better soon. It's so hard to get through the times when it seems like it won't change. &amp;#x200B; “Then I am reminded that life will go on, regardless of whether I choose to board the train or stay on the platform.”	2019-02-17 20:22:47	lonely	t5_2qjny	2019-01-04 23:11:15		t3_arokwn	t3_arokwn		1.0	/r/lonely/comments/arokwn/my_birthday_ended_a_couple_hours_ago/egp6obs/
5116	egp986t	Cappedman	Oh and by the way. For a moderator you are the meanest asshole one can imagine.	2019-02-17 20:57:12	lonely	t5_2qjny	2017-09-14 18:32:18		t3_arokwn	t3_arokwn		1.0	/r/lonely/comments/arokwn/my_birthday_ended_a_couple_hours_ago/egp986t/
5119	egp9yz7	Atsusaki	Oh dear, I literally just experienced something like this. I had feelings for this guy I was cool with for a few yrs. I even told him a few months back. And he did say that he liked me back. I guess he didn't like me THAT much because when I contacted him yesterday he told me he was leaving his date's house...	2019-02-17 21:06:56	lonely	t5_2qjny	2013-06-08 02:18:30		t3_arokwn	t3_arokwn		1.0	/r/lonely/comments/arokwn/my_birthday_ended_a_couple_hours_ago/egp9yz7/
5123	egpawva	refinejxD	Oh great.... another conversation with myself..... who will win?!?!?! Stay tuned for next weeks episode of Dragonball: random earthlings adventure!	2019-02-17 21:19:46	lonely	t5_2qjny	2018-12-12 20:35:28		t3_arokwn	t3_arokwn		1.0	/r/lonely/comments/arokwn/my_birthday_ended_a_couple_hours_ago/egpawva/
5124	egpblvq	abondie	Oh heck yea!	2019-02-17 21:29:12	lonely	t5_2qjny	2018-06-20 19:16:24		t3_arokwn	t3_arokwn		1.0	/r/lonely/comments/arokwn/my_birthday_ended_a_couple_hours_ago/egpblvq/
5143	egpg8am	JakeTilly	Oh my God this is exactly what happened to me. I had an argument with my then best friend on WhatsApp, she didn't even have the guts to call me, only write messages. During the fight i tried to calm it down like I always do, and talk reasonably, but whatever i say gets thrown back at me. She also called me names and all kinds of horrible, untrue stuff. It hurt, because I was nothing but a good fr…	2019-02-17 22:33:26	lonely	t5_2qjny	2017-09-02 13:09:40		t3_arokwn	t3_arokwn		1.0	/r/lonely/comments/arokwn/my_birthday_ended_a_couple_hours_ago/egpg8am/
5150	egphf0m	Space_Explorex	oh sorry dude, for some reason i thought you were the OP. It’s okay to like unrealistic characters, that doesn’t mean you have autism. And it’s hard to know whether or not someone would like you. Also, i’m lonely as hell also, but recently i’ve tried to reach out to people it’s worked out better than expected. Loneliness does suck though	2019-02-17 22:50:52	lonely	t5_2qjny	2016-08-22 00:27:27		t3_arokwn	t3_arokwn		1.0	/r/lonely/comments/arokwn/my_birthday_ended_a_couple_hours_ago/egphf0m/
5152	egpi95t	maddyyy123	Oh sorry, was making that assumption from your post on suicidewatch. Hmm I see well nonetheless nice of you to be talking to people on reddit, especially the lonely ones! Where are you from?	2019-02-17 23:02:44	lonely	t5_2qjny	2019-01-21 11:19:48		t3_arokwn	t3_arokwn		1.0	/r/lonely/comments/arokwn/my_birthday_ended_a_couple_hours_ago/egpi95t/
5154	egpihht	narcissistickannibal	Oh that's great. I'll check it out definitely. I've got a lot of free time on my hands (when I'm not in work). Those pictures are amazing! Squirrels are just amazing. I don't even know what it is I like about them but there's just something about them that makes me feel really good. The same feeling with penguins. Monkeys however, it's how human they are that interests me most. I love watching th…	2019-02-17 23:06:13	lonely	t5_2qjny	2019-02-03 11:52:17		t3_arokwn	t3_arokwn		1.0	/r/lonely/comments/arokwn/my_birthday_ended_a_couple_hours_ago/egpihht/
5166	egpkljk	ElusiveMonty	Oh. I like to get out and run lol. I find that relaxing haha!	2019-02-17 23:39:43	lonely	t5_2qjny	2015-12-11 00:07:50		t3_arokwn	t3_arokwn		1.0	/r/lonely/comments/arokwn/my_birthday_ended_a_couple_hours_ago/egpkljk/
5170	egpnd6n	MightyKnight47	Ohhhh, well I could use a friend right now... would this be considered circumventing the process?	2019-02-18 00:25:36	lonely	t5_2qjny			t3_arokwn	t3_arokwn		1.0	/r/lonely/comments/arokwn/my_birthday_ended_a_couple_hours_ago/egpnd6n/
5199	egpszh8	Nate_tis	OMG SO IM NOT THE ONLY PERSON WHO HAS GONE THROUGH THIS OK So when I was little my mom would always tell me I'm not allowed to have boyfriend's and stuff(she doesn't gotta worry about boyfriend's anymore tho xD) But I really wanted one! In the dream I was an adult I think and I somehow ended up losing in the forest but I was saved by this really cute guy with long dark hair. We ended up kissing a…	2019-02-18 02:23:45	lonely	t5_2qjny	2018-09-04 15:14:19		t3_arokwn	t3_arokwn		1.0	/r/lonely/comments/arokwn/my_birthday_ended_a_couple_hours_ago/egpszh8/
5221	egpxh7g	girafarish	Only 15. But I wouldn't be posting this if I thought I ever had a chance in my life.	2019-02-18 04:23:43	lonely	t5_2qjny	2016-01-23 03:00:18		t3_arokwn	t3_arokwn		1.0	/r/lonely/comments/arokwn/my_birthday_ended_a_couple_hours_ago/egpxh7g/
5266	egq202e	girafarish	People have a lot of turn-offs in conversation. You might have said something that turned them off. Maybe it was something particularly negative, that tends to wear people down pretty quickly. Or maybe they just didn’t find you interesting. Again reflecting from the experiences that took me from where you were 20 years ago to where I am today, which is still largely very isolated but in control o…	2019-02-18 06:35:14	lonely	t5_2qjny	2016-01-23 03:00:18		t3_arokwn	t1_egpymq4		1.0	/r/lonely/comments/arokwn/my_birthday_ended_a_couple_hours_ago/egq202e/
5306	egqm6h9	2-x-ist	Please my dear, calm down! I am not at all angry or disappointed about this! I‘ll just patiently await the day I may start chatting!	2019-02-18 12:03:05	lonely	t5_2qjny	2019-01-02 03:29:29		t3_arokwn	t3_arokwn		1.0	/r/lonely/comments/arokwn/my_birthday_ended_a_couple_hours_ago/egqm6h9/
5308	egqmdr2	thebluehaterkid	please please please don’t do it. I’m begging you dude, don’t.	2019-02-18 12:05:34	lonely	t5_2qjny	2018-04-08 13:05:20		t3_arokwn	t3_arokwn		1.0	/r/lonely/comments/arokwn/my_birthday_ended_a_couple_hours_ago/egqmdr2/
5346	egqw0fb	thebluehaterkid	probably, but im saying, its better to cry it out rather than to bottle it up	2019-02-18 14:00:38	lonely	t5_2qjny	2018-04-08 13:05:20		t3_arokwn	t1_egqmwla		2.0	/r/lonely/comments/arokwn/my_birthday_ended_a_couple_hours_ago/egqw0fb/
3806	egeks9n	enigmacake	I'm happy for you. Congratulations ❣	2019-02-13 14:50:29	lonely	t5_2qjny	2018-11-18 19:10:40		t3_aq9v1l	t3_aq9v1l		7.0	/r/lonely/comments/aq9v1l/fuck_valentines_day/egeks9n/
3807	egekx84	TsundereTohka	I'm happy that you're alive , and thank you for your honesty it shows a lot about your fighting sprit . With that being said I wish you all the best and happiness in ur life , stay safe and remember u ain't alone . Have a beautiful sweet day my friend. PS : don't do anything stupid again.	2019-02-13 14:52:01	lonely	t5_2qjny	2017-12-10 14:10:44		t3_aq9v1l	t3_aq9v1l		49.0	/r/lonely/comments/aq9v1l/fuck_valentines_day/egekx84/
3814	egelwjt	enigmacake	I'm here for you!	2019-02-13 15:03:01	lonely	t5_2qjny	2018-11-18 19:10:40		t3_aq9v1l	t1_egelqw5		4.0	/r/lonely/comments/aq9v1l/fuck_valentines_day/egelwjt/
3815	egelx3e	TheWater15	I'm here if you want to talk. It's a horrible waiting game. My inbox is open.	2019-02-13 15:03:12	lonely	t5_2qjny	2018-12-29 21:51:02		t3_aq9v1l	t3_aq9v1l		9.0	/r/lonely/comments/aq9v1l/fuck_valentines_day/egelx3e/
3873	egeyync	e-hamza	I'm not much older than you but I remember being your age and going through exactly the same thoughts so I'm glad to be of help. Friends also often joked about me being single and virgin and when it got to a point that it started to affect my confidence I asked them to stop. Thankfully, they did. They know that while I enjoy being alone having them make jokes about it constantly (as if society do…	2019-02-13 17:26:55	lonely	t5_2qjny	2017-11-03 13:51:07		t3_aq9v1l	t3_aq9v1l		5.0	/r/lonely/comments/aq9v1l/fuck_valentines_day/egeyync/
3876	egf03ok	e-hamza	I'm not sure I have one, do you have one?	2019-02-13 17:40:13	lonely	t5_2qjny	2017-11-03 13:51:07		t3_aq9v1l	t1_egezoal			/r/lonely/comments/aq9v1l/fuck_valentines_day/egf03ok/
6407	eh2i6ak	[deleted]	There’s too much in life to enjoy to end it so soon. Too many movies to watch, too many dogs to pet, too many books to read. If you still have the chance, think about not only what you will lose, but also what the other people who care about you will lose. You have people who care, family, and I know it’s difficult to search for them when you’re in the mindset to feel isolated and neglected, but …	2019-02-22 19:15:45	lonely	t5_2qjny			t3_ator1w	t3_ator1w		15.0	/r/lonely/comments/ator1w/ive_lost_all_hope/eh2i6ak/
6409	eh2k702	[deleted]	These are my thoughts on the matter: - If you've ever worked on a difficult problem, say for work or something, an iterative process is ever-present. Things work in cycles, you identify a problem, work on it, make a little progress, back to another problem, more figuring out, and so on and so forth. I think that's most of life - learning constantly. For myself too, I feel down often. When those p…	2019-02-22 19:43:05	lonely	t5_2qjny			t3_ator1w	t3_ator1w		12.0	/r/lonely/comments/ator1w/ive_lost_all_hope/eh2k702/
6427	eh2t79n	mistergossip	They're funny and they find ways of making me talk more... Getting me out of my shell I guess . I got asked once if i was okay because I was "quieter that usual" I'm always quiet but I was feeling a bit worse that day and they noticed... it made me really happy.	2019-02-22 21:53:30	lonely	t5_2qjny	2016-03-26 18:58:16		t3_ator1w	t3_ator1w		6.0	/r/lonely/comments/ator1w/ive_lost_all_hope/eh2t79n/
6447	eh2x4uz	ofangels12	This has helped me for years and years. I'm pretty much the same as op except I drink every night	2019-02-22 22:52:03	lonely	t5_2qjny	2019-01-23 11:59:10		t3_ator1w	t3_ator1w		24.0	/r/lonely/comments/ator1w/ive_lost_all_hope/eh2x4uz/
6448	eh2xtff	WhatHappened-	this hit home hard :’) its okay OP, things will get better eventually	2019-02-22 23:02:36	lonely	t5_2qjny	2018-06-27 06:45:28		t3_ator1w	t3_ator1w		5.0	/r/lonely/comments/ator1w/ive_lost_all_hope/eh2xtff/
6456	eh2zdng	deaththekid6669	This is a very difficult time for you, clearly. Treat yourself with TLC to get through the next few months. I am not a religious person myself, but if you have any inclinations that way, perhaps joining a faith group could help get you some moral support. Don't give up finding a significant other person either, although it may be a difficult time to do that if you are under a lot of stress right …	2019-02-22 23:27:13	lonely	t5_2qjny	2019-02-05 15:16:06		t3_ator1w	t3_ator1w		3.0	/r/lonely/comments/ator1w/ive_lost_all_hope/eh2zdng/
6461	eh33dl0	elcoyo-z	This is exactly how I think and feel. Thank you for giving me a little hope.	2019-02-23 00:34:50	lonely	t5_2qjny	2018-10-29 09:48:56		t3_ator1w	t3_ator1w		2.0	/r/lonely/comments/ator1w/ive_lost_all_hope/eh33dl0/
6463	eh341x1	PleaseMoveAlongSir	This is gonna sound terrible, but I take great comfort in seeing all of the other lonely 16 year olds with broken hearts just like me... When one of you claws your way out can you tell the rest of us how?	2019-02-23 00:47:10	lonely	t5_2qjny	2016-11-30 19:21:10		t3_ator1w	t3_ator1w		2.0	/r/lonely/comments/ator1w/ive_lost_all_hope/eh341x1/
6493	eh3e2ps	FailingDegree91	This isn’t a bad idea,, if you end up setting something up i’d love to know	2019-02-23 04:45:27	lonely	t5_2qjny	2017-11-13 07:45:30		t3_ator1w	t3_ator1w		1.0	/r/lonely/comments/ator1w/ive_lost_all_hope/eh3e2ps/
6501	eh3gei7	[deleted]	This post is one of the posts I relate to the most.	2019-02-23 05:48:49	lonely	t5_2qjny			t3_ator1w	t3_ator1w		2.0	/r/lonely/comments/ator1w/ive_lost_all_hope/eh3gei7/
6520	eh3q6o4	RKHRN	This specific comment wasn’t geared towards you specifically it was to another redditor. But either way it’s a misunderstanding on our parts	2019-02-23 09:21:32	lonely	t5_2qjny	2017-08-05 03:38:17		t3_ator1w	t3_ator1w		1.0	/r/lonely/comments/ator1w/ive_lost_all_hope/eh3q6o4/
6526	eh3s5vs	PleaseMoveAlongSir	This was lovely and kind. Thank you. &lt;3	2019-02-23 09:53:15	lonely	t5_2qjny	2016-11-30 19:21:10		t3_ator1w	t1_eh3cirx		1.0	/r/lonely/comments/ator1w/ive_lost_all_hope/eh3s5vs/
6530	eh3tlef	PleaseMoveAlongSir	This won’t work she’s on here trying to have others back up and validate her claims that she’s the victim	2019-02-23 10:15:12	lonely	t5_2qjny	2016-11-30 19:21:10		t3_ator1w	t1_eh3tcv0		1.0	/r/lonely/comments/ator1w/ive_lost_all_hope/eh3tlef/
6535	eh3u7x3	PleaseMoveAlongSir	This! I think this subreddit is filled with soulmates who are feeling lonely cause we haven't reached to one another yet. Let's do that, let's text and talk on a more personal level. Maybe we will find one another like this gentleman	2019-02-23 10:24:12	lonely	t5_2qjny	2016-11-30 19:21:10		t3_ator1w	t1_eh3ttu9		1.0	/r/lonely/comments/ator1w/ive_lost_all_hope/eh3u7x3/
6540	eh3wmgy	PleaseMoveAlongSir	Those nights when not even music helps. You just kind of lay there while it happens to you, hoping you can knock out before you start crying.	2019-02-23 10:57:06	lonely	t5_2qjny	2016-11-30 19:21:10		t3_ator1w	t1_eh3ujwu		1.0	/r/lonely/comments/ator1w/ive_lost_all_hope/eh3wmgy/
6545	eh40us0	StumpyTheGiant	Thot...	2019-02-23 11:50:54	lonely	t5_2qjny	2018-02-08 12:33:14		t3_ator1w	t3_ator1w		1.0	/r/lonely/comments/ator1w/ive_lost_all_hope/eh40us0/
6576	eh4j6jl	PleaseMoveAlongSir	Too real.	2019-02-23 15:38:19	lonely	t5_2qjny	2016-11-30 19:21:10		t3_ator1w	t1_eh4hs51		1.0	/r/lonely/comments/ator1w/ive_lost_all_hope/eh4j6jl/
6581	eh4kuk6	PleaseMoveAlongSir	Totally man	2019-02-23 15:58:43	lonely	t5_2qjny	2016-11-30 19:21:10		t3_ator1w	t1_eh4k1mz		1.0	/r/lonely/comments/ator1w/ive_lost_all_hope/eh4kuk6/
6597	eh4tv1f	StumpyTheGiant	True, OP can be good person by simply giving an ear to the friend. After all, it's a good balance if both can listen to each other. Of course, OP, you can try to change topic if you feel uncomfortable. But I'm sure your friend doesn't intend to hurt you. &gt;Perhaps she just wants to talk about her life a little bit.	2019-02-23 17:54:28	lonely	t5_2qjny	2018-02-08 12:33:14		t3_ator1w	t1_eh4henp		1.0	/r/lonely/comments/ator1w/ive_lost_all_hope/eh4tv1f/
6851	eh7fnwt	StumpyTheGiant	Well this is probably the worst time of the year for me	2019-02-24 17:49:22	lonely	t5_2qjny	2018-02-08 12:33:14		t3_ator1w	t1_eh4yqld		1.0	/r/lonely/comments/ator1w/ive_lost_all_hope/eh7fnwt/
6971	eh8qoxt	StumpyTheGiant	What makes you think that?	2019-02-25 08:24:05	lonely	t5_2qjny	2018-02-08 12:33:14		t3_ator1w	t1_eh89b7v		1.0	/r/lonely/comments/ator1w/ive_lost_all_hope/eh8qoxt/
2688	eg3zwa4	zakkwhyamialive	I do it for fookin 2 years and it’s fine exept my depression.	2019-02-09 15:37:24	lonely	t5_2qjny	2019-01-29 19:08:37		t3_aovvic	t3_aovvic		30.0	/r/lonely/comments/aovvic/suicide_appears_to_be_the_only_option/eg3zwa4/
2699	eg44oiq	DLPMA	I do this exact same thing! I’m glad it’s not just me	2019-02-09 16:40:56	lonely	t5_2qjny	2019-02-09 16:35:36		t3_aovvic	t3_aovvic		7.0	/r/lonely/comments/aovvic/suicide_appears_to_be_the_only_option/eg44oiq/
2700	eg44wfy	loucanfly	I do this too	2019-02-09 16:43:48	lonely	t5_2qjny	2017-06-09 05:48:04		t3_aovvic	t3_aovvic		9.0	/r/lonely/comments/aovvic/suicide_appears_to_be_the_only_option/eg44wfy/
2703	eg467c0	DLPMA	I do. I have. And I miss doing so.	2019-02-09 17:00:48	lonely	t5_2qjny	2019-02-09 16:35:36		t3_aovvic	t3_aovvic		18.0	/r/lonely/comments/aovvic/suicide_appears_to_be_the_only_option/eg467c0/
2707	eg47c7e	jemma6432	I don't disagree, do you think there's a solution to this? A different system?	2019-02-09 17:15:36	lonely	t5_2qjny	2018-09-05 08:37:45		t3_aovvic	t3_aovvic		8.0	/r/lonely/comments/aovvic/suicide_appears_to_be_the_only_option/eg47c7e/
2709	eg48xjz	welcometotheyeet	I don’t feel like everyone’s there to take advantage of me, but I constantly have to try to fit in, because being abandoned or left out haunts me and hurts me more than anything else.	2019-02-09 17:35:47	lonely	t5_2qjny	2018-07-12 15:54:20		t3_aovvic	t3_aovvic		4.0	/r/lonely/comments/aovvic/suicide_appears_to_be_the_only_option/eg48xjz/
2729	eg4ekcp	Croesus90	I don’t know what you’re trying to achieve with your comments on my post but I just hope you’re getting it	2019-02-09 18:49:58	lonely	t5_2qjny	2018-02-18 13:34:52		t3_aovvic	t3_aovvic		-5.0	/r/lonely/comments/aovvic/suicide_appears_to_be_the_only_option/eg4ekcp/
2737	eg4gmf7	AceBalthazar64	I don't listen to songs often. Sorry I don't remember.	2019-02-09 19:17:32	lonely	t5_2qjny	2018-09-30 15:17:08		t3_aovvic	t3_aovvic		-4.0	/r/lonely/comments/aovvic/suicide_appears_to_be_the_only_option/eg4gmf7/
2745	eg4kpc0	[deleted]	I don't really have anxiety like that but we can chat.	2019-02-09 20:15:20	lonely	t5_2qjny			t3_aovvic	t3_aovvic			/r/lonely/comments/aovvic/suicide_appears_to_be_the_only_option/eg4kpc0/
2746	eg4lhn9	littleemlenz	I don’t really know how to start a conversation in response to this, but I would like to reach out and open up a conversation dude. Hope you’re doing well and that this message reaches in good health. If it hasn’t, that’s fine too. Would you feel more comfortable with a conversation on this thread or in private? Let me know G. Peace	2019-02-09 20:26:35	lonely	t5_2qjny	2018-07-05 05:52:53	1.0	t3_aovvic	t3_aovvic			/r/lonely/comments/aovvic/suicide_appears_to_be_the_only_option/eg4lhn9/
2762	eg4uw86	periwinkle_pickles	I don’t think this is the best way to go about it.	2019-02-09 22:43:11	lonely	t5_2qjny	2019-01-27 02:23:51		t3_aovvic	t3_aovvic		2.0	/r/lonely/comments/aovvic/suicide_appears_to_be_the_only_option/eg4uw86/
2777	eg51oy4	Creole1962	I dont know if it will get better, so i hope you find a way to tell your loved ones your feelings.	2019-02-10 00:35:44	lonely	t5_2qjny	2018-03-12 23:36:43		t3_aovvic	t3_aovvic		1.0	/r/lonely/comments/aovvic/suicide_appears_to_be_the_only_option/eg51oy4/
2802	eg58dqz	littleemlenz	I feel exactly the same way. I just want someone I can talk to about anything and have romantic moments with. Trouble is I've sorta made it so i wont really meet anyone new for the rest of my college life since I only know people in my club (but they are really great friends!). I'm not interested in any of the girls I know and feel like it's a bad idea to try within such a tight knit club.	2019-02-10 03:08:53	lonely	t5_2qjny	2018-07-05 05:52:53		t3_aovvic	t1_eg588sh		1.0	/r/lonely/comments/aovvic/suicide_appears_to_be_the_only_option/eg58dqz/
2811	eg59z6l	Croesus90	I feel like friend finder will work, couple finder... Might not be a good idea	2019-02-10 03:53:07	lonely	t5_2qjny	2018-02-18 13:34:52		t3_aovvic	t1_eg58gpp		2.0	/r/lonely/comments/aovvic/suicide_appears_to_be_the_only_option/eg59z6l/
2829	eg5ehus	goodByeSpaceCowBoy	I feel that so much, I can have conversations but I don't feel comfortable around anyone	2019-02-10 06:10:13	lonely	t5_2qjny	2018-10-19 00:11:56		t3_aovvic	t3_aovvic		1.0	/r/lonely/comments/aovvic/suicide_appears_to_be_the_only_option/eg5ehus/
2879	eg5ljvi	Zieriso	I feel you mate. Finding comfort in such situation is something i cannot really find anymore. My self awareness is craving for change, but my mind is failing to come up with an idea to better myself. Especially living with family that is constantly criticizing you for such intorverted behaviour.	2019-02-10 09:10:17	lonely	t5_2qjny	2018-02-27 09:19:27		t3_aovvic	t3_aovvic		1.0	/r/lonely/comments/aovvic/suicide_appears_to_be_the_only_option/eg5ljvi/
2930	eg687sb	MaddisonBeth	I get you, like I freaking feel exactly what you are talking about. It’s like almost creepy how accurate it is. I came on reddit to find out how to like figure out how to get out of that crappy feeling I’m here to talk about it if you want	2019-02-10 14:28:45	lonely	t5_2qjny	2016-06-05 15:40:00		t3_aovvic	t3_aovvic		1.0	/r/lonely/comments/aovvic/suicide_appears_to_be_the_only_option/eg687sb/
639	eflyinj	Arinali1	[deleted]	2019-02-02 14:35:18	lonely	t5_2qjny	2018-10-05 21:30:33		t3_amhbu4	t3_amhbu4		7.0	/r/lonely/comments/amhbu4/lonely_have_no_one_and_suicidal/eflyinj/
643	eflyvyy	losamusic	[deleted]	2019-02-02 14:40:19	lonely	t5_2qjny	2018-12-11 15:24:43		t3_amhbu4	t3_amhbu4		6.0	/r/lonely/comments/amhbu4/lonely_have_no_one_and_suicidal/eflyvyy/
645	eflzioo	Arinali1	[deleted]	2019-02-02 14:48:43	lonely	t5_2qjny	2018-10-05 21:30:33		t3_amhbu4	t1_eflysti		4.0	/r/lonely/comments/amhbu4/lonely_have_no_one_and_suicidal/eflzioo/
646	eflzj8f	notorangebutbed	[deleted]	2019-02-02 14:48:55	lonely	t5_2qjny	2018-07-26 17:24:54		t3_amhbu4	t3_amhbu4		5.0	/r/lonely/comments/amhbu4/lonely_have_no_one_and_suicidal/eflzj8f/
647	eflzjq4	defaultplug	[deleted]	2019-02-02 14:49:06	lonely	t5_2qjny	2018-05-05 19:26:30		t3_amhbu4	t3_amhbu4		11.0	/r/lonely/comments/amhbu4/lonely_have_no_one_and_suicidal/eflzjq4/
656	efm0mfu	losamusic	[deleted]	2019-02-02 15:03:39	lonely	t5_2qjny	2018-12-11 15:24:43		t3_amhbu4	t1_eflzmdi		3.0	/r/lonely/comments/amhbu4/lonely_have_no_one_and_suicidal/efm0mfu/
674	efm65ud	ALoneWolvesEuphoria	[deleted]	2019-02-02 16:18:59	lonely	t5_2qjny	2019-01-10 04:43:25		t3_amhbu4	t3_amhbu4		4.0	/r/lonely/comments/amhbu4/lonely_have_no_one_and_suicidal/efm65ud/
686	efma7w4	ALoneWolvesEuphoria	[deleted]	2019-02-02 17:14:48	lonely	t5_2qjny	2019-01-10 04:43:25		t3_amhbu4	t1_efm7yoo		2.0	/r/lonely/comments/amhbu4/lonely_have_no_one_and_suicidal/efma7w4/
694	efmf88d	airbear13	[deleted]	2019-02-02 18:24:43	lonely	t5_2qjny	2017-01-14 02:01:37		t3_amhbu4	t3_amhbu4		2.0	/r/lonely/comments/amhbu4/lonely_have_no_one_and_suicidal/efmf88d/
697	efmg5jr	JoeyJoJoHQ	[https://www.youtube.com/watch?v=n3Xv\_g3g-mA&amp;t=3s](https://www.youtube.com/watch?v=n3Xv_g3g-mA&amp;t=3s) This video was very informative on why loneliness hurts.	2019-02-02 18:37:49	lonely	t5_2qjny	2017-07-19 07:45:26		t3_amhbu4	t3_amhbu4		2.0	/r/lonely/comments/amhbu4/lonely_have_no_one_and_suicidal/efmg5jr/
699	efmgt79	thatsme1133	[Let's just say getting an "awesome" work-from-home job out of high-school is not all it's cracked up to be!](https://old.reddit.com/r/lonely/comments/ambtso/i_feel_like_i_missed_socializing_in_my_teens_and/)	2019-02-02 18:47:07	lonely	t5_2qjny	2016-07-02 18:42:31		t3_amhbu4	t3_amhbu4		2.0	/r/lonely/comments/amhbu4/lonely_have_no_one_and_suicidal/efmgt79/
701	efmhnjs	mandirahman	[removed]	2019-02-02 18:59:20	lonely	t5_2qjny	2017-12-16 16:24:41		t3_amhbu4	t3_amhbu4		2.0	/r/lonely/comments/amhbu4/lonely_have_no_one_and_suicidal/efmhnjs/
714	efmjre9	The_Melophobe	[removed]	2019-02-02 19:29:35	lonely	t5_2qjny	2018-03-15 05:11:35		t3_amhbu4	t3_amhbu4		2.0	/r/lonely/comments/amhbu4/lonely_have_no_one_and_suicidal/efmjre9/
735	efmnd91	Hummm23	[removed]	2019-02-02 20:20:55	lonely	t5_2qjny	2019-01-18 02:23:18		t3_amhbu4	t3_amhbu4		2.0	/r/lonely/comments/amhbu4/lonely_have_no_one_and_suicidal/efmnd91/
743	efmqfsp	seppsays	[removed]	2019-02-02 21:05:05	lonely	t5_2qjny	2018-02-05 17:02:19		t3_amhbu4	t3_amhbu4		2.0	/r/lonely/comments/amhbu4/lonely_have_no_one_and_suicidal/efmqfsp/
748	efmu6lw	MalibuRedStick	[removed]	2019-02-02 21:59:41	lonely	t5_2qjny	2017-08-08 03:18:49		t3_amhbu4	t3_amhbu4		3.0	/r/lonely/comments/amhbu4/lonely_have_no_one_and_suicidal/efmu6lw/
767	efmy0io	Big-Ole-Dummy	*hugs* I feel	2019-02-02 22:57:26	lonely	t5_2qjny	2019-01-03 22:29:50		t3_amhbu4	t3_amhbu4		2.0	/r/lonely/comments/amhbu4/lonely_have_no_one_and_suicidal/efmy0io/
782	efn2tpa	Ujiuu	\*HUG\*	2019-02-03 00:17:30	lonely	t5_2qjny	2018-03-15 01:49:43		t3_amhbu4	t3_amhbu4		2.0	/r/lonely/comments/amhbu4/lonely_have_no_one_and_suicidal/efn2tpa/
791	efn3qrg	fisheslive	&gt; I blew my chances with the only girl that ever liked truly liked me. Meanwhile everyone else was fucking like rabbits and I got to sit on the sidelines Damn, are you me?	2019-02-03 00:33:47	lonely	t5_2qjny	2018-10-03 07:27:16		t3_amhbu4	t3_amhbu4		2.0	/r/lonely/comments/amhbu4/lonely_have_no_one_and_suicidal/efn3qrg/
808	efn6g6h	Hummm23	&gt;Everyone around you is in love They are doing what they need to cope. I know very few couples that have what people so desperately want, because people want a fantasy. Most of time I suspect they hate each other, but codependency and fear of being alone/change keeps them together. You just see the facade that they present to cover the fact that they settled and are miserable. Its like daydrea…	2019-02-03 01:25:39	lonely	t5_2qjny	2019-01-18 02:23:18		t3_amhbu4	t3_amhbu4		2.0	/r/lonely/comments/amhbu4/lonely_have_no_one_and_suicidal/efn6g6h/
851	efnc9x0	eanacu	👈😎👈	2019-02-03 03:46:23	lonely	t5_2qjny	2018-06-08 18:26:18		t3_amhbu4	t3_amhbu4		2.0	/r/lonely/comments/amhbu4/lonely_have_no_one_and_suicidal/efnc9x0/
1032	efobodn	Big-Ole-Dummy	Amen	2019-02-03 14:32:00	lonely	t5_2qjny	2019-01-03 22:29:50		t3_amhbu4	t1_efmyktj		2.0	/r/lonely/comments/amhbu4/lonely_have_no_one_and_suicidal/efobodn/
1932	efxlkrf	blueinchheels	Happy birthday! All the wishes and more importantly: happiness	2019-02-07 03:50:10	lonely	t5_2qjny	2015-05-23 05:13:10		t3_anks6l	t3_anks6l		6.0	/r/lonely/comments/anks6l/rlonely_chat_room/efxlkrf/
3180	eg7y1ce	saint7412369	I know it's probably going to sound harsh but finding women with the same interests and experience is actually pretty easy. I've lost count of the number of women I've met whom I just "clicked" with. Who shared the same interests and had similar experiences to mine. Except that one particular experience where they were wishing for someone like me to come along and make them feel comfortable in th…	2019-02-11 07:53:33	lonely	t5_2qjny	2013-05-26 09:48:19		t3_anks6l	t3_anks6l		1.0	/r/lonely/comments/anks6l/rlonely_chat_room/eg7y1ce/
4320	egielcc	cloud_storage	It is crushing. I know. Happened to me a few years back. I would be walking back to my dorm after class, listening to music, and this song would play, I can't tell you which song, but my heart would sink and I literally would stop and go stand in some corner to vent. After a while, it almost became cathartic for me. I would stay up all night in my room till my roommate would fall asleep, and then…	2019-02-14 23:58:32	lonely	t5_2qjny	2016-01-11 22:18:00		t3_anks6l	t3_anks6l		5.0	/r/lonely/comments/anks6l/rlonely_chat_room/egielcc/
4506	egjw040	Little80sbunny	its OK love takes time to develop but I'm glad you didn't get attached.	2019-02-15 15:03:40	lonely	t5_2qjny	2019-02-08 16:39:41		t3_anks6l	t3_anks6l		1.0	/r/lonely/comments/anks6l/rlonely_chat_room/egjw040/
4990	egogewv	[deleted]	No, actually. People like you are the problem. It's solely your fault. Part of the reason I want to die IS to cause pain to people like you who only feel sorry AFTER I die. Well, you specifically wouldn't but that's besides the point because I don't care about a miserable soul like you.	2019-02-17 14:31:35	lonely	t5_2qjny			t3_anks6l	t1_eg8bpkv		1.0	/r/lonely/comments/anks6l/rlonely_chat_room/egogewv/
5082	egp0jn8	[deleted]	Nothing in particular.	2019-02-17 19:00:31	lonely	t5_2qjny			t3_anks6l	t1_egohj3a		1.0	/r/lonely/comments/anks6l/rlonely_chat_room/egp0jn8/
6167	egzt0ek	lolisforlife500	That sounds like a win win most of the time damn. Anyways i would just make sure its legit before you cuddle a stranger	2019-02-21 19:21:37	lonely	t5_2qjny	2019-01-20 04:27:39		t3_anks6l	t3_anks6l		1.0	/r/lonely/comments/anks6l/rlonely_chat_room/egzt0ek/
6459	eh32b72	frankthetank1234	This is awesome!!	2019-02-23 00:15:46	lonely	t5_2qjny	2015-09-20 03:12:03		t3_anks6l	t3_anks6l		1.0	/r/lonely/comments/anks6l/rlonely_chat_room/eh32b72/
6474	eh38v6t	Ultra_Dood	This is one of the reasons I still haven’t tried travelling solo. My inability to make friends and relationships would equal to doing everything alone. And while it’s okay for a while, I would certainly wish to have one person to share my travel with.	2019-02-23 02:29:17	lonely	t5_2qjny	2019-02-23 02:27:12		t3_anks6l	t3_anks6l		1.0	/r/lonely/comments/anks6l/rlonely_chat_room/eh38v6t/
6551	eh440at	laurdjeesus	Thx &lt;3	2019-02-23 12:30:50	lonely	t5_2qjny	2019-01-05 00:02:55		t3_anks6l	t3_anks6l		1.0	/r/lonely/comments/anks6l/rlonely_chat_room/eh440at/
6553	eh44k1m	laurdjeesus	Thx for the advice, feel like I’m having a hard time with that but I should probably just try to focus on the right things.	2019-02-23 12:37:53	lonely	t5_2qjny	2019-01-05 00:02:55		t3_anks6l	t3_anks6l		1.0	/r/lonely/comments/anks6l/rlonely_chat_room/eh44k1m/
6557	eh45odz	laurdjeesus	Time does fly! Did your day/month get any better? They dont always go in typical places, maybe theyll come your way too!	2019-02-23 12:51:40	lonely	t5_2qjny	2019-01-05 00:02:55		t3_anks6l	t3_anks6l		1.0	/r/lonely/comments/anks6l/rlonely_chat_room/eh45odz/
6565	eh4a658	laurdjeesus	To be honest with you everyone is experiencing the exact same thing as you, my mom says it's no longer about the college experience. That college is more of a factory mill with so many people going and being encouraged to go "think of it more as continuation High School." It is no longer the happiest time of someone's young adult life (we need to stop kinding our-self.) She said back in the day p…	2019-02-23 13:48:11	lonely	t5_2qjny	2019-01-05 00:02:55		t3_anks6l	t3_anks6l		1.0	/r/lonely/comments/anks6l/rlonely_chat_room/eh4a658/
6973	eh8tb01	Zand231	What movie is that from? Sounds interesting	2019-02-25 09:07:14	lonely	t5_2qjny	2018-02-17 06:45:18		t3_anks6l	t3_anks6l		1.0	/r/lonely/comments/anks6l/rlonely_chat_room/eh8tb01/
7533	ehfjkag	Stoner_sandwich	You can totally make friends if you don't have any, you just have to put yourself out there. Also, the only way you will come across as boring is if you have no opinion on anything. Just talk about what you like/are passionate about. Talk about hobbies and ask questions. You'll find common ground quickly and by that point the friendship is pretty much made.	2019-02-27 17:23:06	lonely	t5_2qjny	2018-08-31 11:34:23		t3_avhohc	t3_avhohc		9.0	/r/lonely/comments/avhohc/realizing_ive_wasted_my_teenage_years/ehfjkag/
7549	ehfniyg	HailToTheThief225	You did a tremendous job writing that. I have never experienced anyone close to me committing suicide, but other things are recognizable. I was also born in a town in the Netherlands. I will be 40 this month and I am still alone and lonely. I have never known love. Life is pointless. Just working to pay the bills. Waiting to grow old, get sick and die. &gt;I want to change, I need to change for t…	2019-02-27 18:10:35	lonely	t5_2qjny	2014-02-14 21:46:46		t3_avhohc	t3_avhohc		4.0	/r/lonely/comments/avhohc/realizing_ive_wasted_my_teenage_years/ehfniyg/
7551	ehfocs0	xd_meme	You didn’t need to call him a bitch. You commenting like that won’t help him/her pick themselves up	2019-02-27 18:21:01	lonely	t5_2qjny	2015-10-04 13:55:08		t3_avhohc	t1_ehff0te		31.0	/r/lonely/comments/avhohc/realizing_ive_wasted_my_teenage_years/ehfocs0/
7606	ehgaq1i	DazedPersimmon	You learn to validate yourself through the validation of others when you are very young. Sucks.	2019-02-27 23:17:58	lonely	t5_2qjny	2019-02-23 02:49:18		t3_avhohc	t3_avhohc		3.0	/r/lonely/comments/avhohc/realizing_ive_wasted_my_teenage_years/ehgaq1i/
7731	ehgytoe	LordDurand	you’re right. i’m not gonna let this affect me that much. i was nothing but nice to him! i’m not gonna let this make me any less softer and kinder.	2019-02-28 08:00:26	lonely	t5_2qjny	2013-12-24 13:50:21		t3_avhohc	t3_avhohc		3.0	/r/lonely/comments/avhohc/realizing_ive_wasted_my_teenage_years/ehgytoe/
7732	ehgyvkh	[deleted]	You're right. Moreover, there is no point in life anyway, so why care? Just get hold of some Xanax, like I plan to.	2019-02-28 08:01:20	lonely	t5_2qjny			t3_avhohc	t3_avhohc		1.0	/r/lonely/comments/avhohc/realizing_ive_wasted_my_teenage_years/ehgyvkh/
2822	eg5cekn	Flayyee_	I feel never being in a relationship is the same ad rejection basically. And trust me I did legitimately fuck up. When I go to school tomorrow there will be at least 8 people who think I'm weird as fuck including the girl.	2019-02-10 05:05:24	lonely	t5_2qjny	2018-04-06 01:02:53		t3_ap22gp	t3_ap22gp		9.0	/r/lonely/comments/ap22gp/i_cant_even_make_friends_on_reddit/eg5cekn/
2826	eg5dm4z	Flayyee_	i feel that	2019-02-10 05:42:29	lonely	t5_2qjny	2018-04-06 01:02:53		t3_ap22gp	t3_ap22gp		5.0	/r/lonely/comments/ap22gp/i_cant_even_make_friends_on_reddit/eg5dm4z/
2830	eg5ep7x	Pyarox	I feel that way too. I'm so surprised going online and seeing so many people upset about being alone on valentine's day. I mean I get it, kind of. But it's just a regular Thursday to me haha	2019-02-10 06:16:32	lonely	t5_2qjny	2016-02-01 13:20:09		t3_ap22gp	t3_ap22gp		1.0	/r/lonely/comments/ap22gp/i_cant_even_make_friends_on_reddit/eg5ep7x/
2834	eg5f43n	Flayyee_	i feel the exact same way. since i’m basically a hermit now who doesn’t leave the house (social anxiety, depression, etc.), my only interaction with other humans is the internet, and the only people who seem to want to talk to me are the ones on dating apps that want to fuck me for 2 minutes and never talk to me again. like yea it makes you feel wanted for a bit when they’re calling you hot and s…	2019-02-10 06:29:16	lonely	t5_2qjny	2018-04-06 01:02:53		t3_ap22gp	t1_eg5e4kg		3.0	/r/lonely/comments/ap22gp/i_cant_even_make_friends_on_reddit/eg5f43n/
2835	eg5f77k	sauwiegirl	I feel the pain in your post. I know that feeling like you can't breathe and the anxiety is at an all time high and you just can't think straight or about anything else but them. Do you think, perhaps, that you've never learned how to be okay on your own?	2019-02-10 06:31:51	lonely	t5_2qjny	2019-02-08 18:01:24		t3_ap22gp	t3_ap22gp		3.0	/r/lonely/comments/ap22gp/i_cant_even_make_friends_on_reddit/eg5f77k/
2839	eg5fiey	elveswearhandsocks	I feel the same except I’ve stopped talking to my friends for that reason and I’ve never had anyone to talk to about me or any problems I’ve ever had meaning not 1 person in this world actually knows me for real	2019-02-10 06:41:19	lonely	t5_2qjny	2018-11-10 09:04:05		t3_ap22gp	t3_ap22gp		1.0	/r/lonely/comments/ap22gp/i_cant_even_make_friends_on_reddit/eg5fiey/
2890	eg5otjo	NotRoryWilliams	I feel you. I do remind myself that the past is the past, nothing can change that and to try to take away as much useful lessons from it as I can to move forward and be better. But sometimes the burden doesnt really leave, it's still there in the back somewhere. Most of the time I dont even think about it much and its fine but some days you feel like this is a burden you will have to live with an…	2019-02-10 10:07:42	lonely	t5_2qjny	2011-11-27 22:54:41		t3_ap22gp	t3_ap22gp		4.0	/r/lonely/comments/ap22gp/i_cant_even_make_friends_on_reddit/eg5otjo/
2923	eg67m7o	Yotsuyu	I get it. The only way is up then, after the pain of losing your girl fades. Don’t worry. At least people your age are more open to meeting you or other people. I’ve lost most my friends at 14, then again at 22, then fucking again at 27 from my decisions (that I don’t regret, but damn hard decisions) also. The last one was hardest bc my pool was already so dwindled and still is hardest bc it’s ha…	2019-02-10 14:20:39	lonely	t5_2qjny	2017-07-08 11:56:56		t3_ap22gp	t3_ap22gp		4.0	/r/lonely/comments/ap22gp/i_cant_even_make_friends_on_reddit/eg67m7o/
2940	eg6bpx9	A_yuppie_Orleaux	I got something like this coming up in a literal month, except I'm turning 40. 😫	2019-02-10 15:15:11	lonely	t5_2qjny	2018-09-28 14:45:36		t3_ap22gp	t3_ap22gp		3.0	/r/lonely/comments/ap22gp/i_cant_even_make_friends_on_reddit/eg6bpx9/
3099	eg7htau	Saikou17	I intend to bake something delicious and eat it myself, and try to convince myself that it's someone else's loss they're not helping. ...I have no illusions that I'll actually believe that, but at least I'll be a little distracted by the process of savagely beating my pancreas.	2019-02-11 01:04:35	lonely	t5_2qjny	2015-02-16 17:42:20		t3_ap22gp	t3_ap22gp		3.0	/r/lonely/comments/ap22gp/i_cant_even_make_friends_on_reddit/eg7htau/
3130	eg7pjpx	[deleted]	I just want someone to make plans with me for once you know? I’m always the one initiating conversation, asking to hang out. I feel pathetic.	2019-02-11 04:11:45	lonely	t5_2qjny			t3_ap22gp	t3_ap22gp		3.0	/r/lonely/comments/ap22gp/i_cant_even_make_friends_on_reddit/eg7pjpx/
3134	eg7qas0	theHelperdroid	I just... I don't know. I never do anything unsollicited, the topic of sex didn't even came up, I never did anything unappropiate... It's like I can't ever win in this, only lose. I didn't go indepth with her about it but I really wonder why I got labeled like that.	2019-02-11 04:33:57	lonely	t5_2qjny	2017-10-13 13:07:06		t3_ap22gp	t1_eg7qama		1.0	/r/lonely/comments/ap22gp/i_cant_even_make_friends_on_reddit/eg7qas0/
3135	eg7qats	icarebot	I keep saying to myself. Everyone has ups and downs. I'm just in a down right now. It will get better. Iv'e never reached out like this. Thank you for the support.	2019-02-11 04:34:00	lonely	t5_2qjny	2018-11-21 13:02:48		t3_ap22gp	t1_eg7qama		2.0	/r/lonely/comments/ap22gp/i_cant_even_make_friends_on_reddit/eg7qats/
3189	eg7zb5r	NotRoryWilliams	I know the feeling	2019-02-11 08:17:38	lonely	t5_2qjny	2011-11-27 22:54:41		t3_ap22gp	t1_eg7q8xb			/r/lonely/comments/ap22gp/i_cant_even_make_friends_on_reddit/eg7zb5r/
3190	eg7zlyr	NotRoryWilliams	I know the feeling of that. I'm pretty young too and I hate it that so many young people don't take dating or relationships seriously. Like people really get hurt. I liked someone for a long time who I probably had no chance with, and eventually I moved on but I got really hurt by that rejection. So lonely, but it'll get better. Have to hope.	2019-02-11 08:22:55	lonely	t5_2qjny	2011-11-27 22:54:41		t3_ap22gp	t1_eg7qdi1		3.0	/r/lonely/comments/ap22gp/i_cant_even_make_friends_on_reddit/eg7zlyr/
3191	eg7zoog	NotRoryWilliams	I know the feeling, friend. As someone who went through a really ugly breakup 3 years ago; it does get better. You’re not gonna wake up one day and its all gonna be ok, but that sharp, scalpel like pain will subside, and become a dull ache. I dont miss my ex anymore, but I do sure as hell miss the idea of her. That security of having someone there, having someone you love. I do miss that. So its …	2019-02-11 08:24:14	lonely	t5_2qjny	2011-11-27 22:54:41		t3_ap22gp	t1_eg7qcz2		2.0	/r/lonely/comments/ap22gp/i_cant_even_make_friends_on_reddit/eg7zoog/
3213	eg89cfp	[deleted]	I know.. it just hurts so much, especially when I see her talking happily with others, it's awful.	2019-02-11 10:39:37	lonely	t5_2qjny			t3_ap22gp	t1_eg7qdi1		1.0	/r/lonely/comments/ap22gp/i_cant_even_make_friends_on_reddit/eg89cfp/
3233	eg8f1vt	Yotsuyu	I live in a major urban centre. And in the past, random girls would approach me? And either pick me up or basically stalk me until I became their friends? I’m not sure why, I’m not Chad, I’m this awkward nerd/hipster/semi goth? But it happened a bunch in the past? But I basically acted like an asshole and pushed them all away? But now I’m old so I doubt standing around looking pretty at random in…	2019-02-11 11:40:47	lonely	t5_2qjny	2017-07-08 11:56:56		t3_ap22gp	t1_eg7qdi1			/r/lonely/comments/ap22gp/i_cant_even_make_friends_on_reddit/eg8f1vt/
3245	eg8ku5z	[deleted]	I love there’s probably so much love in lots of private messages on Reddit between two complete strangers	2019-02-11 12:38:53	lonely	t5_2qjny			t3_ap22gp	t1_eg7qfnr		1.0	/r/lonely/comments/ap22gp/i_cant_even_make_friends_on_reddit/eg8ku5z/
3308	eg9p4a1	Yotsuyu	I mostly add people that I know but you can add strangers. It lets users exchange pictures and videos (called snaps) that are meant to disappear after they're viewed. It comes with some pretty cool camera filters as well. I even got invited to a "group", which is just a big chat group with several people in my area. I guess a con of Snapchat is it seems to be rather easy to be unfaithful if you h…	2019-02-11 19:18:14	lonely	t5_2qjny	2017-07-08 11:56:56		t3_ap22gp	t1_eg9kjq5		1.0	/r/lonely/comments/ap22gp/i_cant_even_make_friends_on_reddit/eg9p4a1/
3369	ega66xf	[deleted]	I really hope you get back together if that's truly what you want. I wanted to get back together too, but seeing how quick a person can change and how they treated me before and how that changed instantly, I am having huge trust issues in everyone. I definitely don't want to get back with someone as 2 faced as her, but she killed my faith in love. I'm so scared to even think of giving myself to s…	2019-02-11 22:42:28	lonely	t5_2qjny			t3_ap22gp	t1_eg9kjq5			/r/lonely/comments/ap22gp/i_cant_even_make_friends_on_reddit/ega66xf/
2446	eg2azfo	dvnielitv	https://youtu.be/k7X7sZzSXYs	2019-02-08 21:25:54	lonely	t5_2qjny	2018-07-10 12:08:54		t3_aon70j	t3_aon70j		12.0	/r/lonely/comments/aon70j/i_got_stood_up_and_i_was_very_excited_for_the/eg2azfo/
2447	eg2b0im	WhatHappened-	https://youtu.be/NZ8G3e3Cgl4	2019-02-08 21:26:21	lonely	t5_2qjny	2018-06-27 06:45:28		t3_aon70j	t3_aon70j		36.0	/r/lonely/comments/aon70j/i_got_stood_up_and_i_was_very_excited_for_the/eg2b0im/
2460	eg2fm8c	Pioneer411	Humans are a social species. Most of us need others. It doesn’t make you “a little bitch” to seek contact with others or need attention or want to talk about feeling like shit. Most of us need attention from other people to feel good/worthwhile and there’s nothing wrong with that.	2019-02-08 22:36:09	lonely	t5_2qjny	2013-06-24 19:42:59	1.0	t3_aon70j	t3_aon70j		6.0	/r/lonely/comments/aon70j/i_got_stood_up_and_i_was_very_excited_for_the/eg2fm8c/
2482	eg2izo2	shml2012	I agree. I’m choosing to be even more lonely than I was because I was tired of rejection and just generally feeling like I don’t exist in my friend circles. I can handle it, it’s just that I feel like I’m putting energy into something that is not worth my time at all.	2019-02-08 23:31:20	lonely	t5_2qjny	2016-02-16 18:38:58		t3_aon70j	t3_aon70j		8.0	/r/lonely/comments/aon70j/i_got_stood_up_and_i_was_very_excited_for_the/eg2izo2/
2494	eg2kilv	shml2012	I always keep my phone by me and a Xbox one controller	2019-02-08 23:57:58	lonely	t5_2qjny	2016-02-16 18:38:58		t3_aon70j	t1_eg2kh1j		6.0	/r/lonely/comments/aon70j/i_got_stood_up_and_i_was_very_excited_for_the/eg2kilv/
2496	eg2kpsi	UnfoundHound	I always used to try and talk to people about my loneliness but I realised it was a waste of time, it depends on the meaning behind your actions. I learnt that this was something in my life that I felt, no one can change that, so I must work on my life.	2019-02-09 00:01:27	lonely	t5_2qjny	2016-07-11 17:24:40		t3_aon70j	t3_aon70j		31.0	/r/lonely/comments/aon70j/i_got_stood_up_and_i_was_very_excited_for_the/eg2kpsi/
2502	eg2kwz7	UnfoundHound	I am also looking for the same. Someone send help to us, please.	2019-02-09 00:05:02	lonely	t5_2qjny	2016-07-11 17:24:40		t3_aon70j	t1_eg2ktyu		16.0	/r/lonely/comments/aon70j/i_got_stood_up_and_i_was_very_excited_for_the/eg2kwz7/
749	efmugxt	[deleted]	[removed]	2019-02-02 22:03:51	lonely	t5_2qjny			t3_amll9s	t3_amll9s		1.0	/r/lonely/comments/amll9s/today_is_my_birthday/efmugxt/
751	efmuskp	binsthename	[removed]	2019-02-02 22:08:38	lonely	t5_2qjny	2018-11-06 16:02:37		t3_amll9s	t3_amll9s		9.0	/r/lonely/comments/amll9s/today_is_my_birthday/efmuskp/
756	efmwl7r	ShadeySummers	**It's going to be okay.** Take deep breaths, count the seconds between the breaths. :-) Happy story: My brother was in his car about to drive off to his friend's house. He honked at me. As I turned to face him, both him and I were doing the same thing: flipping each other off. We both laughed and he drove off. He was going to be late to his friend's birthday party thing but he still took the tim…	2019-02-02 22:35:29	lonely	t5_2qjny	2016-07-12 15:11:07		t3_amll9s	t3_amll9s		2.0	/r/lonely/comments/amll9s/today_is_my_birthday/efmwl7r/
759	efmx9aj	vodkaroses	*Hey just noticed..* it's your **1st Cakeday** NewC71! ^(hug)	2019-02-02 22:45:44	lonely	t5_2qjny	2018-01-15 01:13:15		t3_amll9s	t3_amll9s		1.0	/r/lonely/comments/amll9s/today_is_my_birthday/efmx9aj/
762	efmxmax	las_batallas	*hug* Power to you, friend	2019-02-02 22:51:15	lonely	t5_2qjny	2018-12-16 20:01:03		t3_amll9s	t3_amll9s		2.0	/r/lonely/comments/amll9s/today_is_my_birthday/efmxmax/
765	efmxtcs	MyUserNameIsNotThisO	*hugs for as long as you need*	2019-02-02 22:54:16	lonely	t5_2qjny	2019-02-02 01:18:59		t3_amll9s	t3_amll9s		3.0	/r/lonely/comments/amll9s/today_is_my_birthday/efmxtcs/
771	efmzctr	jadegoddess	*mudkip infinite loop intensifies* Sup nerd :3 dm me!	2019-02-02 23:18:51	lonely	t5_2qjny	2019-01-20 17:09:14		t3_amll9s	t3_amll9s		2.0	/r/lonely/comments/amll9s/today_is_my_birthday/efmzctr/
798	efn4zow	TeaTeaBang	&gt; Not really lol. Had exams this week so I was crazy busy trying to keep it together but other than that not much is going on That's OK future Dr. heyimkindanewhere! I hope exams went well and the stress of exams are all gone!	2019-02-03 00:56:46	lonely	t5_2qjny	2019-01-04 16:25:25		t3_amll9s	t3_amll9s		3.0	/r/lonely/comments/amll9s/today_is_my_birthday/efn4zow/
801	efn5agc	InternalShoe2	&gt;- Self deprecating. &gt;- Running out of things to say. &gt;- Failing to be funny. &gt;- Giving up on making friends Same tbh	2019-02-03 01:02:35	lonely	t5_2qjny	2018-12-08 22:48:38		t3_amll9s	t3_amll9s		2.0	/r/lonely/comments/amll9s/today_is_my_birthday/efn5agc/
806	efn66e2	AkaiJu	&gt;Do you ever have a girl smile at you? No.	2019-02-03 01:20:06	lonely	t5_2qjny	2016-11-23 01:20:27		t3_amll9s	t3_amll9s		2.0	/r/lonely/comments/amll9s/today_is_my_birthday/efn66e2/
816	efn7585	Standyefast	&gt;I really don't think I'll ever see him as more than a friend. He's just not my type on a lot of levels. This definitely isn't the only factor but it's a big one. **The fact that he's the type of guy who will pretend to be my friend for months before just dumping everything out on the table and getting angry when I didn't know what to handle it.** If he had been more forward from the beginning…	2019-02-03 01:40:11	lonely	t5_2qjny	2018-12-08 19:43:26		t3_amll9s	t3_amll9s		2.0	/r/lonely/comments/amll9s/today_is_my_birthday/efn7585/
822	efn7yyb	blueinchheels	&gt;specimen ?	2019-02-03 01:58:23	lonely	t5_2qjny	2015-05-23 05:13:10		t3_amll9s	t3_amll9s		2.0	/r/lonely/comments/amll9s/today_is_my_birthday/efn7yyb/
827	efn8diw	west0fresh	&lt;3	2019-02-03 02:07:45	lonely	t5_2qjny	2017-07-15 16:29:26		t3_amll9s	t3_amll9s		2.0	/r/lonely/comments/amll9s/today_is_my_birthday/efn8diw/
831	efn8r3q	professionallover	&lt;3 &amp;#x200B;	2019-02-03 02:16:34	lonely	t5_2qjny	2019-02-01 15:22:47		t3_amll9s	t3_amll9s		1.0	/r/lonely/comments/amll9s/today_is_my_birthday/efn8r3q/
840	efn96tk	WhiteAsianHybrid	❤️	2019-02-03 02:26:46	lonely	t5_2qjny	2015-05-14 07:00:30		t3_amll9s	t3_amll9s		1.0	/r/lonely/comments/amll9s/today_is_my_birthday/efn96tk/
961	efnvssx	Jc137	Ah yeah, there are many assholes to encounter in this world. It makes sense you've exhausted your resources and things don't satisfy you any longer, I'm guilty of the same really. I'm sorry I'm not of any help. I hope one day you can get the fulfillment you need. Loneliness is a god awful feeling but maybe there are brighter days in the future no matter how far. I don't know that for sure, but th…	2019-02-03 11:08:59	lonely	t5_2qjny	2017-10-19 21:46:39		t3_amll9s	t3_amll9s		2.0	/r/lonely/comments/amll9s/today_is_my_birthday/efnvssx/
1093	efotrwg	otakulover99	Are we the same person? I live in the UK, I'm also 16 and I go to an only girls' school, one which I have attended my whole life. I know everyone and everyone knows everything about me - that's not good, considering the amount of phases and crushes that I've had that went sour. I really want to move next year for year 12 (11th grade I think?) but right now, I have no friends outside of school at …	2019-02-03 18:27:09	lonely	t5_2qjny	2016-09-13 06:50:08		t3_amll9s	t3_amll9s		2.0	/r/lonely/comments/amll9s/today_is_my_birthday/efotrwg/
5606	egtuzwu	KaizerWilhelm2	So the lesson here is, avoid talking about ghosting at all costs, even if they are the one who casually brought it up.	2019-02-19 15:59:02	lonely	t5_2qjny	2018-07-12 04:43:17		t3_aser47	t3_aser47		5.0	/r/lonely/comments/aser47/it_seems_impossible_to_make_friends_when_you_dont/egtuzwu/
5620	egu2e9i	eternally_alonee	So... Every average and ugly male is evil in your experience? Ok.	2019-02-19 17:20:42	lonely	t5_2qjny	2019-02-13 06:31:13		t3_aser47	t3_aser47		3.0	/r/lonely/comments/aser47/it_seems_impossible_to_make_friends_when_you_dont/egu2e9i/
5621	egu455u	ladybrevity	social anxiety	2019-02-19 17:41:22	lonely	t5_2qjny	2013-07-15 16:10:06		t3_aser47	t3_aser47		115.0	/r/lonely/comments/aser47/it_seems_impossible_to_make_friends_when_you_dont/egu455u/
7803	ehiiqv8	hereforthebantz	Yup, every damn time. Does the same happen to girls?	2019-02-28 18:36:02	lonely	t5_2qjny	2014-12-23 11:08:19		t3_avxd66	t3_avxd66			/r/lonely/comments/avxd66/girlfriend_left_me_for_someone_else_today/ehiiqv8/	Moderator
7804	ehiirg0	BasicallyNuclear	yup, i learned this the hard way unfortunately...	2019-02-28 18:36:12	lonely	t5_2qjny	2016-01-03 21:37:06		t3_avxd66	t3_avxd66		5.0	/r/lonely/comments/avxd66/girlfriend_left_me_for_someone_else_today/ehiirg0/
7807	ehij6aq	Nevermore1o4	Yup. Trying to stay positive, I'm alone tonight but I think that's okay right now.	2019-02-28 18:41:02	lonely	t5_2qjny	2018-01-21 19:24:06		t3_avxd66	t3_avxd66		1.0	/r/lonely/comments/avxd66/girlfriend_left_me_for_someone_else_today/ehij6aq/
7808	ehij805	dinkpiper	Yup. For awhile I was forcing myself not to hold onto a pillow while sleeping, but now I am back to it. There are times I catch myself, and I think about a person I used to know. I am trying to learn to be less emotional, but it is extremely difficult. I try to use alcohol to numb myself and to forget memories. Physically, I workout, but I just let my head hair grow out. So currently, I look like…	2019-02-28 18:41:36	lonely	t5_2qjny	2018-11-02 00:53:08		t3_avxd66	t3_avxd66		1.0	/r/lonely/comments/avxd66/girlfriend_left_me_for_someone_else_today/ehij805/
7810	ehijcoc	Nevermore1o4	Yup. If I let them in, they can reject me and that would destroy me.	2019-02-28 18:43:10	lonely	t5_2qjny	2018-01-21 19:24:06		t3_avxd66	t1_ehijary		1.0	/r/lonely/comments/avxd66/girlfriend_left_me_for_someone_else_today/ehijcoc/
7813	ehijffv	Nevermore1o4	Yup... No one is interested in me unless I give them stuff.	2019-02-28 18:44:04	lonely	t5_2qjny	2018-01-21 19:24:06		t3_avxd66	t1_ehijdyr		1.0	/r/lonely/comments/avxd66/girlfriend_left_me_for_someone_else_today/ehijffv/
7817	ehijvab	dinkpiper	ZzzQuill my dude. ZzzQuill.	2019-02-28 18:49:09	lonely	t5_2qjny	2018-11-02 00:53:08		t3_avxd66	t1_ehijcop		2.0	/r/lonely/comments/avxd66/girlfriend_left_me_for_someone_else_today/ehijvab/
1483	efshxyi	_tomato_salad	do you work or go to school? you could always ask to hang out with coworkers or classmates.	2019-02-05 07:34:56	lonely	t5_2qjny	2018-06-24 07:21:44		t3_andie9	t3_andie9		36.0	/r/lonely/comments/andie9/why_do_i_have_to_initiate_everything_when_nobody/efshxyi/
1511	eft1r7a	RyanB_	Don’t give up, don’t give in. There’s always an answer to everything. I’m sure anyone here would love to talk, if only you’re willing to reach out.	2019-02-05 12:08:48	lonely	t5_2qjny	2015-07-14 21:51:26		t3_andie9	t3_andie9		2.0	/r/lonely/comments/andie9/why_do_i_have_to_initiate_everything_when_nobody/eft1r7a/
1575	eftxzcz	_tomato_salad	Dun, dun, duuuun! I guess I’m a club fiend, but that’s no better. I actually haven’t tried those, what subreddits do you have in mind? I like all kinds of people, but I guess that gets me in trouble too. I get online probably more than I get out, so that makes sense.	2019-02-05 18:31:07	lonely	t5_2qjny	2018-06-24 07:21:44		t3_andie9	t1_eftx06r		2.0	/r/lonely/comments/andie9/why_do_i_have_to_initiate_everything_when_nobody/eftxzcz/
4076	eggjpxs	shashaboomdale	Idk but I just upvoted this	2019-02-14 09:48:46	lonely	t5_2qjny	2013-12-05 13:45:37	1.0	t3_aqkaxd	t3_aqkaxd			/r/lonely/comments/aqkaxd/reminder_if_youre_having_a_hard_time_today_stay/eggjpxs/
4103	eggnh9i	shashaboomdale	If I don't put in effort, no one does. Its fucking infuriating.	2019-02-14 10:36:57	lonely	t5_2qjny	2013-12-05 13:45:37		t3_aqkaxd	t1_egglzxd		3.0	/r/lonely/comments/aqkaxd/reminder_if_youre_having_a_hard_time_today_stay/eggnh9i/
4112	eggpp8l	ishetaltijdvoorbier	If I'd been cheated on, I'd want to know. He'll just keep doing it otherwise.	2019-02-14 11:03:46	lonely	t5_2qjny	2017-06-21 11:56:37		t3_aqkaxd	t3_aqkaxd		19.0	/r/lonely/comments/aqkaxd/reminder_if_youre_having_a_hard_time_today_stay/eggpp8l/
4113	eggqdqc	hotsummerdays	If it doesn't make you feel better anymore, it's just like smoking your money which should be motivation enough to stop it	2019-02-14 11:11:57	lonely	t5_2qjny	2019-02-09 19:58:28		t3_aqkaxd	t3_aqkaxd		4.0	/r/lonely/comments/aqkaxd/reminder_if_youre_having_a_hard_time_today_stay/eggqdqc/
4123	eggs122	hotsummerdays	If only I could give you gold... this is so fucking relatable, 90% of your post is my thought process... I had the chance once, a (very pretty girl indeed) offered me love and intimacy, but I just can not believe someone would ever love me, I couldn't believe it at that moment. I feel so much regret and shame about that time, the thing that hurts the most is not the fact that I lost an opportunit…	2019-02-14 11:31:18	lonely	t5_2qjny	2019-02-09 19:58:28		t3_aqkaxd	t1_eggr66e		1.0	/r/lonely/comments/aqkaxd/reminder_if_youre_having_a_hard_time_today_stay/eggs122/
4191	eghnvw2	brinkworthspoon	If you've really given it thought that this is what you've concluded it's selfish of any of us to try and stop you. But please try and take a breather and think about the people that are still around in your life because is I not fair to them either.	2019-02-14 17:37:53	lonely	t5_2qjny	2017-04-20 08:29:03		t3_aqkaxd	t3_aqkaxd		2.0	/r/lonely/comments/aqkaxd/reminder_if_youre_having_a_hard_time_today_stay/eghnvw2/
7020	eh9nysu	Poopingskittles	When I was 14 years old and a freshman in high school, I was in love with a 17yo senior named Jason. I was absolutely batshit crazy for him. Basically I was this goody-goody nerd girl who got good grades, had very tame dorky friends who never got into any trouble, and mostly just sat and read. But damn if I wouldn’t have done *absolutely anything* Jason told me to do. To this day I thank my lucky…	2019-02-25 15:10:23	lonely	t5_2qjny	2013-09-03 22:56:45		t3_auo1ig	t3_auo1ig		5.0	/r/lonely/comments/auo1ig/do_you_ever_think_that_if_society_didnt_have_such/eh9nysu/
7045	eh9y97u	mostmicrobe	While that asshat is taking the day off you're making the world go round in your own special way. Enjoy that overtime man, I hope things get better for you in the future. Much love	2019-02-25 17:00:58	lonely	t5_2qjny	2015-03-31 15:17:48		t3_auo1ig	t3_auo1ig		1.0	/r/lonely/comments/auo1ig/do_you_ever_think_that_if_society_didnt_have_such/eh9y97u/
7297	ehd4mm0	[deleted]	yeah same here	2019-02-26 20:41:59	lonely	t5_2qjny			t3_auo1ig	t1_ehakk8p		1.0	/r/lonely/comments/auo1ig/do_you_ever_think_that_if_society_didnt_have_such/ehd4mm0/
1988	efy0h1x	ShadeySummers	have a nice day there!	2019-02-07 09:24:02	lonely	t5_2qjny	2016-07-12 15:11:07		t3_ao3ci3	t3_ao3ci3		3.0	/r/lonely/comments/ao3ci3/shittiest_thing_that_happened_on_your_birthday/efy0h1x/
1996	efy4rrk	BmxIsAwesome	Have you heard of mbti by any chance?	2019-02-07 10:20:43	lonely	t5_2qjny	2016-08-08 09:15:19		t3_ao3ci3	t3_ao3ci3		7.0	/r/lonely/comments/ao3ci3/shittiest_thing_that_happened_on_your_birthday/efy4rrk/
2005	efy79gx	[deleted]	Have you tried joining any clubs? (Not any easy fix but put yourself out there)	2019-02-07 10:50:24	lonely	t5_2qjny			t3_ao3ci3	t3_ao3ci3		5.0	/r/lonely/comments/ao3ci3/shittiest_thing_that_happened_on_your_birthday/efy79gx/
2007	efy8pwd	ReetoJun_vas_Shellen	Have you tried traveling i find it very relaxing if you have time	2019-02-07 11:07:24	lonely	t5_2qjny	2018-11-16 11:32:19		t3_ao3ci3	t3_ao3ci3		3.0	/r/lonely/comments/ao3ci3/shittiest_thing_that_happened_on_your_birthday/efy8pwd/
2013	efyatek	Shysocialbutterfly	Hazel nuts and almonds are nice indeed. I got to try something with crispy toasted rice in it the other day -- not bad at all. Been thinking of compiling a list of poignant/bittersweet moments in movies/series where they eat chocolate. Like, in Band of Brothers, or in the third Harry Potter film.	2019-02-07 11:31:40	lonely	t5_2qjny	2018-12-31 16:35:45		t3_ao3ci3	t3_ao3ci3		3.0	/r/lonely/comments/ao3ci3/shittiest_thing_that_happened_on_your_birthday/efyatek/
2019	efyctnl	emreasik53	He’s gay and I’m a lesbian but we’ve definitely been best friends this whole time, a familial kind of love I guess.	2019-02-07 11:54:16	lonely	t5_2qjny	2019-02-07 11:44:54		t3_ao3ci3	t3_ao3ci3		2.0	/r/lonely/comments/ao3ci3/shittiest_thing_that_happened_on_your_birthday/efyctnl/
2026	efyee84	ReetoJun_vas_Shellen	Hehe yeah! He was! His theme too -- it's so douchey it's good.	2019-02-07 12:12:00	lonely	t5_2qjny	2018-11-16 11:32:19		t3_ao3ci3	t1_efybo5e		2.0	/r/lonely/comments/ao3ci3/shittiest_thing_that_happened_on_your_birthday/efyee84/
2028	efyh1nd	CerealBurgerler	Hell yeah! I do all that, too. It’s only lonely if one fixates on who isn’t there	2019-02-07 12:41:35	lonely	t5_2qjny	2018-11-14 22:27:29		t3_ao3ci3	t3_ao3ci3		2.0	/r/lonely/comments/ao3ci3/shittiest_thing_that_happened_on_your_birthday/efyh1nd/
2084	efz4q8y	[deleted]	Hey /u/CommonMisspellingBot, just a quick heads up: Your spelling hints are really shitty because they're all essentially "remember the fucking spelling of the fucking word". And your fucking delete function doesn't work. You're useless. Have a nice day! [^Save ^your ^breath, ^I'm ^a ^bot.](https://www.reddit.com/user/BooCMB/comments/9vnzpd/faq/)	2019-02-07 17:00:43	lonely	t5_2qjny			t3_ao3ci3	t3_ao3ci3		2.0	/r/lonely/comments/ao3ci3/shittiest_thing_that_happened_on_your_birthday/efz4q8y/
2099	efz90ua	[deleted]	Hey buddy, wanna talk? If I learned something in life, then it's: talking is curing your wounds..	2019-02-07 17:51:55	lonely	t5_2qjny			t3_ao3ci3	t1_efyb8f1		2.0	/r/lonely/comments/ao3ci3/shittiest_thing_that_happened_on_your_birthday/efz90ua/
2119	efzgjmi	emreasik53	Hey I'm from Belgium, send me a message whenever you want!	2019-02-07 19:28:37	lonely	t5_2qjny	2019-02-07 11:44:54		t3_ao3ci3	t1_efzarc3		2.0	/r/lonely/comments/ao3ci3/shittiest_thing_that_happened_on_your_birthday/efzgjmi/
2148	efznx5m	emreasik53	Hey now, don't apologize for something you're not doing. You're not taking up anyones time, we're all here for similar reasons! Sorry to hear you're feeling lonely friend, but just remember that you're in good company around here. Hoping you have yourself a good day at work, take care out there!	2019-02-07 21:07:21	lonely	t5_2qjny	2019-02-07 11:44:54		t3_ao3ci3	t1_efzmohz		2.0	/r/lonely/comments/ao3ci3/shittiest_thing_that_happened_on_your_birthday/efznx5m/
2161	efzqmi4	emreasik53	Hey there buddy. We all have those days that get us down, no shame in it. I'm sure theres plenty around here that appreciate your positive posts, and they understand that you can't be feeling that way at all times. Best of wishes to you pal, hope those feelings don't keep you down for long!	2019-02-07 21:42:59	lonely	t5_2qjny	2019-02-07 11:44:54		t3_ao3ci3	t1_efzpqbm		2.0	/r/lonely/comments/ao3ci3/shittiest_thing_that_happened_on_your_birthday/efzqmi4/
2167	efzs2ie	emreasik53	Hey there, I've seen you around the subreddit quite a bit. You're a good fit for a moderator here. Keep the positive vibes flowing, my friend!	2019-02-07 22:01:41	lonely	t5_2qjny	2019-02-07 11:44:54		t3_ao3ci3	t1_efzre99		2.0	/r/lonely/comments/ao3ci3/shittiest_thing_that_happened_on_your_birthday/efzs2ie/
2176	efzu8lf	SluggyTheUnshaven	Hey there! If you want you could join a group where i'm in with 2 other nice people, we talk there about various things and problems we have, and we would be happy if you join so we can help you :)	2019-02-07 22:31:04	lonely	t5_2qjny	2015-09-09 23:14:57		t3_ao3ci3	t3_ao3ci3		2.0	/r/lonely/comments/ao3ci3/shittiest_thing_that_happened_on_your_birthday/efzu8lf/
2183	efzurhz	emreasik53	Hey u/Horizons3, thanks for empathizing with me! &gt; The idea is indeed romantic, I love it, I dream about it, but it is usually not how it works in the real life. Indeed, I am starting to hit that realization too. Sadly I think the truth is attraction is like a game, starting with unattractive women to build up your confidence just to eventually have enough experience and confidence to convince…	2019-02-07 22:37:41	lonely	t5_2qjny	2019-02-07 11:44:54		t3_ao3ci3	t1_efzu4uw		2.0	/r/lonely/comments/ao3ci3/shittiest_thing_that_happened_on_your_birthday/efzurhz/
2276	eg0g281	[deleted]	Hi again	2019-02-08 06:37:22	lonely	t5_2qjny			t3_ao3ci3	t1_efzbgr5		2.0	/r/lonely/comments/ao3ci3/shittiest_thing_that_happened_on_your_birthday/eg0g281/
2305	eg0ojie	fedupfamingo	Hi! \*hug\*	2019-02-08 09:15:35	lonely	t5_2qjny	2019-01-28 17:10:14		t3_aogv1q	t3_aogv1q		5.0	/r/lonely/comments/aogv1q/never_been_in_a_relationship_best_friend_teasing/eg0ojie/
2306	eg0p029	ShadeySummers	Hi! And okay I got it I will probably add you, also ik what it’s like but it’s nice to know I’m not alone and u aren’t either❤️	2019-02-08 09:22:23	lonely	t5_2qjny	2016-07-12 15:11:07		t3_aogv1q	t3_aogv1q		14.0	/r/lonely/comments/aogv1q/never_been_in_a_relationship_best_friend_teasing/eg0p029/
2315	eg0r4xp	2Karl	Hi! Would I have better chances if I leave this country? Idk but never having my fun sucks after 10 straight years of work and school and not even a kiss.	2019-02-08 09:52:02	lonely	t5_2qjny	2014-11-30 16:58:42		t3_aogv1q	t3_aogv1q		3.0	/r/lonely/comments/aogv1q/never_been_in_a_relationship_best_friend_teasing/eg0r4xp/
2342	eg10ic3	brokenNoodles77	Honestly I feel like this too. I have a boyfriend who I live with but feel so alone. We sit in separate rooms on our phones, he says I never want to talk and anytime I ask how was your day or are you doing ok? It's always like yup fine, no conversation. Lonely is the worst feeling. I've gone in and out of stages in my life when being lonely was the only thing I had going for me. I felt so empty, …	2019-02-08 11:46:55	lonely	t5_2qjny	2015-08-16 18:53:18		t3_aogv1q	t3_aogv1q		7.0	/r/lonely/comments/aogv1q/never_been_in_a_relationship_best_friend_teasing/eg10ic3/
2352	eg17bz1	lookingforsigns	Honestly you don't have to worry that much about subculture. I am also an alternative/HC/netal tyoe of guy and I'd say most of us would gladly date people who aren't into it that much, as long ad there's chemistry.	2019-02-08 13:05:33	lonely	t5_2qjny	2018-03-09 17:50:50		t3_aogv1q	t3_aogv1q		4.0	/r/lonely/comments/aogv1q/never_been_in_a_relationship_best_friend_teasing/eg17bz1/
2358	eg1bjn4	solarpoweredJJ	Honestly, I understand where you’re coming from. But I have a feeling that no one has ever spoken to you about how depressing and lonely being a visible majority in a Western country is. Not only the part where you grow up with kids (and adults) who are constantly reminding you that you’re privileged with invasive questions and comments only you have to be faced with.. But also because people who…	2019-02-08 13:53:15	lonely	t5_2qjny	2019-02-07 00:53:39		t3_aogv1q	t3_aogv1q		6.0	/r/lonely/comments/aogv1q/never_been_in_a_relationship_best_friend_teasing/eg1bjn4/
2359	eg1bykg	ThisAccountIsSFW	Honestly, I understand where you’re coming from. But I have a feeling that no one has ever spoken to you about how depressing and lonely being a visible minority in a Western country is. Not only the part where you grow up with kids (and adults) who are constantly reminding you that you’re different with invasive questions and comments only you have to be faced with.. But also because people who …	2019-02-08 13:57:50	lonely	t5_2qjny	2017-07-25 18:43:01		t3_aogv1q	t3_aogv1q		1.0	/r/lonely/comments/aogv1q/never_been_in_a_relationship_best_friend_teasing/eg1bykg/
2363	eg1f5d4	Carib0ul0u	Honey, I'm going through the same stuff..... I live with four. If you need to talk, I'm free &amp;#x200B;	2019-02-08 14:33:51	lonely	t5_2qjny	2016-10-29 14:42:14		t3_aogv1q	t3_aogv1q		1.0	/r/lonely/comments/aogv1q/never_been_in_a_relationship_best_friend_teasing/eg1f5d4/
2364	eg1fo7t	sendmeasignahint	Hooray for Hugs! (ღ˘⌣˘)❛ั◡❛ัღ)❤	2019-02-08 14:39:52	lonely	t5_2qjny	2017-09-18 11:47:04		t3_aogv1q	t3_aogv1q		2.0	/r/lonely/comments/aogv1q/never_been_in_a_relationship_best_friend_teasing/eg1fo7t/
2366	eg1g0hc	gates0fdawn	Hope you enjoyed your stay! (ღ˘⌣˘)❛ั◡❛ัღ)	2019-02-08 14:43:44	lonely	t5_2qjny	2017-08-12 09:34:38		t3_aogv1q	t3_aogv1q		1.0	/r/lonely/comments/aogv1q/never_been_in_a_relationship_best_friend_teasing/eg1g0hc/
2378	eg1q0jy	SadndLonely	How about we start with your interests, basically what you like to do, and things you like, generally speaking. Also I know what you mean, I am a professional procrastinator.	2019-02-08 16:41:29	lonely	t5_2qjny	2018-10-12 16:24:32		t3_aogv1q	t3_aogv1q		1.0	/r/lonely/comments/aogv1q/never_been_in_a_relationship_best_friend_teasing/eg1q0jy/
2379	eg1qabc	[deleted]	How are u 👀	2019-02-08 16:44:45	lonely	t5_2qjny			t3_aogv1q	t3_aogv1q		1.0	/r/lonely/comments/aogv1q/never_been_in_a_relationship_best_friend_teasing/eg1qabc/
2396	eg1w2hg	ThisAccountIsSFW	How do you handle it man?	2019-02-08 17:57:10	lonely	t5_2qjny	2017-07-25 18:43:01		t3_aogv1q	t1_eg1w08r		1.0	/r/lonely/comments/aogv1q/never_been_in_a_relationship_best_friend_teasing/eg1w2hg/
2408	eg1x693	gates0fdawn	How introspective are you? If that’s even a question. I feel like I’m introspective 24/7 when I’m alone. Constantly getting lost in thoughts (good and bad.) Overanalyzing situations and relationships (past and presents). I’m always thinking about stuff. I’m used to it. Just a very emotional 19 year old dude	2019-02-08 18:11:48	lonely	t5_2qjny	2017-08-12 09:34:38		t3_aogv1q	t1_eg1wjx9		1.0	/r/lonely/comments/aogv1q/never_been_in_a_relationship_best_friend_teasing/eg1x693/
2414	eg1ye5q	gates0fdawn	How long have you been alone?	2019-02-08 18:27:58	lonely	t5_2qjny	2017-08-12 09:34:38		t3_aogv1q	t1_eg1xowb		1.0	/r/lonely/comments/aogv1q/never_been_in_a_relationship_best_friend_teasing/eg1ye5q/
2419	eg212mg	[deleted]	how old are you?	2019-02-08 19:04:18	lonely	t5_2qjny			t3_aogv1q	t1_eg1x0jv		1.0	/r/lonely/comments/aogv1q/never_been_in_a_relationship_best_friend_teasing/eg212mg/
5289	egqh4cf	homiehustler	Please don’t do this. I know right now this may seem like this is the only option, but I promise it’s not.	2019-02-18 11:01:00	lonely	t5_2qjny	2017-01-12 21:49:18		t3_aryari	t3_aryari		27.0	/r/lonely/comments/aryari/the_strongest_ones_are_the_ones_who_have_every/egqh4cf/
5426	egrtyhb	roylost1129	Same :( I am so lonely it makes me sick	2019-02-18 21:10:52	lonely	t5_2qjny	2018-03-18 18:54:19		t3_aryari	t3_aryari		2.0	/r/lonely/comments/aryari/the_strongest_ones_are_the_ones_who_have_every/egrtyhb/
5486	egs8t26	RisingChaos	Same words ring in my head every moment	2019-02-19 00:53:07	lonely	t5_2qjny	2013-02-15 08:51:00		t3_aryari	t3_aryari		2.0	/r/lonely/comments/aryari/the_strongest_ones_are_the_ones_who_have_every/egs8t26/
5494	egscd7g	RealisticComfort	Same, know the feeling all to well	2019-02-19 02:03:09	lonely	t5_2qjny	2018-03-03 01:56:41		t3_aryari	t3_aryari		2.0	/r/lonely/comments/aryari/the_strongest_ones_are_the_ones_who_have_every/egscd7g/
5557	egt00b1	MisSkywalker	She's about 10 years older than me. It's a bit complicated but she's my half sister, we have the same mum but she lived with her dad at the otherside of the country. We lost touch when I was in my 20's and she was in her 30's. Thank you for replying.	2019-02-19 10:13:35	lonely	t5_2qjny	2019-02-19 09:36:58		t3_aryari	t3_aryari		2.0	/r/lonely/comments/aryari/the_strongest_ones_are_the_ones_who_have_every/egt00b1/
5010	egonaef	ShiivaInu	no. I think thats a thought that confirms what your doing isn't wrong so you want to support that thought. I think alone time isn't wrong, but we are social creatures, thats a fact.	2019-02-17 16:02:51	lonely	t5_2qjny	2017-11-24 01:41:43		t3_arkp7i	t3_arkp7i		7.0	/r/lonely/comments/arkp7i/stunning_video_on_loneliness_by_kurzgesagt_in_a/egonaef/
5056	egowrsp	CallidusEverno	Not really the case for me. Romantic relationships have always been easier for me than friendships. What makes you think friends are less shallow when in so many cases they’re moreso?	2019-02-17 18:09:15	lonely	t5_2qjny	2015-09-29 15:05:11		t3_arkp7i	t3_arkp7i		7.0	/r/lonely/comments/arkp7i/stunning_video_on_loneliness_by_kurzgesagt_in_a/egowrsp/
5242	egpy84t	SPYK3O	Or he’s a generally nice person... His girth probably doesn’t play in as much as you would think	2019-02-18 04:45:36	lonely	t5_2qjny	2016-05-01 14:14:19		t3_arkp7i	t3_arkp7i		3.0	/r/lonely/comments/arkp7i/stunning_video_on_loneliness_by_kurzgesagt_in_a/egpy84t/
1685	efv3e56	Croesus90	First of all, there's nothing wrong with weird. It's not harmful. Second of all, she's your ex for a reason. Don't take her character judgement about you at face value.	2019-02-06 06:38:28	lonely	t5_2qjny	2018-02-18 13:34:52		t3_anotbi	t3_anotbi		14.0	/r/lonely/comments/anotbi/am_i_the_only_person_who_truly_knows_theyre_going/efv3e56/
1734	efvlk7l	DjDrowsyBear	Fucking same. I love all of you and we’re not alone	2019-02-06 11:22:31	lonely	t5_2qjny	2015-07-16 20:57:22		t3_anotbi	t3_anotbi		1.0	/r/lonely/comments/anotbi/am_i_the_only_person_who_truly_knows_theyre_going/efvlk7l/
1736	efvlxxf	hholly6	FUUUUCCK THAAAT BIIIITCCHH!!! 🤬🤬 This pisses me off so much! Why do women decide to play with our hearts?! Like it's just something fun to do. We invest our emotions in you and you treat them like a play thing! How is this bullshit fair that most women get to pick and choose any guy they want and is guys have to sit around hoping we get chosen, and then when we do get chosen some bullshit like th…	2019-02-06 11:27:00	lonely	t5_2qjny	2019-01-10 05:04:14		t3_anotbi	t3_anotbi		2.0	/r/lonely/comments/anotbi/am_i_the_only_person_who_truly_knows_theyre_going/efvlxxf/
1756	efvpm23	ofangels12	Give her some time, I broke up with mine in this situation she been through some shit I didn't know and I rush her for respond and thing start to went south from there. Give here some time.	2019-02-06 12:09:07	lonely	t5_2qjny	2019-01-23 11:59:10		t3_anotbi	t3_anotbi			/r/lonely/comments/anotbi/am_i_the_only_person_who_truly_knows_theyre_going/efvpm23/
4522	egk3ok3	wavesofconfusion	Join me in. I'm on mobile	2019-02-15 16:36:35	lonely	t5_2qjny	2018-10-18 12:17:40		t3_ar1jp6	t3_ar1jp6		-3.0	/r/lonely/comments/ar1jp6/im_gross_im_ugly_im_ostracized_from_society_for_a/egk3ok3/
4531	egk575l	hereforthebantz	Just been so many arguments with my long distance gf today and lately, right now not certain if she will be coming on my birthday or not, and its just generally difficult. My bestfriend (only friend) who I usually go to when I need a break is away for the weekend, and has been busy for a while. So been alone trying to deal with this. But I try to stay as positive as I can.	2019-02-15 16:55:25	lonely	t5_2qjny	2014-12-23 11:08:19		t3_ar1jp6	t3_ar1jp6		1.0	/r/lonely/comments/ar1jp6/im_gross_im_ugly_im_ostracized_from_society_for_a/egk575l/	Moderator
4536	egka01n	[deleted]	Just hit rock bottom no need for hobby right now lol. Im surprised no one ever responds to the comments.	2019-02-15 17:58:29	lonely	t5_2qjny		1.0	t3_ar1jp6	t1_egk3xfk		1.0	/r/lonely/comments/ar1jp6/im_gross_im_ugly_im_ostracized_from_society_for_a/egka01n/
4549	egkeidp	eternally_alonee	Just said that because my crush rejected to be my valentine, but OK.	2019-02-15 19:01:59	lonely	t5_2qjny	2019-02-13 06:31:13		t3_ar1jp6	t3_ar1jp6			/r/lonely/comments/ar1jp6/im_gross_im_ugly_im_ostracized_from_society_for_a/egkeidp/
4560	egkgrrc	letsplayyatzee	Just want to make sure people know that theres others who want them to be happy and enjoy their day. Hopefully yours was a good one as well, friend.	2019-02-15 19:34:49	lonely	t5_2qjny	2012-08-07 00:23:56		t3_ar1jp6	t3_ar1jp6		1.0	/r/lonely/comments/ar1jp6/im_gross_im_ugly_im_ostracized_from_society_for_a/egkgrrc/
4581	egkkabs	eternally_alonee	King Falls AM.	2019-02-15 20:26:53	lonely	t5_2qjny	2019-02-13 06:31:13		t3_ar1jp6	t1_egkjyx2			/r/lonely/comments/ar1jp6/im_gross_im_ugly_im_ostracized_from_society_for_a/egkkabs/
4582	egkkak4	letsplayyatzee	Know that you are not alone in your workplace loneliness, both of my jobs I only work with 1-2 people and when I work with other people outside of my team they are usually a lot older. I haven't bothered being friends with the people I work with. But I do work in a field I enjoy and usually the things we talk about are related to that. You might be surprised if you bring up your interests, even i…	2019-02-15 20:26:59	lonely	t5_2qjny	2012-08-07 00:23:56		t3_ar1jp6	t1_egkju3s		-1.0	/r/lonely/comments/ar1jp6/im_gross_im_ugly_im_ostracized_from_society_for_a/egkkak4/
4586	egkm112	[deleted]	League of Legends	2019-02-15 20:53:15	lonely	t5_2qjny			t3_ar1jp6	t1_egkju3s		2.0	/r/lonely/comments/ar1jp6/im_gross_im_ugly_im_ostracized_from_society_for_a/egkm112/
4623	egkzmij	matchabae	Lmao	2019-02-16 00:39:14	lonely	t5_2qjny	2019-02-15 23:20:55		t3_ar1jp6	t3_ar1jp6		2.0	/r/lonely/comments/ar1jp6/im_gross_im_ugly_im_ostracized_from_society_for_a/egkzmij/
4657	egl7yff	primummmnonnocere	Lol you haven't been alone, you just said you've had a bunch of hookups and short relationships. Must be hard having those hookups, that's the worst. Fucking women never understand how good they got it, just shave your legs, walk down the street in a slooty outfit and pick up the first five dudes that see you. Don't pretend to know what it's like to be alone, you don't belong here.	2019-02-16 04:12:50	lonely	t5_2qjny	2019-02-09 11:29:53		t3_ar1jp6	t3_ar1jp6		4.0	/r/lonely/comments/ar1jp6/im_gross_im_ugly_im_ostracized_from_society_for_a/egl7yff/
4677	egl9dh0	wilsonova	Lots of people	2019-02-16 04:57:48	lonely	t5_2qjny	2016-09-28 02:34:53		t3_ar1jp6	t3_ar1jp6			/r/lonely/comments/ar1jp6/im_gross_im_ugly_im_ostracized_from_society_for_a/egl9dh0/
4687	eglacpm	eternally_alonee	Love you too	2019-02-16 05:29:43	lonely	t5_2qjny	2019-02-13 06:31:13		t3_ar1jp6	t1_egkn08a		2.0	/r/lonely/comments/ar1jp6/im_gross_im_ugly_im_ostracized_from_society_for_a/eglacpm/
4742	eglsmma	eternally_alonee	Maybe you need the gym? Or just change things up a bit...good luck bro	2019-02-16 11:46:14	lonely	t5_2qjny	2019-02-13 06:31:13		t3_ar1jp6	t1_eglrlnt		1.0	/r/lonely/comments/ar1jp6/im_gross_im_ugly_im_ostracized_from_society_for_a/eglsmma/
4779	egm39bi	matchabae	Meeeeee too	2019-02-16 14:09:51	lonely	t5_2qjny	2019-02-15 23:20:55		t3_ar1jp6	t1_egl53t7		2.0	/r/lonely/comments/ar1jp6/im_gross_im_ugly_im_ostracized_from_society_for_a/egm39bi/
4748	eglvmkk	[deleted]	Me	2019-02-16 12:27:23	lonely	t5_2qjny			t3_araqg4	t3_araqg4		12.0	/r/lonely/comments/araqg4/i_havent_had_a_conversation_in_over_4_days/eglvmkk/
4753	eglx3qp	[deleted]	Me either.	2019-02-16 12:47:17	lonely	t5_2qjny			t3_araqg4	t1_eglvqek		8.0	/r/lonely/comments/araqg4/i_havent_had_a_conversation_in_over_4_days/eglx3qp/
4755	eglxko3	[deleted]	Me neither it sucks	2019-02-16 12:53:38	lonely	t5_2qjny			t3_araqg4	t1_eglx5v3		4.0	/r/lonely/comments/araqg4/i_havent_had_a_conversation_in_over_4_days/eglxko3/
4758	eglxwbg	[deleted]	Me the same. On weekends it gets even worse. Nothing to do outside, nobody to meet, nowhere to go. I sit at home all day, watching YouTube to basically feel a bit better.	2019-02-16 12:57:59	lonely	t5_2qjny			t3_araqg4	t1_eglxmmn		2.0	/r/lonely/comments/araqg4/i_havent_had_a_conversation_in_over_4_days/eglxwbg/
4759	eglxwvt	bubblesbubblingblue	Me to	2019-02-16 12:58:12	lonely	t5_2qjny	2019-02-07 12:28:57		t3_araqg4	t3_araqg4		2.0	/r/lonely/comments/araqg4/i_havent_had_a_conversation_in_over_4_days/eglxwvt/
4767	eglzf31	[deleted]	Me too, one of my life goals is to raise some whether they’re mine or not lol	2019-02-16 13:18:32	lonely	t5_2qjny			t3_araqg4	t3_araqg4		7.0	/r/lonely/comments/araqg4/i_havent_had_a_conversation_in_over_4_days/eglzf31/
4797	egmdg2c	[deleted]	Mine announces the Valentine's day trinkets and candy stuff over the PA, School News, and tacky posters all over the school. The only way to avoid them is to become Helen Keller. And I'm definitely not Helen Keller.	2019-02-16 16:27:43	lonely	t5_2qjny			t3_araqg4	t3_araqg4		2.0	/r/lonely/comments/araqg4/i_havent_had_a_conversation_in_over_4_days/egmdg2c/
4823	egmlfkp	[deleted]	My baits garbage	2019-02-16 18:20:06	lonely	t5_2qjny			t3_araqg4	t1_egmfq2z		1.0	/r/lonely/comments/araqg4/i_havent_had_a_conversation_in_over_4_days/egmlfkp/
4824	egmlrwc	Xartemiss	My best friend got pregnant. At a party where everyone was drinking but her, she flipped out. Said we were all pieces of shit. Hasn't talked to me since. I've tried to talk to her, call, apologized, etc. She wont talk to me. My boyfriend is long distance. He wants me to move in with him. He's on probation, and started smoking pot again. I told him I dont feel comfortable moving hundreds of miles …	2019-02-16 18:25:05	lonely	t5_2qjny	2017-10-24 11:17:28		t3_araqg4	t3_araqg4		2.0	/r/lonely/comments/araqg4/i_havent_had_a_conversation_in_over_4_days/egmlrwc/
4862	egn4vd9	jada00733	My pleasure friend	2019-02-16 23:11:20	lonely	t5_2qjny	2019-01-16 16:39:10		t3_araqg4	t1_eglyg6x		1.0	/r/lonely/comments/araqg4/i_havent_had_a_conversation_in_over_4_days/egn4vd9/
6234	eh08ncq	floatingbunny7	That's not true lol As long as, you bring yourself and standout in life someone will envy/love you :)	2019-02-21 22:43:09	lonely	t5_2qjny	2018-09-15 21:05:40		t3_araqg4	t3_araqg4		1.0	/r/lonely/comments/araqg4/i_havent_had_a_conversation_in_over_4_days/eh08ncq/
553	efl4q98	Nicole_f	[deleted]	2019-02-02 06:57:30	lonely	t5_2qjny	2018-07-21 23:21:47		t3_amcqcx	t3_amcqcx		30.0	/r/lonely/comments/amcqcx/killed_5_cops_in_gta_still_unwanted/efl4q98/
556	efl6kob	Nicole_f	[deleted]	2019-02-02 07:42:35	lonely	t5_2qjny	2018-07-21 23:21:47		t3_amcqcx	t1_efl6gwr		6.0	/r/lonely/comments/amcqcx/killed_5_cops_in_gta_still_unwanted/efl6kob/
586	eflboi7	abitalib98	[deleted]	2019-02-02 09:19:20	lonely	t5_2qjny	2018-11-26 16:55:30		t3_amcqcx	t3_amcqcx		6.0	/r/lonely/comments/amcqcx/killed_5_cops_in_gta_still_unwanted/eflboi7/
607	eflms77	UnluckyScorpion	[deleted]	2019-02-02 12:02:27	lonely	t5_2qjny	2018-12-05 19:57:28		t3_amcqcx	t3_amcqcx		2.0	/r/lonely/comments/amcqcx/killed_5_cops_in_gta_still_unwanted/eflms77/
610	eflpd42	[deleted]	[deleted]	2019-02-02 12:35:55	lonely	t5_2qjny			t3_amcqcx	t3_amcqcx		2.0	/r/lonely/comments/amcqcx/killed_5_cops_in_gta_still_unwanted/eflpd42/
611	eflpigh	Nicole_f	[deleted]	2019-02-02 12:37:52	lonely	t5_2qjny	2018-07-21 23:21:47		t3_amcqcx	t1_efljh71		6.0	/r/lonely/comments/amcqcx/killed_5_cops_in_gta_still_unwanted/eflpigh/
612	eflrmun	abitalib98	[deleted]	2019-02-02 13:05:23	lonely	t5_2qjny	2018-11-26 16:55:30		t3_amcqcx	t1_efljldi		3.0	/r/lonely/comments/amcqcx/killed_5_cops_in_gta_still_unwanted/eflrmun/
630	eflwhdg	lolisforlife500	[deleted]	2019-02-02 14:08:13	lonely	t5_2qjny	2019-01-20 04:27:39		t3_amcqcx	t3_amcqcx		2.0	/r/lonely/comments/amcqcx/killed_5_cops_in_gta_still_unwanted/eflwhdg/
632	eflx12u	ColinHalter	[deleted]	2019-02-02 14:15:39	lonely	t5_2qjny	2014-11-09 23:27:54		t3_amcqcx	t3_amcqcx		2.0	/r/lonely/comments/amcqcx/killed_5_cops_in_gta_still_unwanted/eflx12u/
926	efnpgj2	abitalib98	Abit hard when i have nothing else to do and hobbies don't take the loneliness away...!	2019-02-03 09:30:29	lonely	t5_2qjny	2018-11-26 16:55:30		t3_amcqcx	t1_efncpal			/r/lonely/comments/amcqcx/killed_5_cops_in_gta_still_unwanted/efnpgj2/
2600	eg2ysx5	lolisforlife500	I can understand her wanting you to find someone to go with and have fun and all, but wanting you to fake a date for Facebook attention is just ridiculous.	2019-02-09 05:55:49	lonely	t5_2qjny	2019-01-20 04:27:39		t3_amcqcx	t1_efncooe		2.0	/r/lonely/comments/amcqcx/killed_5_cops_in_gta_still_unwanted/eg2ysx5/
3123	eg7p5s9	lolisforlife500	i just said sex. I didn’t take anything away from masturbaition. I’m just saying it’s really nothing special unless you’re doing it with the right person. Let me rephrase “casual sex” is overrated	2019-02-11 04:00:22	lonely	t5_2qjny	2019-01-20 04:27:39		t3_amcqcx	t1_eg31c26		2.0	/r/lonely/comments/amcqcx/killed_5_cops_in_gta_still_unwanted/eg7p5s9/
1271	efqghwy	slumber72	By cult, do you mean that they're religious? I grew up in a religious home and have recently left. I noticed that most religious people that preach about not judging do the most judging and are quick to banish anyone not like them. They're not very open minded. The older I've gotten, the more I've realized that other people don't care about me and only look out for themselves. I have no friends a…	2019-02-04 12:08:22	lonely	t5_2qjny	2018-08-14 23:02:57		t3_an3ppe	t3_an3ppe		11.0	/r/lonely/comments/an3ppe/professional_cuddling/efqghwy/
1272	efqgi5o	choard18	By putting your best step forward. It's always depressing to think of these things but if you don't give into it and work to make sure you're always giving the best to yourself, you'll see how much people value you. The main problem with people who are lonely isn't the fact they are only. It's how they don't feel whole even when people sureound them and love them. This has to do more with lack of…	2019-02-04 12:08:27	lonely	t5_2qjny	2018-12-20 19:38:44		t3_an3ppe	t3_an3ppe		3.0	/r/lonely/comments/an3ppe/professional_cuddling/efqgi5o/
1273	efqgldf	Theedon	Cakes and balloons lol. Yea? Do you use discord?	2019-02-04 12:09:34	lonely	t5_2qjny	2011-12-31 01:58:05		t3_an3ppe	t3_an3ppe		32.0	/r/lonely/comments/an3ppe/professional_cuddling/efqgldf/
1277	efqgtii	choard18	Can I just unpopular position for a second - I choose to be extra lonely because I cannot take any further rejection and emotional pain that comes with the attempting. At this point I realize I'm choosing to spend some more time on myself (health, impulsivity, hobbies, attempting to find happiness, establish my new job) that I know if I attempted to seek out any sort of real life connection, It w…	2019-02-04 12:12:23	lonely	t5_2qjny	2018-12-20 19:38:44		t3_an3ppe	t1_efqgq07		1.0	/r/lonely/comments/an3ppe/professional_cuddling/efqgtii/
1284	efqh9n8	SevenHeadedCrow	Can you get a dog or a parrot or something like that? A pet that can be trained and that wants your attention. I found one small way to help me was to try and keep something else alive. Or go look after stray animals, I feel an affinity with strays. If you get no joy from social interactions maybe animals will help...? Sorry if that’s shitty advice but it helps me. I have severe ptsd from trauma …	2019-02-04 12:17:51	lonely	t5_2qjny	2018-10-16 18:28:59		t3_an3ppe	t1_efqgvnm		17.0	/r/lonely/comments/an3ppe/professional_cuddling/efqh9n8/
1307	efqqpba	UnluckyScorpion	Checked out the video it was pretty interesting what Katie had to say and what-not. Very informative. I think I should see a therapist, but I’m pretty sure my parents are going to debunk the idea of me having a mental illness... will definitely check out a therapist when I get out of the house though.	2019-02-04 14:11:16	lonely	t5_2qjny	2018-12-05 19:57:28		t3_an3ppe	t3_an3ppe		1.0	/r/lonely/comments/an3ppe/professional_cuddling/efqqpba/
1371	efrp2kn	fisheslive	Damn those dreams are the worst ,I once had this kind of dream with my ex that i still miss till this damn day . It felt like a knife twisting down my spine .	2019-02-04 21:26:09	lonely	t5_2qjny	2018-10-03 07:27:16		t3_an3ppe	t3_an3ppe		2.0	/r/lonely/comments/an3ppe/professional_cuddling/efrp2kn/
6087	egytp2u	ThreatenMe	Thanks, bud!	2019-02-21 12:37:17	lonely	t5_2qjny	2017-01-02 19:29:55		t3_at30ba	t3_at30ba		1.0	/r/lonely/comments/at30ba/do_you_ever_feel_like_your_parents_are/egytp2u/
1562	eftuf9q	hereforthebantz	Dude, everything is going to be alright. I get how you feel, and you are able to change yourself. You still have yourself, and that's all you need to get through this. I know it might be hard, but try to train yourself to see life in a better view. I know it might not seem like this, but we are surrounded by beauty and life can be just as good as it is bad. Try to make yourself the best version o…	2019-02-05 17:45:04	lonely	t5_2qjny	2014-12-23 11:08:19		t3_anjq30	t3_anjq30		12.0	/r/lonely/comments/anjq30/today_is_my_cake_day/eftuf9q/	Moderator
1592	efu672z	EpicWott	Embrace the stoicism, it's not easy but it's a great quality if you can maintain the facade	2019-02-05 20:19:46	lonely	t5_2qjny	2016-10-25 20:29:35		t3_anjq30	t3_anjq30		2.0	/r/lonely/comments/anjq30/today_is_my_cake_day/efu672z/
2356	eg1aogo	Chanyann4	Honestly, I personally feel like everyone I know tells me I'm better off alone and I hate not having anyone I can relate to	2019-02-08 13:43:28	lonely	t5_2qjny	2018-02-25 17:47:04		t3_aoj55v	t3_aoj55v		16.0	/r/lonely/comments/aoj55v/being_overwhelmingly_lonely/eg1aogo/
2367	eg1hd5p	Mymkz	hope you find peace	2019-02-08 14:59:02	lonely	t5_2qjny	2016-01-16 21:25:39		t3_aoj55v	t3_aoj55v		8.0	/r/lonely/comments/aoj55v/being_overwhelmingly_lonely/eg1hd5p/
2383	eg1ufnh	IcebergHermit	How can someone like me or anyone else, remember you then? How can we help make you feel better and solve this	2019-02-08 17:36:11	lonely	t5_2qjny	2018-03-04 23:14:39		t3_aoj55v	t3_aoj55v		1.0	/r/lonely/comments/aoj55v/being_overwhelmingly_lonely/eg1ufnh/
2390	eg1v6u9	IcebergHermit	how did you twist that to make it sound so horrible. Just saying it’s not just hot guys with those intentions in my experience... never said anyone was evil	2019-02-08 17:45:50	lonely	t5_2qjny	2018-03-04 23:14:39		t3_aoj55v	t1_eg1ulke		3.0	/r/lonely/comments/aoj55v/being_overwhelmingly_lonely/eg1v6u9/
2400	eg1wfmx	IcebergHermit	How do you usually meet new people?	2019-02-08 18:01:56	lonely	t5_2qjny	2018-03-04 23:14:39		t3_aoj55v	t1_eg1w6yb		3.0	/r/lonely/comments/aoj55v/being_overwhelmingly_lonely/eg1wfmx/
2401	eg1wim8	IcebergHermit	How does 1 person surround you	2019-02-08 18:03:01	lonely	t5_2qjny	2018-03-04 23:14:39		t3_aoj55v	t1_eg1w6yb		1.0	/r/lonely/comments/aoj55v/being_overwhelmingly_lonely/eg1wim8/
2409	eg1xl6a	IcebergHermit	How is being somebody's friend a different system, [also where do you think I'm from] also I'm 15	2019-02-08 18:17:16	lonely	t5_2qjny	2018-03-04 23:14:39		t3_aoj55v	t1_eg1x132		2.0	/r/lonely/comments/aoj55v/being_overwhelmingly_lonely/eg1xl6a/
2412	eg1y6yt	IcebergHermit	How it be my dude	2019-02-08 18:25:16	lonely	t5_2qjny	2018-03-04 23:14:39		t3_aoj55v	t1_eg1y5j1		1.0	/r/lonely/comments/aoj55v/being_overwhelmingly_lonely/eg1y6yt/
2426	eg23qmz	Rencyy	How so? You’re judging someone you don’t even know and dismissing me when all I did was spend time coming to your post and trying to engage with you. Do you treat your friends the way you’ve treated multiple people here? If you’re going to post here, don’t treat the people who try to help you like crap.	2019-02-08 19:41:21	lonely	t5_2qjny	2017-04-12 13:16:31		t3_aoj55v	t3_aoj55v		3.0	/r/lonely/comments/aoj55v/being_overwhelmingly_lonely/eg23qmz/
2432	eg27sfx	frankthetank1234	How????? I touch a cop and get one star. I run into a cop in person get one star. Did you kill them around the same time or like after some gta days.	2019-02-08 20:39:38	lonely	t5_2qjny	2015-09-20 03:12:03		t3_aoj55v	t3_aoj55v		3.0	/r/lonely/comments/aoj55v/being_overwhelmingly_lonely/eg27sfx/
2433	eg282zy	IcebergHermit	How’d you quit? Im in a pickle idk how to tell them or if i even should tell them it sucks. Thanks i have an essay due tomorrow morning and guess who didn’t finish it !	2019-02-08 20:43:53	lonely	t5_2qjny	2018-03-04 23:14:39		t3_aoj55v	t1_eg1ymyj		2.0	/r/lonely/comments/aoj55v/being_overwhelmingly_lonely/eg282zy/
2437	eg294lk	IcebergHermit	How’s it going	2019-02-08 20:59:04	lonely	t5_2qjny	2018-03-04 23:14:39		t3_aoj55v	t1_eg293cw		2.0	/r/lonely/comments/aoj55v/being_overwhelmingly_lonely/eg294lk/
2478	eg2iqqr	frankthetank1234	I agree.	2019-02-08 23:27:11	lonely	t5_2qjny	2015-09-20 03:12:03		t3_aoj55v	t1_eg294x4		2.0	/r/lonely/comments/aoj55v/being_overwhelmingly_lonely/eg2iqqr/
2593	eg2wuf3	Rencyy	I can relate. One time I was at my ex-friends house (we drifted apart) and one of her friends FaceTimed her. She went into her closet and answered the call. I just sat there for like an hour. So I went In and she basically told me to get out. Another hour passed and so I left.	2019-02-09 04:57:58	lonely	t5_2qjny	2017-04-12 13:16:31		t3_aoj55v	t1_eg249uc		1.0	/r/lonely/comments/aoj55v/being_overwhelmingly_lonely/eg2wuf3/
2665	eg3otb0	-Uniquely-Generic-	I did it! I went beyond the usual parameters of the mobile home park. It felt great to be in the sun. Im going to keep challenging myself to keep walking.	2019-02-09 13:12:21	lonely	t5_2qjny	2019-01-09 15:17:00		t3_aoj55v	t3_aoj55v		2.0	/r/lonely/comments/aoj55v/being_overwhelmingly_lonely/eg3otb0/
4122	eggrv7w	LazyHobbit_	If nothing, I'm always here for others. Yourself included.	2019-02-14 11:29:23	lonely	t5_2qjny	2017-05-26 11:22:51		t3_aqjwmt	t3_aqjwmt		3.0	/r/lonely/comments/aqjwmt/to_all_those_spending_valentines_day_alone/eggrv7w/
4148	egh9bdq	lonewolfe15891	If you don't already play video games, there are multiplayer ones where you can chat with other players. Also you could try some websites (Omegle or Blahtherapy), granted they're not the best virtual interaction but maybe worth a shot? It's a time killer if not anything else. Keep distracted if you can. Jump into some old hobbies or try out some new ones, staying busy sometimes helps avert me fro…	2019-02-14 14:47:36	lonely	t5_2qjny	2018-04-12 11:58:43		t3_aqjwmt	t3_aqjwmt			/r/lonely/comments/aqjwmt/to_all_those_spending_valentines_day_alone/egh9bdq/
4162	eghdfqt	Occulatia	If you need someone to talk to I'm here. Sorry you feel this way.	2019-02-14 15:34:12	lonely	t5_2qjny	2016-01-12 22:03:54		t3_aqjwmt	t3_aqjwmt		1.0	/r/lonely/comments/aqjwmt/to_all_those_spending_valentines_day_alone/eghdfqt/
4164	eghdpm3	Greyyyyyyyyyyyy	If you need someone to talk to, I’ll most definitely be there to listen. Looking at your other posts, it seems like you’ve just been having bad luck and interacting with shitty people. I’ve been there, hell, I am there. It really does blow, but I like to remind myself that even when I feel like everything keeps beating me up, there’s a 100% chance that it will eventually get better. Sometimes it …	2019-02-14 15:37:18	lonely	t5_2qjny	2019-01-07 17:56:10		t3_aqjwmt	t3_aqjwmt		3.0	/r/lonely/comments/aqjwmt/to_all_those_spending_valentines_day_alone/eghdpm3/
4167	eghedc5	Occulatia	If you need to chat, I'm available.	2019-02-14 15:44:48	lonely	t5_2qjny	2016-01-12 22:03:54		t3_aqjwmt	t1_eghdsjs		1.0	/r/lonely/comments/aqjwmt/to_all_those_spending_valentines_day_alone/eghedc5/
6746	eh6mmqw	Tagadaah	We had formed groups for research projects. There were about 7 people in each group and we had meet as groups maybe 4 times. I went into class one day and everyone got into their groups but I couldn't find mine. I played it cool for as long as I could because the entire class was seated except for me. I approached a group that could have been mine but they looked like they didn't understand why I…	2019-02-24 12:08:18	lonely	t5_2qjny	2019-02-18 10:40:49		t3_au7t0h	t3_au7t0h		1.0	/r/lonely/comments/au7t0h/teen_all_my_friends_are_assholes/eh6mmqw/
6756	eh6s0hc	uwusagii	We try out best lol	2019-02-24 13:14:32	lonely	t5_2qjny	2018-12-13 20:56:04		t3_au7t0h	t3_au7t0h		1.0	/r/lonely/comments/au7t0h/teen_all_my_friends_are_assholes/eh6s0hc/
6778	eh6xz1m	EddieEastbay	Well as you figure, I'm kind of a lonely fella, and it's easier to talk with a community who all share that feeling. And sometimes, people are really down and having a tough day, so despite my busy schedule I try to check through and reply to posts. In my hardest days to deal with, I never had anyone to talk to about my problems, and it killed me inside. I try to be there for others when I can, b…	2019-02-24 14:25:26	lonely	t5_2qjny	2019-01-25 17:13:01		t3_au7t0h	t3_au7t0h		1.0	/r/lonely/comments/au7t0h/teen_all_my_friends_are_assholes/eh6xz1m/
6780	eh6y64w	EddieEastbay	Well being that he only married me for money? It was already destined to fail. I really loved him and wanted to be his wife. But I should’ve never done it all anyways, because the abuse started before marriage talk even came up.	2019-02-24 14:27:39	lonely	t5_2qjny	2019-01-25 17:13:01		t3_au7t0h	t1_eh6y1ze		1.0	/r/lonely/comments/au7t0h/teen_all_my_friends_are_assholes/eh6y64w/
6782	eh6ye68	EddieEastbay	Well can you send her your photos. Photos of yourself now and photograps. So she can see that that reall is you.	2019-02-24 14:30:17	lonely	t5_2qjny	2019-01-25 17:13:01		t3_au7t0h	t1_eh6yalq		1.0	/r/lonely/comments/au7t0h/teen_all_my_friends_are_assholes/eh6ye68/
6784	eh6ynuy	EddieEastbay	Well damn. Guess there’s always plenty of other fish in the sea	2019-02-24 14:33:24	lonely	t5_2qjny	2019-01-25 17:13:01		t3_au7t0h	t1_eh6yhwm		1.0	/r/lonely/comments/au7t0h/teen_all_my_friends_are_assholes/eh6ynuy/
6787	eh6z2bo	EddieEastbay	Well done!	2019-02-24 14:38:02	lonely	t5_2qjny	2019-01-25 17:13:01		t3_au7t0h	t1_eh6yyae		1.0	/r/lonely/comments/au7t0h/teen_all_my_friends_are_assholes/eh6z2bo/
6789	eh6zcyq	EddieEastbay	Well here’s a story. In boot camp we get IT (Incentive Training). It’s punishment for if you screwed up or didn’t listen. So they make you do a bunch of 3 count push ups, High knees, mountain climbers, Crunches, etc. Well there was another guy in my Platoon who had the same name as me. So they’ll say “[NAME], get on my quarter deck.” So both of us would run up there and he would say “Oh, tight th…	2019-02-24 14:41:21	lonely	t5_2qjny	2019-01-25 17:13:01		t3_au7t0h	t1_eh6z7ua		1.0	/r/lonely/comments/au7t0h/teen_all_my_friends_are_assholes/eh6zcyq/
6793	eh6zu16	EddieEastbay	Well I agree. But my dude, for the love of all that is holy stay positive please.	2019-02-24 14:46:42	lonely	t5_2qjny	2019-01-25 17:13:01		t3_au7t0h	t1_eh6zsbw		1.0	/r/lonely/comments/au7t0h/teen_all_my_friends_are_assholes/eh6zu16/
6797	eh70074	EddieEastbay	Well I don't know about your situation, but I would have to initiate first because nobody initiates with a loser. Since I'm an inferior being, nobody will initiate with me. Such is life in hell	2019-02-24 14:48:38	lonely	t5_2qjny	2019-01-25 17:13:01		t3_au7t0h	t1_eh6zyyc		1.0	/r/lonely/comments/au7t0h/teen_all_my_friends_are_assholes/eh70074/
6802	eh70c9z	EddieEastbay	Well I hope it works out for you.	2019-02-24 14:52:33	lonely	t5_2qjny	2019-01-25 17:13:01		t3_au7t0h	t1_eh705me		2.0	/r/lonely/comments/au7t0h/teen_all_my_friends_are_assholes/eh70c9z/
6804	eh70ky1	EddieEastbay	Well I notice people only talk to me to eventually have me give them money or use me to improve themselves but they never want to be with me legitimately.	2019-02-24 14:55:17	lonely	t5_2qjny	2019-01-25 17:13:01		t3_au7t0h	t1_eh70i0f		1.0	/r/lonely/comments/au7t0h/teen_all_my_friends_are_assholes/eh70ky1/
6810	eh71370	EddieEastbay	Well I’m always here if you’d ever like to talk again	2019-02-24 15:01:04	lonely	t5_2qjny	2019-01-25 17:13:01		t3_au7t0h	t1_eh70xwm		1.0	/r/lonely/comments/au7t0h/teen_all_my_friends_are_assholes/eh71370/
6817	eh71kbu	EddieEastbay	Well I’ve already spend 19 Valentine's days alone. So i know how you feel, it sucks.	2019-02-24 15:06:26	lonely	t5_2qjny	2019-01-25 17:13:01		t3_au7t0h	t1_eh71irb		1.0	/r/lonely/comments/au7t0h/teen_all_my_friends_are_assholes/eh71kbu/
3477	eiizro7	CSHIPA	not here for the event but to congratulate the mods for this keep the good job!	2019-03-14 14:08:27	lonely	t5_2qjny	2018-06-06 08:35:05		t3_avz6pg	t3_avz6pg		2.0	/r/lonely/comments/avz6pg/make_a_friend_march_edition/eiizro7/
4858	eiy2ayg	Coryjwa86	Gender: male Age: 32 From: northern Illinois Looking for: online/irl friends (night shift people preferred 4pm-7am m-f) Contact: dm me here. Interests: table top games, PS4 and pc gaming, pro wrestling, horror movies, Dislikes: flakes, attention seekers, one word responses, religion and politics, hateful people. Kids/Pets/Partner: 2 kids, 2 cats, 1dog Interesting fact about yourself?: I run Indep…	2019-03-20 05:18:18	lonely	t5_2qjny	2018-10-02 10:05:18		t3_avz6pg	t3_avz6pg		2.0	/r/lonely/comments/avz6pg/make_a_friend_march_edition/eiy2ayg/
4860	eiy3tp1	Coryjwa86	Just a local thing really. I booked the Beer City Bruiser "Matt Winchester" as he was signing with ROH. I have also had Eric Cannon on my first ever show. We have been running for 6 years now.	2019-03-20 06:02:42	lonely	t5_2qjny	2018-10-02 10:05:18		t3_avz6pg	t1_eiy3jqi		1.0	/r/lonely/comments/avz6pg/make_a_friend_march_edition/eiy3tp1/
4865	eiy5jfr	Coryjwa86	Thanks, it's been a lot of fun. My last Champion was actually a extra on raw and SmackDown this week.	2019-03-20 06:47:51	lonely	t5_2qjny	2018-10-02 10:05:18		t3_avz6pg	t1_eiy3yyf		1.0	/r/lonely/comments/avz6pg/make_a_friend_march_edition/eiy5jfr/
4869	eiy6x1n	Coryjwa86	He was part of the Ronda spot in Chicago. Then part of the Becky and Charlotte spot in Indianapolis.	2019-03-20 07:19:09	lonely	t5_2qjny	2018-10-02 10:05:18		t3_avz6pg	t1_eiy6ggt		1.0	/r/lonely/comments/avz6pg/make_a_friend_march_edition/eiy6x1n/
4872	eiy76ko	Coryjwa86	Luck man if you ask me lol	2019-03-20 07:24:48	lonely	t5_2qjny	2018-10-02 10:05:18		t3_avz6pg	t1_eiy72pm		1.0	/r/lonely/comments/avz6pg/make_a_friend_march_edition/eiy76ko/
4929	eiyyh80	silakto339	get angry.	2019-03-20 13:08:28	lonely	t5_2qjny	2019-01-15 16:49:16	1.0	t3_b3eihj	t3_b3eihj			/r/lonely/comments/b3eihj/its_cold_and_i_wanna_cuddle/eiyyh80/
4933	eiyzwka	supertoaster24	stay frosty my friend	2019-03-20 13:23:56	lonely	t5_2qjny	2019-02-25 18:31:53		t3_b3eihj	t3_b3eihj		4.0	/r/lonely/comments/b3eihj/its_cold_and_i_wanna_cuddle/eiyzwka/
4935	eiz05b9	InapropriateDino	Feeling so touch starved that I moan when the hairdresser tilts my head to the side	2019-03-20 13:26:31	lonely	t5_2qjny	2012-05-09 19:58:58		t3_b3eihj	t3_b3eihj		63.0	/r/lonely/comments/b3eihj/its_cold_and_i_wanna_cuddle/eiz05b9/
4937	eiz0mz8	InapropriateDino	Nah I'm kidding but but I really am touch starved though. Most days I dont really think about it but sometimes it does feel lonely remembering and missing when you had someone to be close to. I think it's worse for people who have physical touch as their primary love language.	2019-03-20 13:31:46	lonely	t5_2qjny	2012-05-09 19:58:58		t3_b3eihj	t1_eiz07lw		55.0	/r/lonely/comments/b3eihj/its_cold_and_i_wanna_cuddle/eiz0mz8/
4941	eiz1zsz	proknows	I have a dakimakura. Kinda helps	2019-03-20 13:46:19	lonely	t5_2qjny	2014-02-13 16:12:41		t3_b3eihj	t3_b3eihj		5.0	/r/lonely/comments/b3eihj/its_cold_and_i_wanna_cuddle/eiz1zsz/
4946	eiz3pqt	WhiteAsianHybrid	Body pillow	2019-03-20 14:04:41	lonely	t5_2qjny	2015-05-14 07:00:30		t3_b3eihj	t1_eiz3bml		5.0	/r/lonely/comments/b3eihj/its_cold_and_i_wanna_cuddle/eiz3pqt/
4977	eizkj74	TruthOasis	Get warm and cuddle up with a book or an animal. I'm kinda getting sick of seeing these posts because instead of fostering a healthy mindset they forster a mindset of having a empty void that can't be filled. For example you say you wan't to cuddle. Well I want to cuddle too, but I don't have a partner so it makes me feel like I'm missing out on something. That's not a healthy mindset. We need to…	2019-03-20 16:57:44	lonely	t5_2qjny	2008-02-18 08:58:32	1.0	t3_b3eihj	t3_b3eihj		1.0	/r/lonely/comments/b3eihj/its_cold_and_i_wanna_cuddle/eizkj74/
5041	eizyj2g	iespies	Sometimes a hug is all you need :(	2019-03-20 19:32:42	lonely	t5_2qjny	2019-01-20 05:36:46		t3_b3eihj	t3_b3eihj		3.0	/r/lonely/comments/b3eihj/its_cold_and_i_wanna_cuddle/eizyj2g/
5050	ej00h9l	Atsusaki	Dogs, or cats. Pets are a God send.	2019-03-20 19:55:42	lonely	t5_2qjny	2013-06-08 02:18:30		t3_b3eihj	t3_b3eihj		7.0	/r/lonely/comments/b3eihj/its_cold_and_i_wanna_cuddle/ej00h9l/
5054	ej00vgo	NegativeStomach28	I'm a boy	2019-03-20 20:00:23	lonely	t5_2qjny	2019-03-08 07:14:03		t3_b3eihj	t3_b3eihj		2.0	/r/lonely/comments/b3eihj/its_cold_and_i_wanna_cuddle/ej00vgo/
5064	ej024mr	AnonymousAsshole696	We should get a bunch of people together and have a massive cuddlegy	2019-03-20 20:15:40	lonely	t5_2qjny	2019-01-08 21:25:45		t3_b3eihj	t3_b3eihj		9.0	/r/lonely/comments/b3eihj/its_cold_and_i_wanna_cuddle/ej024mr/
393	ehmdncf	Matt321089	I’m guessing you’re using “incel” in a technical sense? Because you don’t sound like what people generally mean when they use that word because despite your feelings you don’t seem actually misogynistic. Anyway, I can’t personally relate but maybe try to focus on finding friends? That seems like an easier goal, so idk that might take your mind off it	2019-03-02 06:24:49	lonely	t5_2qjny	2015-04-08 15:34:50		t3_awgtjl	t3_awgtjl		22.0	/r/lonely/comments/awgtjl/hatred_of_sex/ehmdncf/
398	ehme1wt	Matt321089	29 isn’t old. You still have plenty of time and shouldn’t give up hope. There’s sill many chances you can find friends.	2019-03-02 06:33:58	lonely	t5_2qjny	2015-04-08 15:34:50		t3_awgtjl	t1_ehmdvvi		23.0	/r/lonely/comments/awgtjl/hatred_of_sex/ehme1wt/
406	ehmf76d	persikka-weil	I’ve messaged you. Hope you respond! You don’t have to go through this alone.	2019-03-02 07:00:25	lonely	t5_2qjny	2018-02-07 23:55:07		t3_awgtjl	t3_awgtjl		4.0	/r/lonely/comments/awgtjl/hatred_of_sex/ehmf76d/
410	ehmfhv6	Matt321089	C’mon that’s just an excuse you’re telling yourself. You don’t wanna try to make friends because you’re afraid of judgement, rejection and failure. It’s okay to be afraid, but there’s still hope. You just have to make an effort. I won’t guarantee anything, but if you do try to make friends and have hope, then that’s a lot better than having no friends but far possibility for making ones because y…	2019-03-02 07:06:55	lonely	t5_2qjny	2015-04-08 15:34:50		t3_awgtjl	t1_ehmeuuy		34.0	/r/lonely/comments/awgtjl/hatred_of_sex/ehmfhv6/
413	ehmfq5x	persikka-weil	I wish I could argue with you. In the literal sense you’re completely correct. I don’t know what you’re experiencing subjectively, no one does. But you at least have the right to be heard and bestowed compassion. You deserve someone to talk to, even if you can never be completely understood. We’re all suffering at different degrees, but it’s clear you are suffering profoundly. Just want you to kn…	2019-03-02 07:12:03	lonely	t5_2qjny	2018-02-07 23:55:07		t3_awgtjl	t1_ehmfamw		10.0	/r/lonely/comments/awgtjl/hatred_of_sex/ehmfq5x/
461	ehmzzlj	[deleted]	Do you also lack empathy?	2019-03-02 12:11:51	lonely	t5_2qjny			t3_awgtjl	t3_awgtjl		2.0	/r/lonely/comments/awgtjl/hatred_of_sex/ehmzzlj/
535	ehnrdxm	KralHeroin	Hi, it's completely OK to identify as an incel, if people would at least read the wiki entry for the term they'd know it was only connected to radical misogyny by a media smear campaign. They were stirring up drama for ad revenue. Incel = involuntarily celibate, period. I'm in the same situation as you are, more or less (27, no relationships, yadayada). Sometimes you have to accept the bitterness…	2019-03-02 17:52:46	lonely	t5_2qjny	2018-04-17 08:11:26		t3_awgtjl	t3_awgtjl		1.0	/r/lonely/comments/awgtjl/hatred_of_sex/ehnrdxm/
595	ehogy0j	Nurf03	Shit i relate but im 21 now Dating is miserable/useless when literally everybody thinks your a manlet (with good reason)	2019-03-02 23:41:17	lonely	t5_2qjny	2012-03-11 12:37:38		t3_awgtjl	t3_awgtjl		1.0	/r/lonely/comments/awgtjl/hatred_of_sex/ehogy0j/
695	ehp3ru0	RampagingAardvark	The why is pretty simple, you've got a good grasp of it already. You've attributed all of your negative feelings of loneliness and insecurity towards sex. You've built it up into this big negative thing because of your own lack of success. You need to do some hard work if you want to break out of this pattern. There is no other way. You need to stop taking the easy route of avoiding socializing. …	2019-03-03 08:23:11	lonely	t5_2qjny	2018-10-28 18:33:04		t3_awgtjl	t3_awgtjl		2.0	/r/lonely/comments/awgtjl/hatred_of_sex/ehp3ru0/
5084	ej062wo	sad_liar	Well.. I can try. Do you have future dreams?	2019-03-20 21:04:27	lonely	t5_2qjny	2018-08-13 21:29:18		t3_b3j9pj	t3_b3j9pj		1.0	/r/lonely/comments/b3j9pj/want_to_talk_about_life/ej062wo/
5090	ej07bcr	sad_liar	But do you have any ambitions that have stayed? Or something in particular, like medicine? As for me, I don't think I can accomplish anything so I don't bother dreaming. I used to, it made me happy but I was just lying to myself. Please, can you help me?.. I need something to believe in..	2019-03-20 21:19:40	lonely	t5_2qjny	2018-08-13 21:29:18		t3_b3j9pj	t1_ej06dqt		1.0	/r/lonely/comments/b3j9pj/want_to_talk_about_life/ej07bcr/
5092	ej08map	sad_liar	I'm sorry for bothering you. Your dreams are actually not impossible, I mean they're not easy but I know people that have passed from poverty to have a really good job and house. I am happy when my friend is with me, but I don't see her very often. I feel so miserable, I have to lie in order to have friends. Of course, they're fake friends but I can't be alone again.. Anyways, do you have any fri…	2019-03-20 21:35:57	lonely	t5_2qjny	2018-08-13 21:29:18		t3_b3j9pj	t1_ej07v4k		1.0	/r/lonely/comments/b3j9pj/want_to_talk_about_life/ej08map/
5101	ej0b4ys	sad_liar	I hope that you enjoy your friendship, and that even distance can't kill it. I have lost friends because of it. I'm in high school, and I don't know what to study in college. Time's flying and my grades are dropping, things are not looking very good. So I'm not sure if I should attend college, after all, I can't imagine myself living after 21. Any advice? And it's amazing how you can actually bel…	2019-03-20 22:07:08	lonely	t5_2qjny	2018-08-13 21:29:18		t3_b3j9pj	t1_ej098yb		1.0	/r/lonely/comments/b3j9pj/want_to_talk_about_life/ej0b4ys/
5118	ej0fe9c	applejuicestorm	Where do you want to be in 5 years? Are you in college now?	2019-03-20 23:03:10	lonely	t5_2qjny	2018-08-25 05:52:30		t3_b3j9pj	t3_b3j9pj		1.0	/r/lonely/comments/b3j9pj/want_to_talk_about_life/ej0fe9c/
5603	ej5yoge	sad_liar	Umm, it's been a while but how are you doing?	2019-03-22 21:35:43	lonely	t5_2qjny	2018-08-13 21:29:18		t3_b3j9pj	t1_ej0cnrs		1.0	/r/lonely/comments/b3j9pj/want_to_talk_about_life/ej5yoge/
5719	ej71fld	sad_liar	Good to know, I'm okay. Probably going to change school, about time.	2019-03-23 10:19:32	lonely	t5_2qjny	2018-08-13 21:29:18		t3_b3j9pj	t1_ej6yq27		1.0	/r/lonely/comments/b3j9pj/want_to_talk_about_life/ej71fld/
5724	ej73sib	sad_liar	Not really, it's mainly because it's too expensive and I don't do well so it's just a waste of money. And even though I've been there for 8 years I haven't made any real friends, probably because I'm not Christian.	2019-03-23 10:48:57	lonely	t5_2qjny	2018-08-13 21:29:18		t3_b3j9pj	t1_ej71m90		1.0	/r/lonely/comments/b3j9pj/want_to_talk_about_life/ej73sib/
5728	ej77693	sad_liar	Well, I live in a little island in America, the continent. You? :p	2019-03-23 11:29:13	lonely	t5_2qjny	2018-08-13 21:29:18		t3_b3j9pj	t1_ej76j52		1.0	/r/lonely/comments/b3j9pj/want_to_talk_about_life/ej77693/
5783	ej7tlvg	sad_liar	Watching cringe comps, waiting for the day to pass, and you? Btw, do you have a ps4?	2019-03-23 15:45:07	lonely	t5_2qjny	2018-08-13 21:29:18		t3_b3j9pj	t1_ej7t8x9		1.0	/r/lonely/comments/b3j9pj/want_to_talk_about_life/ej7tlvg/
5790	ej7uiw1	sad_liar	Yeah, it's alright. I forgot I actually can't play it rn since it's at my mom's house, crap. Btw you live in a beautiful city, why do you think it's that bad?	2019-03-23 15:55:28	lonely	t5_2qjny	2018-08-13 21:29:18		t3_b3j9pj	t1_ej7tthy		1.0	/r/lonely/comments/b3j9pj/want_to_talk_about_life/ej7uiw1/
5795	ej7vmot	sad_liar	Damn, this place is just like that. Also the fear of going outside bc of thugs. I would like to live in Japan too but I don't think I can make it. I'd rather move to Canada, life's probably easier there.	2019-03-23 16:08:15	lonely	t5_2qjny	2018-08-13 21:29:18		t3_b3j9pj	t1_ej7upkx		1.0	/r/lonely/comments/b3j9pj/want_to_talk_about_life/ej7vmot/
5811	ej80g5z	sad_liar	I know right? I love both the traditional aspects of it and the modern ones, and it seems people are polite too. Well, I have a laptop. It's a shitty and old one though, but it has a lot of memory and can run some 3D games. That's it :p	2019-03-23 17:04:42	lonely	t5_2qjny	2018-08-13 21:29:18		t3_b3j9pj	t1_ej7zyzk		1.0	/r/lonely/comments/b3j9pj/want_to_talk_about_life/ej80g5z/
5815	ej81m3s	[deleted]	[deleted]	2019-03-23 17:18:44	lonely	t5_2qjny			t3_b3j9pj	t1_ej80n9u		1.0	/r/lonely/comments/b3j9pj/want_to_talk_about_life/ej81m3s/
5819	ej82pbp	sad_liar	Making decisions is really hard for me. I usually go with what's best for the moment, not the future. Do you have any advice for me, because I really don't know what to do or how	2019-03-23 17:32:27	lonely	t5_2qjny	2018-08-13 21:29:18		t3_b3j9pj	t1_ej81yom		1.0	/r/lonely/comments/b3j9pj/want_to_talk_about_life/ej82pbp/
5822	ej854ek	sad_liar	I try, man.. but whenever I am myself I only get ignored or criticized. But you are right, it's not good. I need to feel better with myself, no matter what other people say. I'll be more honest. And I still feel I'm gonna die before 21 but I don't care about that. I'll try and find a part time job, too. Do you have any? Oh, and do you like drawing?	2019-03-23 18:02:44	lonely	t5_2qjny	2018-08-13 21:29:18		t3_b3j9pj	t1_ej83iu0		1.0	/r/lonely/comments/b3j9pj/want_to_talk_about_life/ej854ek/
5837	ej8b77s	sad_liar	Sorry, sometimes it can't be helped.. damn it, I really don't know how to help anyone. I just waste their time, sorry. Do you see a therapist? And also, it took me a long time to respond because I was taking a walk, it felt nice, for a change. Imagine walking down an endless dirt road (it's almost sundown), burnt plants, dry trees, some wild dogs and whatnot. Looking at the distance you can see s…	2019-03-23 19:23:15	lonely	t5_2qjny	2018-08-13 21:29:18		t3_b3j9pj	t1_ej85qnc		1.0	/r/lonely/comments/b3j9pj/want_to_talk_about_life/ej8b77s/
5876	ej8k7qc	sad_liar	I liked those, they feel like a dark, rainy night. Very comfortable. But I don't usually listen to that kind of music, dunno why but sometimes it makes me uneasy. And I really wish I didn't go to a therapist bc I always feel she's just mocking me with that annoying smile and stupid questions. The antidepressants work perfectly though. I'm going to sleep now, goodnight.	2019-03-23 21:32:06	lonely	t5_2qjny	2018-08-13 21:29:18		t3_b3j9pj	t1_ej8er8e		1.0	/r/lonely/comments/b3j9pj/want_to_talk_about_life/ej8k7qc/
6026	ejabk6e	sad_liar	You're right on that, the therapist has forced me to acknowledge that there's something wrong with me, and I really feel guilty and stupid for letting myself become like this. So I don't think you should waste your money. Hmm, I like Radiohead for the same reason you like that music, it's just perfect for concentrating or relaxing. Btw, what do you study in college?	2019-03-24 15:38:16	lonely	t5_2qjny	2018-08-13 21:29:18		t3_b3j9pj	t1_ejaadvf		1.0	/r/lonely/comments/b3j9pj/want_to_talk_about_life/ejabk6e/
6031	ejaeljo	sad_liar	Wow, that's really impressing actually. It seems you're going to get a good job :D Well, I like medicine but I've seen how stressing it is so I'm not sure if I want to do it. Actually I don't want to think about my future but people say I need to start working in it now. I'm too young for that, I need to take it easy. I shouldn't have to worry about these kinds of things.	2019-03-24 16:15:00	lonely	t5_2qjny	2018-08-13 21:29:18		t3_b3j9pj	t1_ejadmyq		1.0	/r/lonely/comments/b3j9pj/want_to_talk_about_life/ejaeljo/
6042	ejaif0a	sad_liar	Oh, why do you think it'll never happen? To be a streamer you just need to have a personality, as for music creation.. it is hard, do you know how to play any instrument? I want to learn how to play the Theremin, but I don't have talent for that. Well, to be a good doctor you've gotta love what you do or you're most likely gonna give up. And you need to have years of study and practice, sometimes…	2019-03-24 16:59:42	lonely	t5_2qjny	2018-08-13 21:29:18		t3_b3j9pj	t1_ejahf0l		1.0	/r/lonely/comments/b3j9pj/want_to_talk_about_life/ejaif0a/
6045	ejajoyv	sad_liar	I'm happy you're gonna try again :D If you do become a streamer I'll tell people about you. Also, I'd really like to hear your songs. I'll download the program in my laptop and try to use it. :p	2019-03-24 17:14:37	lonely	t5_2qjny	2018-08-13 21:29:18		t3_b3j9pj	t1_ejaj0cx		1.0	/r/lonely/comments/b3j9pj/want_to_talk_about_life/ejajoyv/
6051	ejal8rc	sad_liar	I think we always have that one true friend, I hope you don't get separated by some stupid argument, as I have done. Talking about music programs, have you tried UTAU? Well, my height is 5'4, but I'm rather tall compared to most people here. I really don't see how you can use your height as an excuse, that's pretty cool ;p In this country people don't care about that.	2019-03-24 17:33:05	lonely	t5_2qjny	2018-08-13 21:29:18		t3_b3j9pj	t1_ejak82g		1.0	/r/lonely/comments/b3j9pj/want_to_talk_about_life/ejal8rc/
6240	ejcz7qn	[deleted]	[deleted]	2019-03-25 15:18:36	lonely	t5_2qjny			t3_b3j9pj	t1_ejbw62a		1.0	/r/lonely/comments/b3j9pj/want_to_talk_about_life/ejcz7qn/
6294	ejdm96a	[deleted]	[deleted]	2019-03-25 19:30:46	lonely	t5_2qjny			t3_b3j9pj	t1_ejdiv4m		1.0	/r/lonely/comments/b3j9pj/want_to_talk_about_life/ejdm96a/
6297	ejdn4jy	sad_liar	Also I thought it looked classy, not edgy. :p But everyone tells me that. Hmm, I think it would be easier to chat in Instagram.	2019-03-25 19:41:12	lonely	t5_2qjny	2018-08-13 21:29:18		t3_b3j9pj	t1_ejdiv4m		1.0	/r/lonely/comments/b3j9pj/want_to_talk_about_life/ejdn4jy/
3335	eiha04o	hereforthebantz	I mean whilst I kind of get your point... You're not the only conscious person in the world, and if you aren't exaggerating to make a point, you've clearly got a problem you should probably get checked out	2019-03-13 22:04:08	lonely	t5_2qjny	2014-12-23 11:08:19		t3_b0tsla	t3_b0tsla		9.0	/r/lonely/comments/b0tsla/everything_about_this_world_is_so_fake/eiha04o/	Moderator
3390	eihzm0a	CSHIPA	you're not getting too far with this pessimistic sight of life	2019-03-14 06:38:15	lonely	t5_2qjny	2018-06-06 08:35:05		t3_b0tsla	t3_b0tsla		4.0	/r/lonely/comments/b0tsla/everything_about_this_world_is_so_fake/eihzm0a/
3395	eii0qlh	pmmefordirtysocks	I feel this but I’m glad to say that I have great friends around me who are genuine and not caught up in the social media whatever’s. Sure they’re insecure about somethings and society but I guess that’s just the pressures they’re used to. Tbh I feel raw. I feel me. I feel free and I don’t care how I express it as long as long as I’m happy :).	2019-03-14 07:01:44	lonely	t5_2qjny	2018-06-09 01:59:29		t3_b0tsla	t3_b0tsla		3.0	/r/lonely/comments/b0tsla/everything_about_this_world_is_so_fake/eii0qlh/
3429	eiiht2k	quienchingados	duh "killing myself" you sound stupid, I am just like you, therefore we can find more people like us. learn to be fake with fakers and truthful with authentics. where are the authentics? here hi! also thousands of people in the world. besides we all are lonely, we have been lonely since the beginning, you are just disappointed because everyone is lonely and we are not like in fantasy. roam the wo…	2019-03-14 10:56:37	lonely	t5_2qjny	2014-12-08 16:51:16		t3_b0tsla	t3_b0tsla		1.0	/r/lonely/comments/b0tsla/everything_about_this_world_is_so_fake/eiiht2k/
3430	eiii5oz	Pinkfitbit	Find people like you! Buddhists, spiritual people, conscious people. Look for the good in people and be a good example to them. They are programmed and you are waking up and connecting to your real self. [real self radio](https://www.voiceamerica.com/episode/49867/your-real-self)	2019-03-14 11:00:34	lonely	t5_2qjny	2017-12-27 15:19:57		t3_b0tsla	t3_b0tsla		2.0	/r/lonely/comments/b0tsla/everything_about_this_world_is_so_fake/eiii5oz/
3450	eiipq1m	quienchingados	you are more common than you realize. we are all sucidal, but killing oneself is pointless. More if the answer to our problems is reachable. just meet new people. simpler than killing yourself.	2019-03-14 12:22:10	lonely	t5_2qjny	2014-12-08 16:51:16		t3_b0tsla	t1_eiiic5z		1.0	/r/lonely/comments/b0tsla/everything_about_this_world_is_so_fake/eiipq1m/
3465	eiiwbcm	CSHIPA	2edgy4me	2019-03-14 13:32:19	lonely	t5_2qjny	2018-06-06 08:35:05		t3_b0tsla	t1_eiiqfho		1.0	/r/lonely/comments/b0tsla/everything_about_this_world_is_so_fake/eiiwbcm/
3470	eiixehp	CSHIPA	nah, you're edgy i dont need a well thought-out response to describe you and your post you're just trying to blame society for your loneliness and calling it fake what are you 13? grow up would you people here have real troubles like not knowing how to literally speak to people but here you come mister enlighten to shit on society when truth is you're lonely because no one likes to be around you	2019-03-14 13:43:44	lonely	t5_2qjny	2018-06-06 08:35:05		t3_b0tsla	t1_eiiwgap		1.0	/r/lonely/comments/b0tsla/everything_about_this_world_is_so_fake/eiixehp/
3473	eiiz6cs	CSHIPA	you wanted to be enlightened didnt you? and guess what almost everyone has some sort of anxiety here, its not an excuse to be a shitty person dont blame your problems on society cause society is "fake" you have problems of your own you either use them as permanent excuse or you deal with them as many people have manage to do including me	2019-03-14 14:02:09	lonely	t5_2qjny	2018-06-06 08:35:05		t3_b0tsla	t1_eiixskb		1.0	/r/lonely/comments/b0tsla/everything_about_this_world_is_so_fake/eiiz6cs/
5762	ej7oljk	im-human-too	May I ask what worries you about a potential relationship? I would like to hear if you don’t mind.	2019-03-23 14:49:12	lonely	t5_2qjny	2019-03-09 13:38:11		t3_b4ml0x	t3_b4ml0x		20.0	/r/lonely/comments/b4ml0x/i_want_a_relationship_but_at_the_same_time_im/ej7oljk/
5763	ej7ox98	zombaezy	It do be like that.	2019-03-23 14:52:43	lonely	t5_2qjny	2019-02-21 15:25:42		t3_b4ml0x	t3_b4ml0x		70.0	/r/lonely/comments/b4ml0x/i_want_a_relationship_but_at_the_same_time_im/ej7ox98/
5782	ej7tewa	chloelaura89	Relationships are scary. They aren’t easy either. They take having to put so much trust in one person and having to learn to communicate properly, it’s not just something that happens overnight it takes months/years to grow together and even years later you still never really know. However whilst they maybe scary they can also be amazing, having someone to share your thoughts with and watch your …	2019-03-23 15:42:58	lonely	t5_2qjny	2018-10-23 19:45:48		t3_b4ml0x	t3_b4ml0x		9.0	/r/lonely/comments/b4ml0x/i_want_a_relationship_but_at_the_same_time_im/ej7tewa/
1667	ehzb9gk	Flippyrex	Well everything depends on 1 thing.... pewdiepie or T series?	2019-03-07 02:42:20	lonely	t5_2qjny	2018-10-24 09:12:48		t3_aya2ml	t3_aya2ml		-3.0	/r/lonely/comments/aya2ml/nationality/ehzb9gk/
1669	ehzcdte	v4venome	I didn't fine your post very clear. Are you saying that people stop conversing with you because of the fact that you're an Indian?	2019-03-07 03:09:46	lonely	t5_2qjny	2017-11-14 20:08:20		t3_aya2ml	t3_aya2ml		1.0	/r/lonely/comments/aya2ml/nationality/ehzcdte/
1672	ehzd9r0	v4venome	So are you looking for people to befriend or was this just a post describing the situation?	2019-03-07 03:32:44	lonely	t5_2qjny	2017-11-14 20:08:20		t3_aya2ml	t1_ehzclmt		1.0	/r/lonely/comments/aya2ml/nationality/ehzd9r0/
1673	ehzdbh8	Deyoku	Indians can turn out to be a very cool peeps. But ig ppl are a bit selfish and wont invest into someone for a simple fact as that.	2019-03-07 03:34:00	lonely	t5_2qjny	2018-08-05 12:40:42		t3_aya2ml	t3_aya2ml		1.0	/r/lonely/comments/aya2ml/nationality/ehzdbh8/
1677	ehzdhjl	Deyoku	I am a bit like that too haha.	2019-03-07 03:38:29	lonely	t5_2qjny	2018-08-05 12:40:42		t3_aya2ml	t3_aya2ml		2.0	/r/lonely/comments/aya2ml/nationality/ehzdhjl/
1678	ehzdixz	Messiazar	I mean I think being from India is cool.	2019-03-07 03:39:32	lonely	t5_2qjny	2018-07-07 02:56:22		t3_aya2ml	t3_aya2ml		2.0	/r/lonely/comments/aya2ml/nationality/ehzdixz/
1679	ehzdop9	v4venome	Well I'm Indian too. I can't exactly relate as I haven't had many experiences like this. I mean when it comes to people not continuing conversing because of nationality.	2019-03-07 03:43:53	lonely	t5_2qjny	2017-11-14 20:08:20		t3_aya2ml	t1_ehzdbkv		1.0	/r/lonely/comments/aya2ml/nationality/ehzdop9/
1684	ehzelps	v4venome	Hyderabad. Delhi thing could be possible. Most Indians I know online feel the same about Delhi and one of them is even from agra	2019-03-07 04:09:40	lonely	t5_2qjny	2017-11-14 20:08:20		t3_aya2ml	t1_ehzek03		1.0	/r/lonely/comments/aya2ml/nationality/ehzelps/
1685	ehzepum	Messiazar	Im from America. Here in the states I meet a lot of people from other countries who are here for a lot of different reasons and I always think its cool to hear their perspective on my country and their stories about their own. I also know a lot of cultures have really deep mythologies and histories that are always cool to hear about from people who are actually from those places. Overall I just t…	2019-03-07 04:12:55	lonely	t5_2qjny	2018-07-07 02:56:22		t3_aya2ml	t1_ehzekgs		3.0	/r/lonely/comments/aya2ml/nationality/ehzepum/
1687	ehzet0f	v4venome	I mean it's understandable. The public image of Delhi is not that great and I don't think it's just about being immature and horny. I would love to hear a Delhiite's perspective on how people are in Delhi in general.	2019-03-07 04:15:29	lonely	t5_2qjny	2017-11-14 20:08:20		t3_aya2ml	t1_ehzeqjp		1.0	/r/lonely/comments/aya2ml/nationality/ehzet0f/
1689	ehzevie	Messiazar	Indeed. I game with a lot of people from other countries too. Its just awesome. I think the internet is a great way of bringing people together and honestly blocking somebody for being too far away defeats the purpose of the whole thing.	2019-03-07 04:17:32	lonely	t5_2qjny	2018-07-07 02:56:22		t3_aya2ml	t1_ehzetpw		2.0	/r/lonely/comments/aya2ml/nationality/ehzevie/
1693	ehzf1ow	v4venome	I feel it's a bit hard to find people at this age.	2019-03-07 04:22:38	lonely	t5_2qjny	2017-11-14 20:08:20		t3_aya2ml	t1_ehzex4e		1.0	/r/lonely/comments/aya2ml/nationality/ehzf1ow/
1695	ehzf850	v4venome	I'm 21. It isn't easy for me. I've never had many friends and they just seem to move farther away.	2019-03-07 04:27:49	lonely	t5_2qjny	2017-11-14 20:08:20		t3_aya2ml	t1_ehzf6bt		2.0	/r/lonely/comments/aya2ml/nationality/ehzf850/
1696	ehzf8dm	Deyoku	On not moving on with something.	2019-03-07 04:28:00	lonely	t5_2qjny	2018-08-05 12:40:42		t3_aya2ml	t1_ehzekwc		1.0	/r/lonely/comments/aya2ml/nationality/ehzf8dm/
1699	ehzfllp	Deyoku	Not the best pwrson to ask that. Thats the point.	2019-03-07 04:38:49	lonely	t5_2qjny	2018-08-05 12:40:42		t3_aya2ml	t1_ehzfd1s		1.0	/r/lonely/comments/aya2ml/nationality/ehzfllp/
1700	ehzfmqg	v4venome	Same with me. Just one.	2019-03-07 04:39:43	lonely	t5_2qjny	2017-11-14 20:08:20		t3_aya2ml	t1_ehzfcih		2.0	/r/lonely/comments/aya2ml/nationality/ehzfmqg/
1703	ehzgmh7	Deyoku	Well I moved a lil bit. You just gotta go and do other stuff in life thats not related to the person youre missing.	2019-03-07 05:08:10	lonely	t5_2qjny	2018-08-05 12:40:42		t3_aya2ml	t1_ehzfui0		2.0	/r/lonely/comments/aya2ml/nationality/ehzgmh7/
1714	ehzjcf3	v4venome	Sure. We can continue on chat.	2019-03-07 06:23:32	lonely	t5_2qjny	2017-11-14 20:08:20		t3_aya2ml	t1_ehzfv4d		1.0	/r/lonely/comments/aya2ml/nationality/ehzjcf3/
1742	ei09n1n	WholeEmu	I would recommend different ways to meet people/potential friends/love - the Reddit is not really made for it. it's to exchange ideas and talk with others anonymously... also, as many ppl here are from North America and Europe some might assume that you're fishing for somebody who would sponsor you. sorry to be so blunt. good luck to you! I hope you will make friends/meet this special person some…	2019-03-07 12:27:55	lonely	t5_2qjny	2019-02-12 19:51:21		t3_aya2ml	t3_aya2ml		2.0	/r/lonely/comments/aya2ml/nationality/ei09n1n/
4974	eizjvor	Wrenny0	• I'm one year older	2019-03-20 16:50:47	lonely	t5_2qjny	2018-08-14 15:08:22		t3_b3h4mp	t3_b3h4mp		8.0	/r/lonely/comments/b3h4mp/hey_beautiful_people_we_all_undermine_our/eizjvor/
4978	eizkj9b	whatsadis	Congrats on all these achievements! I taught myself to play piano, my repertoir is still small but I am working on it. And this year I graduated High School with an average overall score.	2019-03-20 16:57:45	lonely	t5_2qjny	2018-12-29 07:46:37		t3_b3h4mp	t3_b3h4mp		3.0	/r/lonely/comments/b3h4mp/hey_beautiful_people_we_all_undermine_our/eizkj9b/
4980	eizl3hn	whatsadis	Well my older sister used to play the piano but stopped after going to a boarding school. So I felt like using it rather than it just sitting there collecting dust. When I discover a new song I like, I look up an arrangement and try to learn from the midi in the video. If it gets to complicated I print out the notes additionally for more clarification.	2019-03-20 17:03:35	lonely	t5_2qjny	2018-12-29 07:46:37		t3_b3h4mp	t1_eizkl7v		2.0	/r/lonely/comments/b3h4mp/hey_beautiful_people_we_all_undermine_our/eizl3hn/
4989	eizmsin	Hiumen	Can you please share your playlist here? PM or whatever, I'd like to see what kinds of songs you listen to please.	2019-03-20 17:21:21	lonely	t5_2qjny	2018-12-16 08:48:36		t3_b3h4mp	t3_b3h4mp		2.0	/r/lonely/comments/b3h4mp/hey_beautiful_people_we_all_undermine_our/eizmsin/
4995	eiznpf9	Azudra	Congratulations! Figuring out what you've accomplished is more difficult than doing it for negative things, but you've found a lot. I'll give it a try, too: - I've managed to get a therapist for my mental issues. - Despite all my disadvantages and depressions, I've finished my training as an IT specialist - the job I wanted, and now I'm full payed in one of the most future proof jobs. - I've been…	2019-03-20 17:30:48	lonely	t5_2qjny	2017-07-27 13:01:52		t3_b3h4mp	t3_b3h4mp		6.0	/r/lonely/comments/b3h4mp/hey_beautiful_people_we_all_undermine_our/eiznpf9/
5003	eizowoj	Azudra	Thank you, I really appreciate it! :) Well I've been outside in the dark a lot of the time. xD But walking around or even visiting unknown towns alone at the day was something I never expected myself to do. Even as a programmer is good to see the "real world" regularly lol.	2019-03-20 17:43:22	lonely	t5_2qjny	2017-07-27 13:01:52		t3_b3h4mp	t1_eizolvi		2.0	/r/lonely/comments/b3h4mp/hey_beautiful_people_we_all_undermine_our/eizowoj/
5007	eizp6rk	BaronVSS	* Managed to escape neetdom for a time * Went to the pub with people from a course I went on * Got a job (like an actual job that pays me salary and I have a pension and shit) * Used public transport without spilling my spaghetti all over the floor * Feel independent for the first time in a while I'm not 100% where I want to be, but I have this worry in the back of my head that eventually it's al…	2019-03-20 17:46:22	lonely	t5_2qjny	2016-01-21 07:58:00		t3_b3h4mp	t3_b3h4mp		3.0	/r/lonely/comments/b3h4mp/hey_beautiful_people_we_all_undermine_our/eizp6rk/
5009	eizph1q	Hiumen	You're an Indian, aren't ya? Dunno if white people listen to Bollywood music, but no problemo if you don't wanna share it	2019-03-20 17:49:16	lonely	t5_2qjny	2018-12-16 08:48:36		t3_b3h4mp	t1_eizp0yh		2.0	/r/lonely/comments/b3h4mp/hey_beautiful_people_we_all_undermine_our/eizph1q/
5106	ej0d4d0	lalolanda2	Well, last december I managed to pass a bunch of difficult classes after tons of studying. That felt nice. I finally learnt to drive (still have to take the driving test, though). And that's pretty much it. Could be worse, I guess lol. &amp;#x200B;	2019-03-20 22:32:39	lonely	t5_2qjny	2018-03-25 23:15:21		t3_b3h4mp	t3_b3h4mp		3.0	/r/lonely/comments/b3h4mp/hey_beautiful_people_we_all_undermine_our/ej0d4d0/
5108	ej0dt3u	RandomAttackHelpMe	I got/am closer to graduating I am going to get a supervisor position at my job I talked with my dad/more better I found a bike that worked, only to have it not work, only to find some more that work and will bike/work out more when the weather gets warmer. Even with those, there is still a big emptiness and loneliness there.	2019-03-20 22:41:47	lonely	t5_2qjny	2018-10-18 02:26:09		t3_b3h4mp	t3_b3h4mp		3.0	/r/lonely/comments/b3h4mp/hey_beautiful_people_we_all_undermine_our/ej0dt3u/
5129	ej0ih8d	kitti_mau	I got my Associates last Spring. But it doesnt feel like much.	2019-03-20 23:47:47	lonely	t5_2qjny	2017-11-24 12:55:49		t3_b3h4mp	t3_b3h4mp		2.0	/r/lonely/comments/b3h4mp/hey_beautiful_people_we_all_undermine_our/ej0ih8d/
5264	ej1qlz4	Freeze95	- Got into grad school - Bought a house - Got promoted at work - Started running daily - Went vegetarian - Got contact lenses - Published my first app - Finally lost my belly fat and can see my abs	2019-03-21 12:09:31	lonely	t5_2qjny	2014-09-18 15:24:49		t3_b3h4mp	t3_b3h4mp		1.0	/r/lonely/comments/b3h4mp/hey_beautiful_people_we_all_undermine_our/ej1qlz4/
5276	ej1vrgs	Freeze95	Sounds like you have had a productive year as well! It was a nice idea to create this thread, I think many people here like myself don't have anyone to talk about accomplishments with without feeling like they are bragging.	2019-03-21 12:59:02	lonely	t5_2qjny	2014-09-18 15:24:49		t3_b3h4mp	t1_ej1ss8t		2.0	/r/lonely/comments/b3h4mp/hey_beautiful_people_we_all_undermine_our/ej1vrgs/
7534	ejtem7z	Dockingporpoise	Karen, is that you?	2019-03-31 13:23:13	lonely	t5_2qjny	2018-12-07 17:23:09		t3_b7jeuj	t1_ejsa97r		1.0	/r/lonely/comments/b7jeuj/fml/ejtem7z/
7544	ejtgwxg	Dockingporpoise	Are they even mine????? I'm keeping the dog though	2019-03-31 13:48:18	lonely	t5_2qjny	2018-12-07 17:23:09		t3_b7jeuj	t1_ejtg6zx		1.0	/r/lonely/comments/b7jeuj/fml/ejtgwxg/
7550	ejtjjhe	Dockingporpoise	You're not getting a penny of child support from me, you should try chasing Ernesto the pool boy, also your purse dog is stupid. There I've said it	2019-03-31 14:17:14	lonely	t5_2qjny	2018-12-07 17:23:09		t3_b7jeuj	t1_ejthxkz		1.0	/r/lonely/comments/b7jeuj/fml/ejtjjhe/
7565	ejtnmor	Dockingporpoise	For the last time It's not a toupee it's genuine hair, it doesn't make a difference if it belonged to me originally or not. I would bring over ernesto to tell you your dog is stupid but he'd just "slip and fall in you" like last time	2019-03-31 15:03:18	lonely	t5_2qjny	2018-12-07 17:23:09		t3_b7jeuj	t1_ejtminr		1.0	/r/lonely/comments/b7jeuj/fml/ejtnmor/
7581	ejts04h	Dockingporpoise	My hair is the way it is because you stress me out Karen, I knew it wasn't just Ernesto that took up residence in your vagina because every kid we have seems to have come out a different colour. It's like the United colours of Benetton children	2019-03-31 15:56:10	lonely	t5_2qjny	2018-12-07 17:23:09		t3_b7jeuj	t1_ejtpq8b		1.0	/r/lonely/comments/b7jeuj/fml/ejts04h/
7594	eju0gb6	Dockingporpoise	I can perform but you make my peepee go back up in my body. If you were nice once in a while we wouldn't be in this situation	2019-03-31 17:43:04	lonely	t5_2qjny	2018-12-07 17:23:09		t3_b7jeuj	t1_ejtz0j8		1.0	/r/lonely/comments/b7jeuj/fml/eju0gb6/
7611	eju4lq8	Dockingporpoise	They keep on spilling the water everywhere, they travel like 10 miles and then they spill it all over themselves, you're not doing anyone any favours. I know you put all our (my) money into this but just take a step back, there has to be a better way. Think of the children	2019-03-31 18:38:12	lonely	t5_2qjny	2018-12-07 17:23:09		t3_b7jeuj	t1_eju32jq		1.0	/r/lonely/comments/b7jeuj/fml/eju4lq8/
5507	ej45r1i	allyaaa15	Well done LOL I'm only 15 so cant imagine any of that yet but congrats for not giving up, I'm hoping to make some friends soon :D hopefully...haha	2019-03-22 09:30:10	lonely	t5_2qjny	2018-12-29 13:05:37		t3_b44hn7	t3_b44hn7		10.0	/r/lonely/comments/b44hn7/i_did_it_boys_i_lost_my_virginity_its_been_a_long/ej45r1i/
5509	ej461jw	allyaaa15	I do online school so :/ Lonely with no social life though I like to think myself as a witty friendly person...Glad you changed up though, even if the universe isn't giving you as many things as someone else doesnt mean you have to be rude right :p	2019-03-22 09:34:05	lonely	t5_2qjny	2018-12-29 13:05:37		t3_b44hn7	t1_ej45vgf		2.0	/r/lonely/comments/b44hn7/i_did_it_boys_i_lost_my_virginity_its_been_a_long/ej461jw/
5512	ej46eao	allyaaa15	I don't want to say hate because it was partly my choice as I suffer from Narcolepsey and the school I was at the people judged me and I fell asleep in class lots :/ I see shit all over instagram of people going out with their friends and I want that as I've never had good friends like that...Just gotta get my gcses out the way though and I can go to college as i live in Uk and am currently in ye…	2019-03-22 09:38:41	lonely	t5_2qjny	2018-12-29 13:05:37		t3_b44hn7	t1_ej4640h		2.0	/r/lonely/comments/b44hn7/i_did_it_boys_i_lost_my_virginity_its_been_a_long/ej46eao/
5515	ej47rs7	czaralexandre	&gt;tinder &gt; &gt;keep trying Nope.	2019-03-22 09:55:31	lonely	t5_2qjny	2018-04-09 11:09:48		t3_b44hn7	t3_b44hn7		12.0	/r/lonely/comments/b44hn7/i_did_it_boys_i_lost_my_virginity_its_been_a_long/ej47rs7/
5518	ej48ogr	whatsadis	&gt;after 290 matches over 3 years I salute to your resolve and willpower 🤝	2019-03-22 10:06:23	lonely	t5_2qjny	2018-12-29 07:46:37		t3_b44hn7	t3_b44hn7		6.0	/r/lonely/comments/b44hn7/i_did_it_boys_i_lost_my_virginity_its_been_a_long/ej48ogr/
5533	ej4tmrp	imostlytakeLs	I mean 290 matches is a lot lol I think the longest I had tinder was a year and I maybe got like 10 matches at most if that. And only 1 of them was real. Great head but that was it... I wanna girlfriend/:	2019-03-22 13:38:58	lonely	t5_2qjny	2018-10-10 00:20:09		t3_b44hn7	t3_b44hn7		5.0	/r/lonely/comments/b44hn7/i_did_it_boys_i_lost_my_virginity_its_been_a_long/ej4tmrp/
5535	ej4u0n6	LoudYelling	Congrats man. I don’t even know you but congrats.	2019-03-22 13:43:09	lonely	t5_2qjny	2017-09-25 19:15:09		t3_b44hn7	t3_b44hn7		1.0	/r/lonely/comments/b44hn7/i_did_it_boys_i_lost_my_virginity_its_been_a_long/ej4u0n6/
5536	ej4ujyy	imostlytakeLs	Over the span of a year lol tinder mostly made me feel like trash so I deleted it	2019-03-22 13:48:54	lonely	t5_2qjny	2018-10-10 00:20:09		t3_b44hn7	t1_ej4ty0r		4.0	/r/lonely/comments/b44hn7/i_did_it_boys_i_lost_my_virginity_its_been_a_long/ej4ujyy/
5552	ej52pgv	srfnzk	I'm in such a state that I'm afraid to even try on dating apps/sites. Congrats.	2019-03-22 15:16:50	lonely	t5_2qjny	2018-05-09 16:38:19		t3_b44hn7	t3_b44hn7		1.0	/r/lonely/comments/b44hn7/i_did_it_boys_i_lost_my_virginity_its_been_a_long/ej52pgv/
5560	ej53nxe	srfnzk	I'm pretty much of the mindset that it is a better idea to try to get more confidence &amp; improve self-esteem first. There doesn't seem to be much point in trying if I am 100% convinced nobody would be interested in me.	2019-03-22 15:27:08	lonely	t5_2qjny	2018-05-09 16:38:19		t3_b44hn7	t1_ej5301a		1.0	/r/lonely/comments/b44hn7/i_did_it_boys_i_lost_my_virginity_its_been_a_long/ej53nxe/
5564	ej54p08	Greyyyyyyyyyyyy	Well glad to hear other people are doing well. I'll just stay here a lonely piece of worthless shit forever.	2019-03-22 15:37:51	lonely	t5_2qjny	2019-01-07 17:56:10		t3_b44hn7	t3_b44hn7		3.0	/r/lonely/comments/b44hn7/i_did_it_boys_i_lost_my_virginity_its_been_a_long/ej54p08/
5578	ej5hat7	shycadelic	How long did it last? Lol	2019-03-22 17:50:58	lonely	t5_2qjny	2017-08-23 23:39:02		t3_b44hn7	t3_b44hn7		1.0	/r/lonely/comments/b44hn7/i_did_it_boys_i_lost_my_virginity_its_been_a_long/ej5hat7/
5580	ej5kbhv	shycadelic	Hey better than I did my first time. I was pretty much done after 3 pumps	2019-03-22 18:26:41	lonely	t5_2qjny	2017-08-23 23:39:02		t3_b44hn7	t1_ej5hf4y		1.0	/r/lonely/comments/b44hn7/i_did_it_boys_i_lost_my_virginity_its_been_a_long/ej5kbhv/
4061	eipssar	[deleted]	[deleted]	2019-03-17 02:43:08	lonely	t5_2qjny			t3_b221uk	t3_b221uk		1.0	/r/lonely/comments/b221uk/anybody_else_have_friends_but_they_dont_text_a/eipssar/
4130	eiqe49z	ProfitisAlethia	If you want to fix this, unfortunately, you have to be the one to do it. Find an event, or something you want to do, and then invite your friends. Most people (adults anyways) don't sit around and text all day, And texting is bad form of social interaction anyways. It should mostly be used to generate plans to see each other in person. Live an exciting life and invite people into it. I know it's …	2019-03-17 10:39:24	lonely	t5_2qjny	2013-04-17 20:32:39		t3_b221uk	t3_b221uk		3.0	/r/lonely/comments/b221uk/anybody_else_have_friends_but_they_dont_text_a/eiqe49z/
257	ehlnurz	simonweise91	Hope you are doing well as well :)	2019-03-01 21:38:51	lonely	t5_2qjny	2017-04-18 21:14:34		t3_awckjt	t3_awckjt		2.0	/r/lonely/comments/awckjt/hope_youre_all_doing_well_tonight/ehlnurz/
264	ehloc5v	JoeyJoJoHQ	honestly, this has been one of the most difficult days in a long time. thanks.	2019-03-01 21:46:02	lonely	t5_2qjny	2017-07-19 07:45:26		t3_awckjt	t3_awckjt		8.0	/r/lonely/comments/awckjt/hope_youre_all_doing_well_tonight/ehloc5v/
290	ehlvb6n	IamNoWallisSimpson	😭😭😭	2019-03-01 23:32:57	lonely	t5_2qjny	2018-12-26 10:49:12		t3_awckjt	t3_awckjt		2.0	/r/lonely/comments/awckjt/hope_youre_all_doing_well_tonight/ehlvb6n/
301	ehlvvlg	zbpa	hello	2019-03-01 23:42:30	lonely	t5_2qjny	2014-10-30 12:54:40		t3_awckjt	t3_awckjt		2.0	/r/lonely/comments/awckjt/hope_youre_all_doing_well_tonight/ehlvvlg/
312	ehlwfz7	Owlexina	Hello! I'm not quite sure if things have got me down tonight since recently everything has been kind of "meh, what is this life". I hope you're faring well.	2019-03-01 23:52:24	lonely	t5_2qjny	2019-01-04 02:03:44		t3_awckjt	t3_awckjt		4.0	/r/lonely/comments/awckjt/hope_youre_all_doing_well_tonight/ehlwfz7/
316	ehlwo8w	Owlexina	Thank you so much! I hope so too!	2019-03-01 23:56:24	lonely	t5_2qjny	2019-01-04 02:03:44		t3_awckjt	t1_ehlwj4h		2.0	/r/lonely/comments/awckjt/hope_youre_all_doing_well_tonight/ehlwo8w/
317	ehlwpnz	IamNoWallisSimpson	Just feeling sorry for myself.	2019-03-01 23:57:04	lonely	t5_2qjny	2018-12-26 10:49:12		t3_awckjt	t1_ehlvdbv		3.0	/r/lonely/comments/awckjt/hope_youre_all_doing_well_tonight/ehlwpnz/
320	ehlwtxg	IamNoWallisSimpson	Thank you 💕	2019-03-01 23:59:02	lonely	t5_2qjny	2018-12-26 10:49:12		t3_awckjt	t1_ehlwsa4		2.0	/r/lonely/comments/awckjt/hope_youre_all_doing_well_tonight/ehlwtxg/
323	ehlx7ms	solarpoweredJJ	Hey there summers, I remember you from other posts you have made. I think it's super awesome that you're offering your time to help us out for those who want someone to talk to. That's really admirable :) keep it up!	2019-03-02 00:05:46	lonely	t5_2qjny	2019-02-07 00:53:39		t3_awckjt	t3_awckjt		2.0	/r/lonely/comments/awckjt/hope_youre_all_doing_well_tonight/ehlx7ms/
353	ehm5vsf	WhiteAsianHybrid	Depressed because of a girl	2019-03-02 03:08:22	lonely	t5_2qjny	2015-05-14 07:00:30		t3_awckjt	t3_awckjt		2.0	/r/lonely/comments/awckjt/hope_youre_all_doing_well_tonight/ehm5vsf/
355	ehm6ot9	Anniedoesthat	Ahhh! Someone talk to me, idc what ab jus say something	2019-03-02 03:28:49	lonely	t5_2qjny	2017-06-22 10:01:04		t3_awckjt	t3_awckjt		2.0	/r/lonely/comments/awckjt/hope_youre_all_doing_well_tonight/ehm6ot9/
356	ehm6v86	green_meklar	I've had a headache pretty much all day. :(	2019-03-02 03:33:21	lonely	t5_2qjny	2013-11-05 02:37:41		t3_awckjt	t3_awckjt		2.0	/r/lonely/comments/awckjt/hope_youre_all_doing_well_tonight/ehm6v86/
385	ehmavpa	SluggyTheUnshaven	I’m not. It’s Mardi Gras, the biggest party/parade in Sydney, and is home alone because I have nobody to go with.	2019-03-02 05:16:11	lonely	t5_2qjny	2015-09-09 23:14:57		t3_awckjt	t3_awckjt		2.0	/r/lonely/comments/awckjt/hope_youre_all_doing_well_tonight/ehmavpa/
399	ehme30a	WhiteAsianHybrid	Thanks man. It seems like relationships are a big cause of our collective pain here, haha.	2019-03-02 06:34:39	lonely	t5_2qjny	2015-05-14 07:00:30		t3_awckjt	t1_ehm81ie		2.0	/r/lonely/comments/awckjt/hope_youre_all_doing_well_tonight/ehme30a/
7383	elp8bbk	Iismeyouisyou	Do like me.. (27f) keep on living your life.... :,(	2019-04-24 19:35:22	lonely	t5_2qjny	2018-11-28 01:37:43		t3_bh1gta	t3_bh1gta		54.0	/r/lonely/comments/bh1gta/27_never_had_a_gf/elp8bbk/
7384	elp8so2	nalga_	I recommend online dating. Okcupid. I was on your shoes a few years ago so that's the best thing I can say. online helps you be less akward or shy. If you don't know what to say just ask reddit	2019-04-24 19:41:14	lonely	t5_2qjny	2018-05-20 05:20:02		t3_bh1gta	t3_bh1gta		1.0	/r/lonely/comments/bh1gta/27_never_had_a_gf/elp8so2/
7399	elpaffg	LeftChoux	Not making fun of you - just reminded me [https://www.youtube.com/watch?v=UprEPvCJZE4](https://www.youtube.com/watch?v=UprEPvCJZE4) &amp;#x200B; Most important - dont' give up and don't be afaid of a rejection. Keep trying - remeber you miss 100% shots that you don't take. &amp;#x200B; Be sure in your self, keep trying and i am sure you will find someone that will care and love for you.	2019-04-24 20:00:39	lonely	t5_2qjny	2018-08-01 11:50:19		t3_bh1gta	t3_bh1gta		4.0	/r/lonely/comments/bh1gta/27_never_had_a_gf/elpaffg/
7400	elpajvk	Iismeyouisyou	Yeah but someone will come along and kick down your door ..sometimes it takes a bit of going out more even if its to a book store to loosen up and mingle ..be noticed :p	2019-04-24 20:02:05	lonely	t5_2qjny	2018-11-28 01:37:43		t3_bh1gta	t1_elpa02u		18.0	/r/lonely/comments/bh1gta/27_never_had_a_gf/elpajvk/
7403	elpamkj	nalga_	Online dating is normal now in days. Nothing to feel shameful/bad about. Also if your friends find out it's because they are also doing it. Lots of people do online dating site and find lovers or even get marry	2019-04-24 20:02:58	lonely	t5_2qjny	2018-05-20 05:20:02		t3_bh1gta	t1_elpa31d		7.0	/r/lonely/comments/bh1gta/27_never_had_a_gf/elpamkj/
7414	elpe2ck	natz_ge0h	Dating is a game you gotta keep playin. I am in the same boat as well. Maybe try bumble? Women are the ones who have to message first.	2019-04-24 20:42:11	lonely	t5_2qjny			t3_bh1gta	t3_bh1gta		1.0	/r/lonely/comments/bh1gta/27_never_had_a_gf/elpe2ck/
7415	elpe7ct	Iamyourkink	Why don’t you start chatting to Iismeyouisyou	2019-04-24 20:43:50	lonely	t5_2qjny	2019-03-08 14:27:12		t3_bh1gta	t3_bh1gta		1.0	/r/lonely/comments/bh1gta/27_never_had_a_gf/elpe7ct/
7419	elpeg87	Sythriox	26, and have had a few. A lot of the time, I wish I hadnt. The whole "it's better to have loved bad lost, then to never have loved at all" is bullshit, when those people break you in the end. Having a gf is sorta like this in my experience https://youtu.be/HUngLgGRJpo	2019-04-24 20:46:46	lonely	t5_2qjny	2014-03-07 15:26:42		t3_bh1gta	t3_bh1gta		-4.0	/r/lonely/comments/bh1gta/27_never_had_a_gf/elpeg87/
7423	elpeyvx	SillySimonUK	When you run out of things to say, this is the point you need to ask to meet up. Nothing wrong with asking on the first day of chatting. If you've nothing to say, what you got to lose?	2019-04-24 20:52:51	lonely	t5_2qjny	2016-08-02 13:57:36		t3_bh1gta	t1_elpearj		2.0	/r/lonely/comments/bh1gta/27_never_had_a_gf/elpeyvx/
7424	elpf1fa	MSochist	Using dating sites/apps is useless if you're not attractive.	2019-04-24 20:53:42	lonely	t5_2qjny	2017-09-12 04:48:29		t3_bh1gta	t1_elp8so2		8.0	/r/lonely/comments/bh1gta/27_never_had_a_gf/elpf1fa/
7431	elpfavi	SillySimonUK	There's no point in being on a dating site if you will always chicken out. And you're not happy being single I presume from your post. What other choice do you have? At least you're getting some interest, some guys don't	2019-04-24 20:56:43	lonely	t5_2qjny	2016-08-02 13:57:36		t3_bh1gta	t1_elpf6ob		1.0	/r/lonely/comments/bh1gta/27_never_had_a_gf/elpfavi/
7433	elpfnq4	SillySimonUK	Exactly. Even if you chicken out the first 5 times, maybe the 6th person you will attend. You won't know until you try	2019-04-24 21:00:33	lonely	t5_2qjny	2016-08-02 13:57:36		t3_bh1gta	t1_elpfgdw		1.0	/r/lonely/comments/bh1gta/27_never_had_a_gf/elpfnq4/
7435	elpg6zn	vilisbon	i never... ever... ever... not even if my actual life depends on it... text first. i'm just too shy and socially awkward. but someone's gotta do it! it has to be an equal thing tbh. i won't text anyone first bc that's not just how i am, but if we click, i can be a pretty good texting partner. it has to be equal though (the conversations, the interest, etc.)	2019-04-24 21:06:31	lonely	t5_2qjny	2017-09-05 06:37:14		t3_bh1gta	t1_elpe2ck		2.0	/r/lonely/comments/bh1gta/27_never_had_a_gf/elpg6zn/
7436	elpg8w0	nalga_	Believe me when I tell you that's not always the case. While I understand where you are coming from belive me you are better off not dating that type of people who are shallow anyways. I am not cute or attractive but I got one	2019-04-24 21:07:08	lonely	t5_2qjny	2018-05-20 05:20:02		t3_bh1gta	t1_elpf1fa		-1.0	/r/lonely/comments/bh1gta/27_never_had_a_gf/elpg8w0/
7441	elpgido	anonymous_redditor91	28, never had a gf either. Last year was the first time I took a girl on a date, and the first time I kissed a girl. I got that far last year because I took steps out of my comfort zone to make it happen. You can do the same, I have faith in you!	2019-04-24 21:10:08	lonely	t5_2qjny	2017-10-17 17:21:20		t3_bh1gta	t3_bh1gta		20.0	/r/lonely/comments/bh1gta/27_never_had_a_gf/elpgido/
7443	elph1o1	natz_ge0h	Yeah dude, I believe in you! Just keep trying and opening yourself up. 😁	2019-04-24 21:16:26	lonely	t5_2qjny			t3_bh1gta	t1_elpfsja		1.0	/r/lonely/comments/bh1gta/27_never_had_a_gf/elph1o1/
7451	elphsmq	RyanB_	Socializing with girls, and just in general, is a skill like any other. Practice makes perfect and its best to start small. Instead of going in with the goal of getting a phone number or something, go in with the goal of just talking. Doesn’t even have to be with a girl at first, just starting a conversation with anyone will be good practice and help ease that anxiety.	2019-04-24 21:25:10	lonely	t5_2qjny	2015-07-14 21:51:26		t3_bh1gta	t1_elph6aj		13.0	/r/lonely/comments/bh1gta/27_never_had_a_gf/elphsmq/
7452	elphuu6	anonymous_redditor91	Yeah it was. The short answer to your question is no. The long answer is: I met her at a networking event for young professionals that was at a bar, and we just clicked. Unfortunately, at the time, I was (well, still am) unemployed and living with my folks. I was able to skirt around talking about that while we were at the bar, and I asked for her number, and she gave it to me. I called her, aske…	2019-04-24 21:25:53	lonely	t5_2qjny	2017-10-17 17:21:20		t3_bh1gta	t1_elpgpr5		5.0	/r/lonely/comments/bh1gta/27_never_had_a_gf/elphuu6/
7457	elpi9qu	anonymous_redditor91	Thanks my friend =) Are you an American? Because living with your parents in your late 20s in the US makes it basically impossible to get a SO, especially for men. Either way though, I hope you can move out soon too.	2019-04-24 21:30:52	lonely	t5_2qjny	2017-10-17 17:21:20		t3_bh1gta	t1_elpi2oz		2.0	/r/lonely/comments/bh1gta/27_never_had_a_gf/elpi9qu/
7461	elpiqmm	anonymous_redditor91	That really sucks, but it is what it is. Did you see my question, at the end of the last comment I left: &gt;What would you say is the most challenging social situation you can be in where you feel confident, or at least capable of doing it? For example, are you able to make small talk with a cashier, or ask someone who works at a store where something is? I can offer you a pointer if you'd like,…	2019-04-24 21:36:28	lonely	t5_2qjny	2017-10-17 17:21:20		t3_bh1gta	t1_elpijrq		1.0	/r/lonely/comments/bh1gta/27_never_had_a_gf/elpiqmm/
7463	elpj1e0	Sythriox	Same deal more or less. You're not missing much. Even when I could have sex any time I wanted, I'd still go have a wank instead. It's something where the fantasy trumps the real thing.	2019-04-24 21:39:54	lonely	t5_2qjny	2014-03-07 15:26:42		t3_bh1gta	t1_elpemqf		-1.0	/r/lonely/comments/bh1gta/27_never_had_a_gf/elpj1e0/
7468	elpjszx	anonymous_redditor91	Well, here's my unsolicited advice haha: I'd try just practicing doing something like again and again until it feels easy, then try doing something slightly more challenging, then working your way up. You can improve at social skills, but you have to practice, and you have to inch your way outside your comfort zone. It's hard to do, it takes a long time to make happen, and it's really hard, but y…	2019-04-24 21:48:09	lonely	t5_2qjny	2017-10-17 17:21:20		t3_bh1gta	t1_elpixvm		1.0	/r/lonely/comments/bh1gta/27_never_had_a_gf/elpjszx/
7472	elpkcx4	nalga_	Cheering for you m8 👍	2019-04-24 21:54:16	lonely	t5_2qjny	2018-05-20 05:20:02		t3_bh1gta	t1_elphauw			/r/lonely/comments/bh1gta/27_never_had_a_gf/elpkcx4/
7474	elpkhh6	anonymous_redditor91	You're welcome. Sure, that's a good place to start, and it kills to birds with one stone, you get to find some books, and you get to practice social skills! edit: also, feel free to message me anytime, and when you do get a gf, I want to hear about it! haha	2019-04-24 21:55:40	lonely	t5_2qjny	2017-10-17 17:21:20		t3_bh1gta	t1_elpkaev		1.0	/r/lonely/comments/bh1gta/27_never_had_a_gf/elpkhh6/
7475	elpklc1	vilisbon	texting first is not a desperate move *at all*, so don't be ashamed to do that! sounds kind of ironic coming from me, but even though i am super shy, i know someone texting me first (unless it's a super creepy situation) is not a desperate move and i'm not offended or annoyed by it, ever. on the contrary! it means someone wants to talk to me! i think that's nice. what *is* desperate and totally u…	2019-04-24 21:56:54	lonely	t5_2qjny	2017-09-05 06:37:14		t3_bh1gta	t1_elpj36y		1.0	/r/lonely/comments/bh1gta/27_never_had_a_gf/elpklc1/
7476	elpks1y	LinkedFerret69	Try some online dating first off. Gets you taking to girls better without the one-on-one awkwardness. I have aspergers and am in a similar boat (5 years younger though) and that was one tip I've gotten. If they ask to meet in real life just make sure to say beforehand "hey, I'm not good at social interaction, but I'll try my best". If she cancels, she wasnt for you.	2019-04-24 21:58:59	lonely	t5_2qjny	2018-07-01 12:51:21		t3_bh1gta	t3_bh1gta		1.0	/r/lonely/comments/bh1gta/27_never_had_a_gf/elpks1y/
7482	elplaq5	LinkedFerret69	No problem. Also, if you wanna try IRL and fuck up, just be honest again. "Sorry I'm not so good at social interactions, have a good day." Takes the pressure off her and is totally fine for people. Side note though; before looking too hard make sure you have a good network of friends who care about you. Relying on a romantic partner for your emotional needs is not healthy long term.	2019-04-24 22:04:41	lonely	t5_2qjny	2018-07-01 12:51:21		t3_bh1gta	t1_elpl07t		2.0	/r/lonely/comments/bh1gta/27_never_had_a_gf/elplaq5/
7484	elpm9fk	vilisbon	if they are on dating apps then they are literally showing they are willing to text. that's what the apps are all about, after all. actually, if i am on a dating app (it's been a while. i hate them) and nobody texts me, then i get really sad 😂 just watch out for the signs when texting! read the conversations and analyse them! (sounds creepy, but everybody does it... it's the only way to know what…	2019-04-24 22:15:37	lonely	t5_2qjny	2017-09-05 06:37:14		t3_bh1gta	t1_elpky20		1.0	/r/lonely/comments/bh1gta/27_never_had_a_gf/elpm9fk/
7486	elpn359	Sythriox	It makes total sense. I was a virgin until almost 24. Had this fantasy about how much I would love someone if someone could love me back. I'd be so supportive and loving, the sex would be never ending, and blah blah so on. Then it happens, and it's not what you expected. Your sex drive chills out, then you find out that just how toxic people can be. How draining it can be, but you go on, because …	2019-04-24 22:24:28	lonely	t5_2qjny	2014-03-07 15:26:42		t3_bh1gta	t1_elpjd1f		1.0	/r/lonely/comments/bh1gta/27_never_had_a_gf/elpn359/
7503	elpod3c	vilisbon	do you answer her questions? how long have you been texting? does she justify her absence in any way ("i have been busy working!", "so many schoolwork", "i'm not great at texting", etc.)? honestly some people are just random and can't hold conversations properly. 😂 i've met people who would text all the time and there were really great and meaningful conversations and i thought "i hit the jackpot…	2019-04-24 22:38:49	lonely	t5_2qjny	2017-09-05 06:37:14		t3_bh1gta	t1_elpmhpe		1.0	/r/lonely/comments/bh1gta/27_never_had_a_gf/elpod3c/
7510	elpox29	somthinghappy	I’m a girl and I have this issue of never being able to keep a conversation going, it becomes awkward and fizzles out. But the worst thing you can do is go 0 to 60 with something sexual. No girl wants that ever. I think instead so saying something sexual, google a flirty joke, or ask them to tell you about the most embarrassing thing that’s ever happened to them. Ask yourself what you want in ano…	2019-04-24 22:45:03	lonely	t5_2qjny			t3_bh1gta	t1_elpearj		3.0	/r/lonely/comments/bh1gta/27_never_had_a_gf/elpox29/
7517	elppp9t	vilisbon	"3 weeks" nowadays is more like "2 days." so it's very recent. she has justified her absence to you, another positive sign! i dated this one girl for a while and our conversations were the absolute best, but then she would just cut them off and go into a completely different topic. i find it frustrating and kinda hard to follow, but a lot of people are like that.	2019-04-24 22:53:47	lonely	t5_2qjny	2017-09-05 06:37:14		t3_bh1gta	t1_elpolpp		1.0	/r/lonely/comments/bh1gta/27_never_had_a_gf/elppp9t/
7525	elpsnmi	nikki_090	I’m 28(f) and never been in a serious relationship. I feel your pain. It feels even more difficult as I get older. Everyone already has all this experience and many don’t want to patient. I hope we can all find someone that will be kind and let us sort through our shit and still love us.	2019-04-24 23:29:11	lonely	t5_2qjny	2018-07-04 23:02:44		t3_bh1gta	t3_bh1gta		8.0	/r/lonely/comments/bh1gta/27_never_had_a_gf/elpsnmi/
7527	elpsw37	nikki_090	Yep I feel you. No one understands and I feel ashamed as I get older to be the one person who hasn’t experienced it.	2019-04-24 23:31:47	lonely	t5_2qjny	2018-07-04 23:02:44		t3_bh1gta	t1_elpssun		3.0	/r/lonely/comments/bh1gta/27_never_had_a_gf/elpsw37/
7530	elptl9d	nikki_090	Yep! if I’m in a conversation with not close friends or acquaintances and the topic of relationships come out I just lie because I’m too insecure to admit the truth and have them look at me weird. Also I don’t think they deserve to know something so personal about me and I don’t know what they will do with the information once it’s out. I know I should just be confident in my truth and fuck them …	2019-04-24 23:39:21	lonely	t5_2qjny	2018-07-04 23:02:44		t3_bh1gta	t1_elpt1z4		1.0	/r/lonely/comments/bh1gta/27_never_had_a_gf/elptl9d/
7535	elptyb5	nikki_090	YEP I FEEL THAT!!	2019-04-24 23:43:41	lonely	t5_2qjny	2018-07-04 23:02:44		t3_bh1gta	t1_elpttzo		2.0	/r/lonely/comments/bh1gta/27_never_had_a_gf/elptyb5/
7540	elpugog	nikki_090	Right! The older I get the more I feel like I’m missing out and the harder it feels to leave my comfort zone. I’ve seen people online say that in order to break out of it that you need to expose yourself over and over to what makes you uncomfortable until it doesn’t anymore. But for me that’s a hell no!! I just couldn’t do that. I’m thinking of ordering CBD oil maybe to chill me out more so I can…	2019-04-24 23:49:50	lonely	t5_2qjny	2018-07-04 23:02:44		t3_bh1gta	t1_elpu87m		1.0	/r/lonely/comments/bh1gta/27_never_had_a_gf/elpugog/
7547	elpuzj9	nikki_090	Yea I agree! It’s amazing to share my experience with others and be opened but I’m not sure that’ll help in reality in my daily life.	2019-04-24 23:56:42	lonely	t5_2qjny	2018-07-04 23:02:44		t3_bh1gta	t1_elpuomp		1.0	/r/lonely/comments/bh1gta/27_never_had_a_gf/elpuzj9/
7552	elpvaah	nikki_090	That sounds fucking terrifying ! Maybe try just audio and no video? Not sure if that would help. Still really scary situation. But that’s amazing that someone offered !	2019-04-25 00:00:51	lonely	t5_2qjny	2018-07-04 23:02:44		t3_bh1gta	t1_elpv320		1.0	/r/lonely/comments/bh1gta/27_never_had_a_gf/elpvaah/
7554	elpvf7l	nikki_090	Yea it does! I’d really need to get to know someone to even think about trying that and I’d probably still chicken out hahaha 😬😬	2019-04-25 00:02:41	lonely	t5_2qjny	2018-07-04 23:02:44		t3_bh1gta	t1_elpvc39		1.0	/r/lonely/comments/bh1gta/27_never_had_a_gf/elpvf7l/
7556	elpvowj	nikki_090	Yea I think that’s another reason why if it’s a stranger it makes it even more terrifying. Also for me the fact that they would know I was nervous and uncomfortable makes the issue more out in the open and escalates it.	2019-04-25 00:06:31	lonely	t5_2qjny	2018-07-04 23:02:44		t3_bh1gta	t1_elpvhqi		1.0	/r/lonely/comments/bh1gta/27_never_had_a_gf/elpvowj/
7558	elpvwtu	nikki_090	YEP! Stupid brain always betraying me I wish I could ask for a refund or upgrade.	2019-04-25 00:10:00	lonely	t5_2qjny	2018-07-04 23:02:44		t3_bh1gta	t1_elpvt46		1.0	/r/lonely/comments/bh1gta/27_never_had_a_gf/elpvwtu/
7560	elpw2tz	nikki_090	Yea be an interesting experiment! I feel like I’d have to be pretty drunk hahaha Video might be terrifying but maybe audio and work the way up if you feel safe!	2019-04-25 00:12:35	lonely	t5_2qjny	2018-07-04 23:02:44		t3_bh1gta	t1_elpvzj4		1.0	/r/lonely/comments/bh1gta/27_never_had_a_gf/elpw2tz/
7562	elpw8up	nikki_090	UGH RIGHT I FEEL YOU!! The fucking worst. A constant battle against yourself.	2019-04-25 00:15:04	lonely	t5_2qjny	2018-07-04 23:02:44		t3_bh1gta	t1_elpw4h9		1.0	/r/lonely/comments/bh1gta/27_never_had_a_gf/elpw8up/
7566	elpweon	nikki_090	Yep unfortunately! Luckily we have this group to let it out and be ourselves. Hopefully it’ll help!! It’s the only hope i really have left.	2019-04-25 00:17:24	lonely	t5_2qjny	2018-07-04 23:02:44		t3_bh1gta	t1_elpwb28		1.0	/r/lonely/comments/bh1gta/27_never_had_a_gf/elpweon/
7569	elpwt91	JohnnyH2000	18 so far - these the kind of posts that scare tf outa me	2019-04-25 00:23:26	lonely	t5_2qjny	2014-07-25 04:16:08		t3_bh1gta	t3_bh1gta		10.0	/r/lonely/comments/bh1gta/27_never_had_a_gf/elpwt91/
7570	elpwylz	nikki_090	I KNOW RIGHT ! I wish we had a like a meetup group so we can help each other.	2019-04-25 00:25:36	lonely	t5_2qjny	2018-07-04 23:02:44		t3_bh1gta	t1_elpwiis		1.0	/r/lonely/comments/bh1gta/27_never_had_a_gf/elpwylz/
7574	elpxe2s	nikki_090	Yes !! Thank you!! 😊 I really enjoyed it and am grateful you took the time to respond! I’m always here ❤️	2019-04-25 00:31:54	lonely	t5_2qjny	2018-07-04 23:02:44		t3_bh1gta	t1_elpx47b		1.0	/r/lonely/comments/bh1gta/27_never_had_a_gf/elpxe2s/
7578	elpxnnm	nikki_090	😁🙏❤️ you’re the best !!	2019-04-25 00:35:33	lonely	t5_2qjny	2018-07-04 23:02:44		t3_bh1gta	t1_elpxh41		1.0	/r/lonely/comments/bh1gta/27_never_had_a_gf/elpxnnm/
7581	elpy1br	nikki_090	Well it was all due to you being opened and posting in the first place !! That helped SOOOO much!! Definitely took a lot courage !	2019-04-25 00:40:55	lonely	t5_2qjny	2018-07-04 23:02:44		t3_bh1gta	t1_elpxtzu		1.0	/r/lonely/comments/bh1gta/27_never_had_a_gf/elpy1br/
7583	elpy2de	CommonMisspellingBot	Hey, gingdick69, just a quick heads-up: **alot** is actually spelled **a lot**. You can remember it by **it is one lot, 'a lot'**. Have a nice day! ^^^^The ^^^^parent ^^^^commenter ^^^^can ^^^^reply ^^^^with ^^^^'delete' ^^^^to ^^^^delete ^^^^this ^^^^comment.	2019-04-25 00:41:21	lonely	t5_2qjny	2017-03-06 06:24:51		t3_bh1gta	t1_elpy22t			/r/lonely/comments/bh1gta/27_never_had_a_gf/elpy2de/
7609	elq63ke	whittery27	My life except im a 27 year girl who has never had a boyfriend. I dunno what to do, i feel like it's not something i can get over, the shyness and anxiety.	2019-04-25 02:51:33	lonely	t5_2qjny	2014-07-04 08:36:16		t3_bh1gta	t3_bh1gta		1.0	/r/lonely/comments/bh1gta/27_never_had_a_gf/elq63ke/
7611	elq84oa	AlClemist	I’m 26 never had a gf. That makes two of us.	2019-04-25 03:29:30	lonely	t5_2qjny	2016-08-03 14:51:22		t3_bh1gta	t3_bh1gta		1.0	/r/lonely/comments/bh1gta/27_never_had_a_gf/elq84oa/
7617	elqasms	exubaficent	That's the thing. It's easy for that guy to say "don't do it, I did it and it's brought me so much pain that it's not worth it". But the truth is, you will not be happy until you have that experience, even if it hurts you and you come to the same conclusion. People have to learn on their own skin, not be told stuff.	2019-04-25 04:22:42	lonely	t5_2qjny	2016-12-08 16:39:51		t3_bh1gta	t1_elpn6n7		1.0	/r/lonely/comments/bh1gta/27_never_had_a_gf/elqasms/
7622	elqc0ea	[deleted]	Look on the bright side, you know you don't have an std	2019-04-25 04:49:18	lonely	t5_2qjny			t3_bh1gta	t1_elpemqf			/r/lonely/comments/bh1gta/27_never_had_a_gf/elqc0ea/
7623	elqclsu	[deleted]	[deleted]	2019-04-25 05:03:04	lonely	t5_2qjny			t3_bh1gta	t3_bh1gta			/r/lonely/comments/bh1gta/27_never_had_a_gf/elqclsu/
7628	elqg9da	llehnatas	O mah fecking God this post is long ,so much to read ,also it sure is scary to think u end up alone but damn .(currently 19 ) start 17/ 18 had a GF before it just happened through an online game a game I won't say the name of . Because I believe it's cursed. The name of my EX still hounds my. It's a mystery , new friends with the same name . But despite time and distance probably I wanted to fast…	2019-04-25 06:22:24	lonely	t5_2qjny	2019-02-13 16:16:41		t3_bh1gta	t3_bh1gta		1.0	/r/lonely/comments/bh1gta/27_never_had_a_gf/elqg9da/
7646	elqjrq6	llehnatas	Probably will :D just get out ur Shell when someone is into u	2019-04-25 07:32:02	lonely	t5_2qjny	2019-02-13 16:16:41		t3_bh1gta	t1_elqj0eu		1.0	/r/lonely/comments/bh1gta/27_never_had_a_gf/elqjrq6/
7648	elqk06b	llehnatas	Why is that ? Insecure about urself?	2019-04-25 07:36:09	lonely	t5_2qjny	2019-02-13 16:16:41		t3_bh1gta	t1_elqjxuc		1.0	/r/lonely/comments/bh1gta/27_never_had_a_gf/elqk06b/
7650	elqkcj0	sakishrist	You seem to be throwing yourself to the sharks ... Don't do that. It's not healthy. Here's what I mean. You said it yourself, you are shy and awkward. So don't sweat it about girls at this point. Painful peace of advice that worked for me: Just forget the girls (for now). Try to get that out of your TODO list. Do you have friends? If you do, concentrate on having fun times with them. If you don't…	2019-04-25 07:41:47	lonely	t5_2qjny	2013-11-26 01:56:39		t3_bh1gta	t3_bh1gta		2.0	/r/lonely/comments/bh1gta/27_never_had_a_gf/elqkcj0/
7654	elqksgj	llehnatas	Well Reddit is a jerk right now but i get the point no good traits and being not as hot people seek for . Well only thinking like that won't get you further. So my advice is try to stay positive and don't stop talking to the opposite sex .	2019-04-25 07:49:02	lonely	t5_2qjny	2019-02-13 16:16:41		t3_bh1gta	t1_elqk283		1.0	/r/lonely/comments/bh1gta/27_never_had_a_gf/elqksgj/
7665	elqnmay	Murais	Looking at the prospect of wizard-dom next year. I'm in the same boat and not happy about it. Thinking about it all the time is probably the worst thing you can do. My solution is to just do cool shit instead. Go on adventures. Learn a new language. Go to a foreign country. Do some new shit that gets you out of your comfort zone. It's hard to beat yourself up or obsess over your singleness if you…	2019-04-25 08:30:17	lonely	t5_2qjny	2013-12-15 15:44:16		t3_bh1gta	t3_bh1gta		1.0	/r/lonely/comments/bh1gta/27_never_had_a_gf/elqnmay/
7673	elqrta9	alwaysthenextstep068	I’m sorry bro, wishing you the best of luck. One thing I can say as a woman: don’t be a coward! If a woman is forward and initiates things, don’t get all flustered and push her away. Be confident and just say yes, no matter how awkward you feel (only if you like her, of course). So many men just get flustered and run away, or give totally vague answers, when women initiate and it’s fucking frustr…	2019-04-25 09:22:18	lonely	t5_2qjny	2019-03-17 11:09:41		t3_bh1gta	t3_bh1gta		1.0	/r/lonely/comments/bh1gta/27_never_had_a_gf/elqrta9/
7726	elrau1s	Murais	I made the commitment to teach English in Asia instead of obsessing over how much I hate my job and how lonely I am. I'll still be lonely, but I'm gonna be lonely in a cool, exotic place with a bunch of awesome shit to do.	2019-04-25 12:41:38	lonely	t5_2qjny	2013-12-15 15:44:16		t3_bh1gta	t1_elr8hse		1.0	/r/lonely/comments/bh1gta/27_never_had_a_gf/elrau1s/
7727	elrauca	Videu	Reading this thread was pretty wholesome. Mayb you two should try and talk over audio. You both know eachothers discomforts and wont judge/fault eachother over it. Pretty safe space if you ask me! :)	2019-04-25 12:41:42	lonely	t5_2qjny	2015-06-17 08:29:21		t3_bh1gta	t1_elpy8tc		1.0	/r/lonely/comments/bh1gta/27_never_had_a_gf/elrauca/
7760	elrix93	Murais	It's also a lot of work. I had to assemble a plan in steps. Four months ago I got fired 3 days before Christmas, lost my apartment, and had to move back in with my parents. Along with my clinical depression, this was a huge punch in the dick. But I picked up the pieces and kept moving, because it was literally the only thing I could do besides letting my sadness consume me. It's not perfect, but …	2019-04-25 14:05:11	lonely	t5_2qjny	2013-12-15 15:44:16		t3_bh1gta	t1_elrbhyk		1.0	/r/lonely/comments/bh1gta/27_never_had_a_gf/elrix93/
7762	elrjjt0	Murais	Thank you. But I'm not just meaning to toot my own horn here. I'm trying to give some advice and firsthand experience to help you if I can.	2019-04-25 14:11:39	lonely	t5_2qjny	2013-12-15 15:44:16		t3_bh1gta	t1_elrj403		1.0	/r/lonely/comments/bh1gta/27_never_had_a_gf/elrjjt0/
7780	elrpmyh	Videu	"Face your fears and you will overcome them", super cliché, super true! So how the fuck do you apply such a saying to a real life situation. Well for starters you guys have common ground. That's already comforting right? You could start with pre-recording a message and then sending it to each other for example. This way there is no "direct" communication, so no need to fear to freeze/lock up. You…	2019-04-25 15:13:24	lonely	t5_2qjny	2015-06-17 08:29:21		t3_bh1gta	t1_elrbjx9		1.0	/r/lonely/comments/bh1gta/27_never_had_a_gf/elrpmyh/
4870	el1002p	itsmoncef	You dont know what life is hidding for you , you still young just be patient, my advice is join a community (sport) anything you like you will get interacted with people that share your same interest and maybe you can find a relationship , just be positive life is not always bad	2019-04-16 11:57:20	lonely	t5_2qjny	2019-01-11 18:01:29		t3_bdvikj	t3_bdvikj		10.0	/r/lonely/comments/bdvikj/im_mind_crushingly_lonely/el1002p/
4874	el10wzy	hereforthebantz	You're 16, a lot of guys (and girls tbf) at that age do just want sex, and obviously I don't know you, but outside of school I can't imagine you've got tons of contacts or people you could meet right? Sometimes its just a waiting game sadly	2019-04-16 12:06:00	lonely	t5_2qjny	2014-12-23 11:08:19		t3_bdvikj	t3_bdvikj		20.0	/r/lonely/comments/bdvikj/im_mind_crushingly_lonely/el10wzy/	Moderator
4879	el12pzt	TheInternetSucks616	Im almost 19 and never had a girlfriend	2019-04-16 12:23:24	lonely	t5_2qjny			t3_bdvikj	t3_bdvikj		19.0	/r/lonely/comments/bdvikj/im_mind_crushingly_lonely/el12pzt/
4883	el141aw	TheInternetSucks616	Im on a worse boat, you'll proly have met someone when you reach my age, i know two years don't sound like much, but when we are that young two years is a big amount of time. Im more than 18,5 years old, and i have done nothing in my life, i feel like im missing on so many things just because of a few things that are holding me back	2019-04-16 12:36:46	lonely	t5_2qjny			t3_bdvikj	t1_el12pzt		9.0	/r/lonely/comments/bdvikj/im_mind_crushingly_lonely/el141aw/
4888	el155z3	Swedebjorn	Hey it’s ok, I’m 19 Bisexual Male ... I can’t really connect with people my age it seems, I tend to talk to older men... Maybe we can talk if you want?	2019-04-16 12:48:13	lonely	t5_2qjny	2018-11-05 02:22:12		t3_bdvikj	t3_bdvikj			/r/lonely/comments/bdvikj/im_mind_crushingly_lonely/el155z3/
4896	el15mqd	hellbellsarenowforks	Oh my gosh! Please message me if you need to talk, I’m 18 F and I remember going through something like this at your age and just wishing someone would reach out and talk to me. I don’t want anyone to feel similar to what I felt because it’s truly so hard to go through on your own. If you don’t reach out to me, please talk to someone because from my experience just talking it out really helped	2019-04-16 12:53:05	lonely	t5_2qjny			t3_bdvikj	t3_bdvikj		4.0	/r/lonely/comments/bdvikj/im_mind_crushingly_lonely/el15mqd/
4898	el15rjr	iespies	Its not that your not a good enough for a relationship. You just have to wait for someone who falls in love with you. I promise eventually it will happen. And you will notice immediately. My first relationship also started when I was 16 so I promise you! you will be okay.	2019-04-16 12:54:30	lonely	t5_2qjny	2019-01-20 05:36:46		t3_bdvikj	t3_bdvikj		1.0	/r/lonely/comments/bdvikj/im_mind_crushingly_lonely/el15rjr/
4900	el16tuw	SneezyMcWheezy	I'm 16F too and I've had 2 boyfriends, both have soul-crushingly dumped me. I feel like my entire social life is stagnant - I have 3 jobs on top of full time education, and I have no time to meet anyone new. I crave intamacy too. I just want someone to accept me for who I am - I used to be very insecure around my ex, and petty arguments would start - hence him dumping me - but I wish he let me ex…	2019-04-16 13:05:00	lonely	t5_2qjny	2018-03-08 01:02:32		t3_bdvikj	t3_bdvikj		1.0	/r/lonely/comments/bdvikj/im_mind_crushingly_lonely/el16tuw/
4903	el17sfi	acp3500	19m &amp; basically same :/	2019-04-16 13:14:48	lonely	t5_2qjny	2017-11-29 07:54:07		t3_bdvikj	t3_bdvikj		1.0	/r/lonely/comments/bdvikj/im_mind_crushingly_lonely/el17sfi/
4907	el18qet	UnidentifiedUser000	Honestly you're still in highschool. Highschool always forces you to see the same people everyday. I can see why you're bothered by your friends' relationship but I'm sure after highschool you'll be able to meet so many new people, especially guys. I know it sounds like a long time away but just wait a lil.	2019-04-16 13:24:32	lonely	t5_2qjny			t3_bdvikj	t3_bdvikj		1.0	/r/lonely/comments/bdvikj/im_mind_crushingly_lonely/el18qet/
4912	el1au48	mxcxexa	I'm 24 and I've never had a boyfriend soooooo. You've still got time, I'm sure there's someone out there for you ;) you're doing nothing wrong.	2019-04-16 13:46:02	lonely	t5_2qjny	2019-03-27 23:56:30		t3_bdvikj	t3_bdvikj		6.0	/r/lonely/comments/bdvikj/im_mind_crushingly_lonely/el1au48/
4926	el1crmf	LoveSad-Kid	i was a lot like you when i was 16. (20m now) once i realized i was in my own head i learned to not focus on having friends or a girlfriend and just was in tune with myself. i did things that made me happy, and once i got out of my own head i was able to meetup with people. It started with social events i would go to alone, i like cars so i go to car meets, i met some friends by bonding over the …	2019-04-16 14:05:26	lonely	t5_2qjny	2017-09-11 23:02:22		t3_bdvikj	t3_bdvikj		1.0	/r/lonely/comments/bdvikj/im_mind_crushingly_lonely/el1crmf/
4927	el1ct1l	CSQUITO	Honestly I’m 19 and never had a proper relationship although I’ve dated people. Trust me you’ll look back and be glad. To date -up to February when I dumped the last guy- I regret my relationships. I’ve learned a lot from them and Ive been luckier than many, and they weren’t awful, but they just weren’t that amazing and I could have spent the time on energy working on myself. You’re so so young a…	2019-04-16 14:05:50	lonely	t5_2qjny	2016-03-30 17:15:36		t3_bdvikj	t3_bdvikj		1.0	/r/lonely/comments/bdvikj/im_mind_crushingly_lonely/el1ct1l/
4934	el1f76p	untidy_echo	I'm also 16. But look. When will our lives go to plan? Many people have their first loves at 16 etc. But nobody's life is the same. We all feel alone here - but why? We see others who have love. It is other people's lives that affect us. But we shouldn't let this overcome our happiness. You and I, we're young. There's no telling how our lives will change. You have to accept the now, but also impr…	2019-04-16 14:29:37	lonely	t5_2qjny	2019-02-02 06:54:47		t3_bdvikj	t3_bdvikj		1.0	/r/lonely/comments/bdvikj/im_mind_crushingly_lonely/el1f76p/
4935	el1f7ai	eaakins	16 year old boys really do suck, don't they. You are doing just fine, nothing wrong at all. My best advice is to find peace in keeping company with yourself. Yes, being lonely isn't fun, but it can teach us a lot about ourselves. But take it one day at a time and remember to love yourself before you let someone else love you.	2019-04-16 14:29:39	lonely	t5_2qjny			t3_bdvikj	t3_bdvikj		5.0	/r/lonely/comments/bdvikj/im_mind_crushingly_lonely/el1f7ai/
4947	el1iz2n	islaisla	Oh my dear x it happens to us at any age, but I'm so sorry to hear you feeling it now when you are still so young xxx young adults/teenagers, they need a lot of support still and a lot of care, and in my experience we need a lot of affection at that age be out from family, best friends or partners/romantic. I was living it what felt like a deserted land when i was your age and I think it effected…	2019-04-16 15:07:18	lonely	t5_2qjny	2015-10-04 14:58:54		t3_bdvikj	t3_bdvikj		1.0	/r/lonely/comments/bdvikj/im_mind_crushingly_lonely/el1iz2n/
4949	el1j26l	Melonweed223	I'm 20 years old guy and never even held a girls hand...	2019-04-16 15:08:12	lonely	t5_2qjny	2013-09-08 12:58:08		t3_bdvikj	t3_bdvikj		2.0	/r/lonely/comments/bdvikj/im_mind_crushingly_lonely/el1j26l/
4984	el1spuz	lubbb	I completely feel you on intimacy. I'm seventeen and have never had a girlfriend either. I think it is completely normal to not be dating anyone at this stage. You seem like the type of person that is level-headed, smart, and beautiful (judging by the guys wanting sexual stuff). I've been trying to just be friends with girls lately, and grow a relationship that way, and it does seem to be working…	2019-04-16 16:43:29	lonely	t5_2qjny			t3_bdvikj	t3_bdvikj		3.0	/r/lonely/comments/bdvikj/im_mind_crushingly_lonely/el1spuz/
4985	el1srha	acp3500	except when i post stuff like this it gets 0 comments not 38 😂	2019-04-16 16:43:58	lonely	t5_2qjny	2017-11-29 07:54:07		t3_bdvikj	t1_el1bt33		1.0	/r/lonely/comments/bdvikj/im_mind_crushingly_lonely/el1srha/
5000	el1yoxe	redComrade1917	im also 16 male, i think it really does have to do with other social contacts, if you have any close friends or hobbys, how your relationship with your family is et cetera. yeah at our age seeing the other people having the best time of their life, having boy/girlfriends is pretty rough..	2019-04-16 17:47:58	lonely	t5_2qjny	2017-12-16 10:21:30		t3_bdvikj	t3_bdvikj		3.0	/r/lonely/comments/bdvikj/im_mind_crushingly_lonely/el1yoxe/
5004	el1z8si	redComrade1917	do u also get random crushes on persons out of nowhere and constantly imagine cuddling with them all day lmao	2019-04-16 17:54:13	lonely	t5_2qjny	2017-12-16 10:21:30		t3_bdvikj	t1_el1z7at		3.0	/r/lonely/comments/bdvikj/im_mind_crushingly_lonely/el1z8si/
5006	el1zo1a	redComrade1917	yea and you get jealous outta nowhere sorry if its rude to ask and i think you are in a hard spot as a young female in the internet talking about loneliness, but can i message you?	2019-04-16 17:59:01	lonely	t5_2qjny	2017-12-16 10:21:30		t3_bdvikj	t1_el1zlab		3.0	/r/lonely/comments/bdvikj/im_mind_crushingly_lonely/el1zo1a/
5009	el228i6	0mega_Nebula	As a 16 year old guy myself, most of us really do just want sex. The guys at my age who aren't sex craved either want something very passionate or intimate, or don't want anything at all. Either way, a lot of those guys have lost faith in finding a relationship (case in point, me). So if you find a sweet guy like this who likes you, PLEASE give him a shot. However, judging by your post, there are…	2019-04-16 18:30:00	lonely	t5_2qjny	2016-07-20 18:47:40		t3_bdvikj	t3_bdvikj		2.0	/r/lonely/comments/bdvikj/im_mind_crushingly_lonely/el228i6/
5027	el2b19m	Mechanical26	17 here and never had a girlfriend, so I know how you feel. Especially being a guy, everyone seems to expect me to want sex and all that, but I just want to hold someone. Kind of like a friend but on a deeper, more intimate level. Mental health can be a bitch though, I know from experience. Sometimes I wonder if the loneliness will ever go away, but all I can do is live my life and hope for the b…	2019-04-16 20:19:25	lonely	t5_2qjny	2016-07-26 12:53:47		t3_bdvikj	t3_bdvikj		3.0	/r/lonely/comments/bdvikj/im_mind_crushingly_lonely/el2b19m/
5030	el2bhpj	Mechanical26	It's good to know I'm not alone :) If you ever need a friend feel free to message me. Or not. Whatever helps you the most	2019-04-16 20:24:52	lonely	t5_2qjny	2016-07-26 12:53:47		t3_bdvikj	t1_el2b5u9		2.0	/r/lonely/comments/bdvikj/im_mind_crushingly_lonely/el2bhpj/
5063	el2jwpy	UnoMasPorFavour	Honestly loneliness is underrated. Like holy shit does it ever suck but it helps in different ways. U learn to appreciate the friends that u do have left and u learn to enjoy the small things. U kinda force urself to meet new people so don’t even sweat it girly, you’ll be ok and you’ll find someone. I’m also 16 and it’s rough, it sucks when the people u love fall out of love with u and give their…	2019-04-16 22:04:33	lonely	t5_2qjny	2019-02-19 08:39:36		t3_bdvikj	t3_bdvikj		2.0	/r/lonely/comments/bdvikj/im_mind_crushingly_lonely/el2jwpy/
5067	el2kiox	UnoMasPorFavour	Aw dude I know, I was abandoned by everyone I thought loved me, and it feels bad. But I try to do stuff with my fam cuz I know I can fuck around with them and have a good time. So u ever need someone to fuck around with and distract urself with hmu and we can play a game of chess or something	2019-04-16 22:11:41	lonely	t5_2qjny	2019-02-19 08:39:36		t3_bdvikj	t1_el2k78y		1.0	/r/lonely/comments/bdvikj/im_mind_crushingly_lonely/el2kiox/
5070	el2ktnv	UnoMasPorFavour	Neither am but I just said the first thing that came into mind (if I’m being honest I woulda said smash but u know)	2019-04-16 22:15:15	lonely	t5_2qjny	2019-02-19 08:39:36		t3_bdvikj	t1_el2kpm0		1.0	/r/lonely/comments/bdvikj/im_mind_crushingly_lonely/el2ktnv/
5072	el2l2u2	UnoMasPorFavour	Hol up, u play smash????	2019-04-16 22:18:25	lonely	t5_2qjny	2019-02-19 08:39:36		t3_bdvikj	t1_el2l0i0		1.0	/r/lonely/comments/bdvikj/im_mind_crushingly_lonely/el2l2u2/
5074	el2lhid	UnoMasPorFavour	Good enough for me, how come no-ones cuffed u then? Doesn’t make sense. Any person that plays smash is a good person in my eyes	2019-04-16 22:23:33	lonely	t5_2qjny	2019-02-19 08:39:36		t3_bdvikj	t1_el2l6hq		1.0	/r/lonely/comments/bdvikj/im_mind_crushingly_lonely/el2lhid/
5104	el2saps	lubbb	Ah yeah, I understand that. I personally see a lot of people try to be "fake nice" of sorts, especially when they want something more than friendship	2019-04-16 23:52:35	lonely	t5_2qjny			t3_bdvikj	t1_el1t19h		1.0	/r/lonely/comments/bdvikj/im_mind_crushingly_lonely/el2saps/
5124	el2xrzd	[deleted]	[deleted]	2019-04-17 01:16:32	lonely	t5_2qjny			t3_bdvikj	t3_bdvikj		2.0	/r/lonely/comments/bdvikj/im_mind_crushingly_lonely/el2xrzd/
5170	el3m6t1	[deleted]	[deleted]	2019-04-17 09:38:24	lonely	t5_2qjny			t3_bdvikj	t3_bdvikj		1.0	/r/lonely/comments/bdvikj/im_mind_crushingly_lonely/el3m6t1/
3404	ekqlwlu	magicaltreasuretroll	“Show us your face” - Chappell show	2019-04-12 14:49:25	lonely	t5_2qjny	2018-12-14 09:17:02		t3_bcdcjs	t3_bcdcjs		1.0	/r/lonely/comments/bcdcjs/anyone_else_feel_so_ugly_that_they_are_scared_to/ekqlwlu/
3419	ekqpz5c	islaisla	Sometimes xxx but i just accept that I'm really ugly and go out anyway. I just tend to miss out on some normal interactions cos I'm presuming that people don't want to get up close. I'm looking after a cat just now- always surprises me when it wants to tap my lips or kiss my nose sort of thing. X	2019-04-12 15:27:59	lonely	t5_2qjny	2015-10-04 14:58:54		t3_bcdcjs	t3_bcdcjs		11.0	/r/lonely/comments/bcdcjs/anyone_else_feel_so_ugly_that_they_are_scared_to/ekqpz5c/
3422	ekqqget	nillabears	Not so much ugly, but i gained a lot of weight recently, and im on a new anti depression pill, i never.want to see a single person because of my weight, i feel so ashamed so i just lay in bed, the only person who ever really sees me is my boyfriend, he thinks im beautiful, but this has really dragged me down.	2019-04-12 15:32:26	lonely	t5_2qjny	2018-12-08 03:42:52		t3_bcdcjs	t3_bcdcjs		8.0	/r/lonely/comments/bcdcjs/anyone_else_feel_so_ugly_that_they_are_scared_to/ekqqget/
3465	ekr3jcl	Pinkfitbit	Even Shrek had a girlfriend! There’s someone for everyone. Look at all the men who look worse than you and score models. These men still have confidence. You need to look into this. Looks aren’t everything. Women want love and protection and an alpha. Alpha is about being an overcomer no matter what!	2019-04-12 17:42:14	lonely	t5_2qjny	2017-12-27 15:19:57		t3_bcdcjs	t3_bcdcjs		2.0	/r/lonely/comments/bcdcjs/anyone_else_feel_so_ugly_that_they_are_scared_to/ekr3jcl/
3469	ekr3ss7	Pinkfitbit	Wait a minute! I saw a man with no limbs and wheelchair mound with a beautiful wife. Your claims are unacceptable.	2019-04-12 17:45:11	lonely	t5_2qjny	2017-12-27 15:19:57		t3_bcdcjs	t3_bcdcjs		1.0	/r/lonely/comments/bcdcjs/anyone_else_feel_so_ugly_that_they_are_scared_to/ekr3ss7/
3471	ekr4144	Pinkfitbit	[You will enjoy this article](https://www.themodernman.com/dating/articles/how-do-average-guys-get-hot-women.html)	2019-04-12 17:47:50	lonely	t5_2qjny	2017-12-27 15:19:57		t3_bcdcjs	t3_bcdcjs		2.0	/r/lonely/comments/bcdcjs/anyone_else_feel_so_ugly_that_they_are_scared_to/ekr4144/
3483	ekr6b8r	keele	I've always found that confidence is very attractive, and people I don't initially consider attractive become more attractive as I know them, just due to personality and a belief in themselves. Attractiveness is a cultural construct anyway.	2019-04-12 18:12:58	lonely	t5_2qjny	2009-08-13 14:10:35		t3_bcdcjs	t3_bcdcjs		2.0	/r/lonely/comments/bcdcjs/anyone_else_feel_so_ugly_that_they_are_scared_to/ekr6b8r/
3529	ekrgkoj	whatgoodisthat	I have read many comments by women who say they prefer shy guys.	2019-04-12 20:13:03	lonely	t5_2qjny	2019-03-18 10:21:01		t3_bcdcjs	t1_ekr76fe		1.0	/r/lonely/comments/bcdcjs/anyone_else_feel_so_ugly_that_they_are_scared_to/ekrgkoj/
3604	ekrzpqn	thisMIGHTbeouryear	yeet	2019-04-13 00:46:16	lonely	t5_2qjny	2018-09-26 11:27:53		t3_bcdcjs	t3_bcdcjs		1.0	/r/lonely/comments/bcdcjs/anyone_else_feel_so_ugly_that_they_are_scared_to/ekrzpqn/
2076	ekebe7r	rainboy69	I can find many things for us to do	2019-04-08 12:29:18	lonely	t5_2qjny	2019-03-19 12:15:40		t3_bavpje	t3_bavpje		6.0	/r/lonely/comments/bavpje/i_wand_to_have_my_hand_held_and_be_hugged_tight/ekebe7r/
2079	ekecc6x	rainboy69	Well, I could hold your hand, hug you, cuddle you. Kids you all over, take your out you dinner or lunch and show you, that you are appreciated and needed	2019-04-08 12:39:28	lonely	t5_2qjny	2019-03-19 12:15:40		t3_bavpje	t3_bavpje		20.0	/r/lonely/comments/bavpje/i_wand_to_have_my_hand_held_and_be_hugged_tight/ekecc6x/
2095	ekehvka	bonobo-no	Ask your parents or siblings to do that and they probably will. Works for me.	2019-04-08 13:38:46	lonely	t5_2qjny	2018-11-02 14:03:42		t3_bavpje	t3_bavpje		1.0	/r/lonely/comments/bavpje/i_wand_to_have_my_hand_held_and_be_hugged_tight/ekehvka/
2103	ekekur2	Naokuzoid	same I need some cuddles at night T\_T	2019-04-08 14:09:33	lonely	t5_2qjny	2016-11-01 15:31:07		t3_bavpje	t3_bavpje		7.0	/r/lonely/comments/bavpje/i_wand_to_have_my_hand_held_and_be_hugged_tight/ekekur2/
2121	ekeqtda	KralHeroin	That was my top teen fantasy lol, to eat a girl out and have her hand in mine during that. Those were the times.	2019-04-08 15:08:18	lonely	t5_2qjny	2018-04-17 08:11:26		t3_bavpje	t1_ekeh7ht		28.0	/r/lonely/comments/bavpje/i_wand_to_have_my_hand_held_and_be_hugged_tight/ekeqtda/
2127	ekerv3l	[deleted]	[deleted]	2019-04-08 15:18:24	lonely	t5_2qjny			t3_bavpje	t3_bavpje		9.0	/r/lonely/comments/bavpje/i_wand_to_have_my_hand_held_and_be_hugged_tight/ekerv3l/
2138	ekevm55	elthepanda	My goooooooooooood that hit me right in that soft spot in the heart that is really aching today and i was really trying to ignore	2019-04-08 15:53:45	lonely	t5_2qjny	2018-08-27 17:33:21		t3_bavpje	t3_bavpje		3.0	/r/lonely/comments/bavpje/i_wand_to_have_my_hand_held_and_be_hugged_tight/ekevm55/
2155	ekf3sqk	stockyscholar	No one will ever do this to me.	2019-04-08 17:11:39	lonely	t5_2qjny	2016-12-03 19:55:58		t3_bavpje	t3_bavpje		3.0	/r/lonely/comments/bavpje/i_wand_to_have_my_hand_held_and_be_hugged_tight/ekf3sqk/
2160	ekf6dnj	discoball17	Shit hurts :(	2019-04-08 17:36:54	lonely	t5_2qjny	2018-08-08 17:33:03		t3_bavpje	t3_bavpje		2.0	/r/lonely/comments/bavpje/i_wand_to_have_my_hand_held_and_be_hugged_tight/ekf6dnj/
2165	ekf74da	Wachvris	I gave up. Now I just want my dick sucked and a million dollars.	2019-04-08 17:44:40	lonely	t5_2qjny	2017-01-14 17:03:06		t3_bavpje	t3_bavpje		3.0	/r/lonely/comments/bavpje/i_wand_to_have_my_hand_held_and_be_hugged_tight/ekf74da/
2177	ekfb0oq	The_Lone_Musician	Don't we all? Too bad I'll die sad, regretful, and alone. Can I get an F in the chat?	2019-04-08 18:25:03	lonely	t5_2qjny	2018-12-15 20:43:19		t3_bavpje	t3_bavpje		4.0	/r/lonely/comments/bavpje/i_wand_to_have_my_hand_held_and_be_hugged_tight/ekfb0oq/
2198	ekfdxqm	elthepanda	Awww I’m sorry I’ve made you sorry don’t worry about me I’m a tough cookie, I just related a bit too much with what you had to say, you seem like a good person and I wish you the best	2019-04-08 18:55:07	lonely	t5_2qjny	2018-08-27 17:33:21		t3_bavpje	t1_ekf352v		2.0	/r/lonely/comments/bavpje/i_wand_to_have_my_hand_held_and_be_hugged_tight/ekfdxqm/
2274	ekgbqzh	iHaDaStroke69	Mood 24/7 even when im angry lol	2019-04-09 02:46:47	lonely	t5_2qjny	2018-11-16 03:04:37		t3_bavpje	t3_bavpje		4.0	/r/lonely/comments/bavpje/i_wand_to_have_my_hand_held_and_be_hugged_tight/ekgbqzh/
2276	ekgcqpd	BamPlsPenetrateMe	craving it...	2019-04-09 03:13:11	lonely	t5_2qjny	2019-02-16 04:32:15		t3_bavpje	t3_bavpje		2.0	/r/lonely/comments/bavpje/i_wand_to_have_my_hand_held_and_be_hugged_tight/ekgcqpd/
2314	ekgrutq	thisMIGHTbeouryear	Is everyone here dudes	2019-04-09 09:05:37	lonely	t5_2qjny	2018-09-26 11:27:53		t3_bavpje	t3_bavpje		1.0	/r/lonely/comments/bavpje/i_wand_to_have_my_hand_held_and_be_hugged_tight/ekgrutq/
2411	ekhxi90	sweetcaramelrenee	I want my hand held while sensual things are whispered in my ear 💋❤❤	2019-04-09 16:37:25	lonely	t5_2qjny			t3_bavpje	t3_bavpje		2.0	/r/lonely/comments/bavpje/i_wand_to_have_my_hand_held_and_be_hugged_tight/ekhxi90/
2667	ekk0von	alexthewhite	You have no idea how much I can relate. Been longing for that, even during my last relationship... Lots of internet love, for wtv it's worth ❤️	2019-04-10 12:07:32	lonely	t5_2qjny	2017-09-30 11:54:23		t3_bavpje	t3_bavpje		2.0	/r/lonely/comments/bavpje/i_wand_to_have_my_hand_held_and_be_hugged_tight/ekk0von/
3053	eknih0a	SpaceMenSteelStars	How vulgar r/handholding	2019-04-11 14:58:11	lonely	t5_2qjny	2019-01-18 19:55:39		t3_bavpje	t3_bavpje		1.0	/r/lonely/comments/bavpje/i_wand_to_have_my_hand_held_and_be_hugged_tight/eknih0a/
2365	ekhjpj8	abracadabra90	Depends on the person you're texting with. Also texting skill (yes it's a part of communication skill) has a lot to do with it. The right person wouldn't make you feel clingy (a bad feeling) for texting back immediately. If anything, you'd feel more connected (a good feeling). Find people that make you feel comfortable texting with and once you do, don't let them go.	2019-04-09 14:04:56	lonely	t5_2qjny			t3_bba8m5	t3_bba8m5		10.0	/r/lonely/comments/bba8m5/anyone_else_feel_waaay_too_clingy_when_it_comes/ekhjpj8/
2367	ekhjzl9	sarahgeo19	All the time. I hate it :(	2019-04-09 14:07:52	lonely	t5_2qjny	2018-07-27 14:05:09		t3_bba8m5	t3_bba8m5		3.0	/r/lonely/comments/bba8m5/anyone_else_feel_waaay_too_clingy_when_it_comes/ekhjzl9/
2403	ekhut9w	Boxofdirtyfeathers	I don’t think there’s anything wrong with answering right away. The main issue with me in the past has been paranoia when the other person *doesn’t*. To try to sort of combat that, I came up with some “rules” about texting that I try to apply whenever appropriate. For example: - When texting, it’s completely acceptable to take up to 48 hours to respond to someone (if you want to actually believe …	2019-04-09 16:07:26	lonely	t5_2qjny	2019-03-26 18:59:55		t3_bba8m5	t3_bba8m5		6.0	/r/lonely/comments/bba8m5/anyone_else_feel_waaay_too_clingy_when_it_comes/ekhut9w/
2442	eki6x5b	DripDropz13	I write paragraphs when I text people even when I'm going fast. So I feel anxious about the fact they'll get irritated by all the reading. I can't stand reading a one word response though. 😅	2019-04-09 18:27:11	lonely	t5_2qjny	2019-03-03 11:08:45		t3_bba8m5	t3_bba8m5		3.0	/r/lonely/comments/bba8m5/anyone_else_feel_waaay_too_clingy_when_it_comes/eki6x5b/
2472	ekigdmx	misplaced_folder-	I feel like that sometimes but I try to remember that someone once told me that they appreciated that I my responses are prompt.	2019-04-09 20:26:58	lonely	t5_2qjny	2019-03-11 23:13:36		t3_bba8m5	t3_bba8m5		1.0	/r/lonely/comments/bba8m5/anyone_else_feel_waaay_too_clingy_when_it_comes/ekigdmx/
2474	ekigsjy	[deleted]	[deleted]	2019-04-09 20:32:09	lonely	t5_2qjny			t3_bba8m5	t3_bba8m5		2.0	/r/lonely/comments/bba8m5/anyone_else_feel_waaay_too_clingy_when_it_comes/ekigsjy/
2541	ekiyx0g	stare_at_the_sun	I like clingy people and those who text a lot. Never comes off as desperate to me if I am mutually invested. I am someone who has a hard time reaching out, so clinginess works well for to balance me out. In attachment theory I identify as “anxious avoidant” so naturally I draw in the “anxious attached” type. I try to catch it before it becomes co-dependent, but really I like clinginess - even if …	2019-04-10 00:39:21	lonely	t5_2qjny	2016-07-06 16:51:52		t3_bba8m5	t3_bba8m5		1.0	/r/lonely/comments/bba8m5/anyone_else_feel_waaay_too_clingy_when_it_comes/ekiyx0g/
2585	ekj5s0n	Lilyhunter1992	yup i just want to talk to people...then when they take forever to respond im like whhhhy? did i say something wrong? xd	2019-04-10 03:07:51	lonely	t5_2qjny	2016-09-19 10:06:03		t3_bba8m5	t3_bba8m5		1.0	/r/lonely/comments/bba8m5/anyone_else_feel_waaay_too_clingy_when_it_comes/ekj5s0n/
2590	ekj71xj	squidwards-toenail	I know how you feel. I am always exited to talk to someone, but being called clingy in the past, I get the feeling nobody wants to talk to me.	2019-04-10 03:43:07	lonely	t5_2qjny	2018-02-19 07:05:32		t3_bba8m5	t3_bba8m5		1.0	/r/lonely/comments/bba8m5/anyone_else_feel_waaay_too_clingy_when_it_comes/ekj71xj/
2598	ekj9lr3	cjh93	I’m the same! Talk to me 😊	2019-04-10 04:57:52	lonely	t5_2qjny	2013-02-15 01:36:34		t3_bba8m5	t3_bba8m5		1.0	/r/lonely/comments/bba8m5/anyone_else_feel_waaay_too_clingy_when_it_comes/ekj9lr3/
2694	ekkcuw0	Rudi_Reifenstecher	i hate the concept of "being clingy", that should only be a thing if the other person genuinely doesn't really like you there's "being annoying" of course	2019-04-10 14:11:52	lonely	t5_2qjny	2013-08-02 10:53:00		t3_bba8m5	t3_bba8m5		1.0	/r/lonely/comments/bba8m5/anyone_else_feel_waaay_too_clingy_when_it_comes/ekkcuw0/
3352	ekq7wyx	stare_at_the_sun	I get scared to show my clinginess sometimes, to the point I seem disinterested. Bring me the cling	2019-04-12 12:38:00	lonely	t5_2qjny	2016-07-06 16:51:52		t3_bba8m5	t1_ekq7j96		1.0	/r/lonely/comments/bba8m5/anyone_else_feel_waaay_too_clingy_when_it_comes/ekq7wyx/
1230	ek7x0ic	GonePathless	I don't have anything helpful to add or to day to you to make you feel better. Even if I did, I doubt it would work because I feel like that sometimes too. Hell, the only reason I'm able to hold myself up most of the time is because I think of it all in terms of statistics. I think, "Out of all the people I'm bound to meet and all the years I have to live, I'm sure I'll meet someone at some point…	2019-04-05 21:11:16	lonely	t5_2qjny	2018-11-01 01:01:08		t3_b9vj5i	t3_b9vj5i		2.0	/r/lonely/comments/b9vj5i/just_deleted_all_of_my_dating_apps_now_im_even/ek7x0ic/
1244	ek7zkse	GonePathless	You're right, it is exhausting, but not pointless. Good things really do come to those who wait, it's just some people have to wait longer than others, and you won't know what good you have coming if you're not around for it. The way I see it (which might not be a good outlook for others) is that death is a gift that is earned. Life is a job and I don't get my reward until the job is done. Sure, …	2019-04-05 21:48:15	lonely	t5_2qjny	2018-11-01 01:01:08		t3_b9vj5i	t1_ek7xw0n		1.0	/r/lonely/comments/b9vj5i/just_deleted_all_of_my_dating_apps_now_im_even/ek7zkse/
1249	ek7zvvj	GonePathless	I know... Not the happy, uplifting stuff you wanted to hear, huh?	2019-04-05 21:52:43	lonely	t5_2qjny	2018-11-01 01:01:08		t3_b9vj5i	t1_ek7zrjv		1.0	/r/lonely/comments/b9vj5i/just_deleted_all_of_my_dating_apps_now_im_even/ek7zvvj/
1263	ek8208c	GonePathless	The world doesn't care about any of us, we're all just getting by the best we can, enjoying the little bits of happy we can gather along the way. That's what life is all about. Sorry I couldn't be of any help to you.	2019-04-05 22:23:35	lonely	t5_2qjny	2018-11-01 01:01:08		t3_b9vj5i	t1_ek81qbp		1.0	/r/lonely/comments/b9vj5i/just_deleted_all_of_my_dating_apps_now_im_even/ek8208c/
1266	ek82hjx	GonePathless	But hey, we can all push through it together. That's what the group is for, right? I'm here if you wanna talk anytime, as I'm sure most of the people here are.	2019-04-05 22:31:04	lonely	t5_2qjny	2018-11-01 01:01:08		t3_b9vj5i	t1_ek8272t		1.0	/r/lonely/comments/b9vj5i/just_deleted_all_of_my_dating_apps_now_im_even/ek82hjx/
1271	ek82znw	GonePathless	Then I could, if you want? It's cool if you'd rather me not, just throwing the option out there. Doesn't really matter either way.	2019-04-05 22:38:58	lonely	t5_2qjny	2018-11-01 01:01:08		t3_b9vj5i	t1_ek82s3l		1.0	/r/lonely/comments/b9vj5i/just_deleted_all_of_my_dating_apps_now_im_even/ek82znw/
1273	ek83636	GonePathless	Well okay then, though I'll warn you, small talk is my weakness. I'll probably throw a question at you out of the blue and see where that goes. 😅	2019-04-05 22:41:48	lonely	t5_2qjny	2018-11-01 01:01:08		t3_b9vj5i	t1_ek830tt		1.0	/r/lonely/comments/b9vj5i/just_deleted_all_of_my_dating_apps_now_im_even/ek83636/
1301	ek84z40	GonePathless	Good to know. I can't tell you how many people have just stopped talking to me because I suck at speaking in those types of situations.	2019-04-05 23:11:50	lonely	t5_2qjny	2018-11-01 01:01:08		t3_b9vj5i	t1_ek83bl2		1.0	/r/lonely/comments/b9vj5i/just_deleted_all_of_my_dating_apps_now_im_even/ek84z40/
1305	ek85gbo	GonePathless	Exactly! That's why I try to be 100% honest with people, because I hate when others are like that to me. Of course though, people tend to hate me more for being blunt. 😂	2019-04-05 23:19:42	lonely	t5_2qjny	2018-11-01 01:01:08		t3_b9vj5i	t1_ek859jx		1.0	/r/lonely/comments/b9vj5i/just_deleted_all_of_my_dating_apps_now_im_even/ek85gbo/
1310	ek86d68	mare_se	I’m sorry you feel this way, we’ve all been there. Are there Meetup groups where you live? Maybe join some of the meetup events if you can, you may not make friends right away but I had positive experience on having genuine conversations with people I met the first time!	2019-04-05 23:35:25	lonely	t5_2qjny			t3_b9vj5i	t3_b9vj5i		1.0	/r/lonely/comments/b9vj5i/just_deleted_all_of_my_dating_apps_now_im_even/ek86d68/
1311	ek86kq2	GonePathless	Yup. Anyway, this is the part where I start to lose this to say, so I just won't say anything. 😂 If you've got anything on your mind you'd like to discuss, complain about, or whatever, feel free to let me know now, otherwise, I'll be wrapping up my day in preparation for bed.	2019-04-05 23:39:06	lonely	t5_2qjny	2018-11-01 01:01:08		t3_b9vj5i	t1_ek85lgp		1.0	/r/lonely/comments/b9vj5i/just_deleted_all_of_my_dating_apps_now_im_even/ek86kq2/
1315	ek88ux2	GonePathless	Nope. 😇	2019-04-06 00:21:19	lonely	t5_2qjny	2018-11-01 01:01:08		t3_b9vj5i	t1_ek88ral		1.0	/r/lonely/comments/b9vj5i/just_deleted_all_of_my_dating_apps_now_im_even/ek88ux2/
1318	ek89si6	GonePathless	As in, the idea that nothing matters and everything is meaningless? (just making sure our definitions are the same.)	2019-04-06 00:39:09	lonely	t5_2qjny	2018-11-01 01:01:08		t3_b9vj5i	t1_ek89a81		1.0	/r/lonely/comments/b9vj5i/just_deleted_all_of_my_dating_apps_now_im_even/ek89si6/
1321	ek8az8n	GonePathless	Okay. I think that position is the correct one, in so much as there is no ultimate purpose that living things should strive for, and the universe is a cold and uncaring place that, due to how vast it is, doesn't really care about what goes on (on Earth or otherwise) within it. However, I don't think that it's necessarily a bad thing. Sure, one could derive a negative message due to the wording I'…	2019-04-06 01:02:46	lonely	t5_2qjny	2018-11-01 01:01:08		t3_b9vj5i	t1_ek8aii7		2.0	/r/lonely/comments/b9vj5i/just_deleted_all_of_my_dating_apps_now_im_even/ek8az8n/
1323	ek8b9g9	GonePathless	Really!? That's a first! I mean, I watch people on YouTube who seem to agree with my stance in this regard, but never have I met someone who agrees with me that I've had an actual conversation with. Thought for sure the point on morality might have sparked a debate or something.	2019-04-06 01:08:35	lonely	t5_2qjny	2018-11-01 01:01:08		t3_b9vj5i	t1_ek8b20g		1.0	/r/lonely/comments/b9vj5i/just_deleted_all_of_my_dating_apps_now_im_even/ek8b9g9/
1325	ek8c059	GonePathless	Innate? In what way, might I ask?	2019-04-06 01:24:09	lonely	t5_2qjny	2018-11-01 01:01:08		t3_b9vj5i	t1_ek8bw6r		1.0	/r/lonely/comments/b9vj5i/just_deleted_all_of_my_dating_apps_now_im_even/ek8c059/
1328	ek8cecd	GonePathless	Oh, then I also agree. Though now that you've admitted to be a biologist, could I ask you a question about religion? (I swear, it'll make sense when I ask. 😂)	2019-04-06 01:32:44	lonely	t5_2qjny	2018-11-01 01:01:08		t3_b9vj5i	t1_ek8c765		1.0	/r/lonely/comments/b9vj5i/just_deleted_all_of_my_dating_apps_now_im_even/ek8cecd/
1332	ek8cv7t	GonePathless	Simple question to ask, maybe a little less simple to answer. 😅 So I've heard the argument made that a religious mindset is somehow engraved in our "coding" so to speak. That the reason most people tend to take on a god belief is because we've evolved to have that tendency. I was wondering what're your thoughts on that stance, whether or not you hold it, and why or why not?	2019-04-06 01:43:15	lonely	t5_2qjny	2018-11-01 01:01:08		t3_b9vj5i	t1_ek8cjwt		1.0	/r/lonely/comments/b9vj5i/just_deleted_all_of_my_dating_apps_now_im_even/ek8cv7t/
1337	ek8dlo6	GonePathless	I could see that, but I'm not sure what stance I take on the matter, especially when it seems to me that some people are born with a more critical mindset than others. I can see both sides though. If I'm honest, I'm looking for a side to pick, but I want to choose the side that's the most informed.	2019-04-06 02:00:37	lonely	t5_2qjny	2018-11-01 01:01:08		t3_b9vj5i	t1_ek8dfgh		1.0	/r/lonely/comments/b9vj5i/just_deleted_all_of_my_dating_apps_now_im_even/ek8dlo6/
1340	ek8dtz2	GonePathless	Variation?	2019-04-06 02:06:05	lonely	t5_2qjny	2018-11-01 01:01:08		t3_b9vj5i	t1_ek8drkj		1.0	/r/lonely/comments/b9vj5i/just_deleted_all_of_my_dating_apps_now_im_even/ek8dtz2/
1343	ek8ekd5	GonePathless	Okay, so I just nodded in agreement and then put the phone down as if you could see that. 😂 I'm not sure what I have to add, if anything. Just good to take in some information.	2019-04-06 02:23:54	lonely	t5_2qjny	2018-11-01 01:01:08		t3_b9vj5i	t1_ek8e1ny		1.0	/r/lonely/comments/b9vj5i/just_deleted_all_of_my_dating_apps_now_im_even/ek8ekd5/
1346	ek8f791	GonePathless	Which I think is a good point to end on. I'm finally able to get to bed, so I'm gonna hit the hay. Feel free to pm wherever you like, it's fun talking to you.	2019-04-06 02:40:01	lonely	t5_2qjny	2018-11-01 01:01:08		t3_b9vj5i	t1_ek8ezgu		1.0	/r/lonely/comments/b9vj5i/just_deleted_all_of_my_dating_apps_now_im_even/ek8f791/
1365	ek8nu0t	differentviewz	who told you to delete your dating apps? just block the creeps and weirdos, and keep searching for your true love	2019-04-06 06:55:38	lonely	t5_2qjny	2019-01-28 04:21:50		t3_b9vj5i	t3_b9vj5i		2.0	/r/lonely/comments/b9vj5i/just_deleted_all_of_my_dating_apps_now_im_even/ek8nu0t/
5936	elbuttk	damn_my_son	nah.never done that	2019-04-20 02:11:05	lonely	t5_2qjny	2018-09-16 04:47:51		t3_bf93ag	t3_bf93ag		3.0	/r/lonely/comments/bf93ag/anyone_else_do_this/elbuttk/
5937	elbuvgt	thenxtopdj	I say " i dont like sand" a lot. A seriously ridiculous amount. Ive done it for almost 2 years. Some days it feels like all i have is this awful sentence. If youve ever seen the south park episode where stan sees and only hears fart noises and poop its pretty much that with i dont like sand.	2019-04-20 02:11:55	lonely	t5_2qjny	2018-09-15 10:54:33		t3_bf93ag	t3_bf93ag		27.0	/r/lonely/comments/bf93ag/anyone_else_do_this/elbuvgt/
5939	elbuxli	damn_my_son	nah.you are not an idiot either.haha	2019-04-20 02:13:04	lonely	t5_2qjny	2018-09-16 04:47:51		t3_bf93ag	t1_elbuvu7		3.0	/r/lonely/comments/bf93ag/anyone_else_do_this/elbuxli/
5943	elbv3jl	austinizzle	I do that when driving to and from school	2019-04-20 02:15:54	lonely	t5_2qjny	2016-07-29 02:55:35		t3_bf93ag	t3_bf93ag		7.0	/r/lonely/comments/bf93ag/anyone_else_do_this/elbv3jl/
5947	elbvzr3	thenxtopdj	I definitely also make noises for no reason. Its not like i have anyone to talk to so i just kinda fill time with it. I dont like sand is everywhere and in everything i do though. There are people that i know just because i say i dont like sand as much as i do. I watch movies and put i dont like sand into lines probably every five minutes. Listening to music is hell. Its all very boring very sand…	2019-04-20 02:32:08	lonely	t5_2qjny	2018-09-15 10:54:33		t3_bf93ag	t1_elbv0ni		2.0	/r/lonely/comments/bf93ag/anyone_else_do_this/elbvzr3/
5956	elbysas	HWxWOLF	Yah I either make strange sounds or just talk and have random conversations with myself (I know I'm probably a bit crazy)	2019-04-20 03:23:34	lonely	t5_2qjny	2019-02-25 12:49:47		t3_bf93ag	t3_bf93ag		16.0	/r/lonely/comments/bf93ag/anyone_else_do_this/elbysas/
5960	elbzi3q	nangatan	If it makes you feel better, one of my best friends now and I formed our relationship totally over me making weird noises. I was on hour 11 of a 7 hour shift (haha) and she was complaining about something. I don't even remember what, but I couldn't handle anything more and made a weird dinosaur shriek, and darted off. For the next couple months whenever either of us was stressed or struggling, we…	2019-04-20 03:37:34	lonely	t5_2qjny	2017-07-05 03:48:15		t3_bf93ag	t3_bf93ag		6.0	/r/lonely/comments/bf93ag/anyone_else_do_this/elbzi3q/
5963	elc06cx	notsomucharedditguy	I have been doing that most of my life and I still do and I will never stop because I enjoy it. Sometimes the wife laughs and sometimes she thinks I am just a little strange.	2019-04-20 03:51:25	lonely	t5_2qjny	2018-08-06 12:57:55		t3_bf93ag	t3_bf93ag		2.0	/r/lonely/comments/bf93ag/anyone_else_do_this/elc06cx/
5970	elc1ka0	ShasO_Hustle	"It's coarse and rough... and irritating... And it gets eveeerywhere."?	2019-04-20 04:19:56	lonely	t5_2qjny	2017-04-08 06:13:24		t3_bf93ag	t1_elbuvgt		17.0	/r/lonely/comments/bf93ag/anyone_else_do_this/elc1ka0/
5984	elc2r3o	SwixSwax	I talk to myself a lot, but I only really make noises to drown out intrusive thoughts and bad/embarrassing memories. Sometimes when I feel truly wretched, I'll scream into a pillow.	2019-04-20 04:45:41	lonely	t5_2qjny	2016-12-15 23:09:28		t3_bf93ag	t3_bf93ag		2.0	/r/lonely/comments/bf93ag/anyone_else_do_this/elc2r3o/
5985	elc2umi	elflaco99	Sometimes when I'm feeling grey, I make a funny sound that we used to make with my ex gf to play with my neighbour's ostrich when we were teenagers. It's funny and sad, but it reminds me of when we (and I) were happy and innocent.	2019-04-20 04:48:14	lonely	t5_2qjny	2018-04-13 16:29:27		t3_bf93ag	t3_bf93ag		2.0	/r/lonely/comments/bf93ag/anyone_else_do_this/elc2umi/
5987	elc31bc	DustyMemeMan	Yeah, i just say shit like ‘doo doo doo’ a couple times	2019-04-20 04:52:48	lonely	t5_2qjny	2019-02-07 18:08:32		t3_bf93ag	t3_bf93ag		2.0	/r/lonely/comments/bf93ag/anyone_else_do_this/elc31bc/
5999	elc3xgt	ShasO_Hustle	Star Wars Episode II: Attack of the Clones Tis from a famously bad scene where Anakin Skywalker (Hayden Christensen) is being all romantic with Princess Padmé Amidala (Natalie Portman). It was so badly written and janky it became a bit of a meme among the Star Wars community: r/prequelmemes It's pretty funny tbh.	2019-04-20 05:12:07	lonely	t5_2qjny	2017-04-08 06:13:24		t3_bf93ag	t1_elc2evl		9.0	/r/lonely/comments/bf93ag/anyone_else_do_this/elc3xgt/
6002	elc4ma5	thethreestrikes	i say quotes from movies/games randomly just to entertain myself from being lonely, so no not weird	2019-04-20 05:27:41	lonely	t5_2qjny			t3_bf93ag	t3_bf93ag		3.0	/r/lonely/comments/bf93ag/anyone_else_do_this/elc4ma5/
6047	elchzwp	Jaunt-Nominal	I talk to myself all day	2019-04-20 09:28:21	lonely	t5_2qjny	2018-11-05 12:40:38		t3_bf93ag	t3_bf93ag		2.0	/r/lonely/comments/bf93ag/anyone_else_do_this/elchzwp/
6056	elckrec	thenxtopdj	Oh i love it. Sometimes it clicks into uncomfortable situations. I do recommend checking out schmoyho's "pianikin" video you wont regret it (or maybe you'll be the next stuck in sand). I would link but i dont know how to do that on here	2019-04-20 10:07:29	lonely	t5_2qjny	2018-09-15 10:54:33		t3_bf93ag	t1_elc2e9z		2.0	/r/lonely/comments/bf93ag/anyone_else_do_this/elckrec/
6059	elcldw5	Django_Phett	A bit surprised to see so many other people saying they do this, but I'm a random quote saying guy myself. Throughout the day, Blade Runner 2049 quotes are my go to right now. "I have memories but they're not real, they're just implants," lately. or Star Wars ones. "Let the last die" comes up alot, and in general. But also found myself making random new mouth noises maybe a month ago or so. Had n…	2019-04-20 10:16:00	lonely	t5_2qjny	2017-02-25 02:30:06		t3_bf93ag	t3_bf93ag		3.0	/r/lonely/comments/bf93ag/anyone_else_do_this/elcldw5/
6060	elcle7b	CommonMisspellingBot	Hey, Django\_Phett, just a quick heads-up: **alot** is actually spelled **a lot**. You can remember it by **it is one lot, 'a lot'**. Have a nice day! ^^^^The ^^^^parent ^^^^commenter ^^^^can ^^^^reply ^^^^with ^^^^'delete' ^^^^to ^^^^delete ^^^^this ^^^^comment.	2019-04-20 10:16:07	lonely	t5_2qjny	2017-03-06 06:24:51		t3_bf93ag	t1_elcldw5		1.0	/r/lonely/comments/bf93ag/anyone_else_do_this/elcle7b/
6062	elcm1yn	yeetmeep69	You are definitely not the only one.	2019-04-20 10:24:57	lonely	t5_2qjny			t3_bf93ag	t3_bf93ag		2.0	/r/lonely/comments/bf93ag/anyone_else_do_this/elcm1yn/
6079	elcpow3	monamonique007	I make jokes, talk to myself and imagine social situations and conversations that will never exist. (: don’t worry, ive told numerous counselors, psychologists and psychiatrists and I’ve always checked out normal....just lonely and a little social anxiety	2019-04-20 11:09:25	lonely	t5_2qjny	2018-04-07 18:12:22		t3_bf93ag	t3_bf93ag		5.0	/r/lonely/comments/bf93ag/anyone_else_do_this/elcpow3/
6095	elcsn1u	thenxtopdj	I thought it was just a common thing among us teens to quote stuff randomly. Theres been a solid group of kids always quoting the office.	2019-04-20 11:44:14	lonely	t5_2qjny	2018-09-15 10:54:33		t3_bf93ag	t1_elcldw5		2.0	/r/lonely/comments/bf93ag/anyone_else_do_this/elcsn1u/
6101	elctvme	kewlnamebroh	Most definitely. My "I don't like sand" is "Oh, bother" from Winnie the Pooh; especially if any cringe/regret worthy memory crosses my mind. I'm just a young old man shuffling around my apartment mumbling "Oh, bother."	2019-04-20 11:58:04	lonely	t5_2qjny	2012-05-06 19:42:09		t3_bf93ag	t3_bf93ag		2.0	/r/lonely/comments/bf93ag/anyone_else_do_this/elctvme/
6105	elcwj62	girouardryan	A lot of unnecessary soft grunting and nose exhaling from the moment I wake up and as a response to nearly every thought I have	2019-04-20 12:29:10	lonely	t5_2qjny	2018-11-20 17:09:21		t3_bf93ag	t3_bf93ag		3.0	/r/lonely/comments/bf93ag/anyone_else_do_this/elcwj62/
6113	eld0q2o	logictrumpsbs	I narrate myself... "reaching for the dish soap to wash out the tea pitcher she thinks to herself, 'damn it... i should have stated boiling water first to save time' she then puts the dishes back in the sink and gets water to drink. No one is around to have tea with anyways"	2019-04-20 13:18:16	lonely	t5_2qjny	2019-03-17 14:07:50		t3_bf93ag	t3_bf93ag		2.0	/r/lonely/comments/bf93ag/anyone_else_do_this/eld0q2o/
6128	eld4rgg	Adrestia987	Oh, no. I speak to myself on a daily basis, even mass discussions with other imaginary versions of myself that I have created. The loneliness can often drive one mad... :(	2019-04-20 14:04:21	lonely	t5_2qjny			t3_bf93ag	t3_bf93ag		2.0	/r/lonely/comments/bf93ag/anyone_else_do_this/eld4rgg/
6137	eld7x9s	elveswearhandsocks	I make up little songs or poems for my wife and the cat (basically structured "strange noises"). For the cat mostly because he responds to sounds and tones or falls asleep to lullabies. Has no idea what I'm saying but recognizes positive and comfortable behaviors better when he has that to tie to it. As for the wife, I have no idea except I'm weird but she loves it. Sometimes I wonder what the ca…	2019-04-20 14:39:30	lonely	t5_2qjny	2018-11-10 09:04:05		t3_bf93ag	t3_bf93ag		2.0	/r/lonely/comments/bf93ag/anyone_else_do_this/eld7x9s/
6139	eld8qta	vogel-chen	One of the many reasons getting a dog helped my loneliness — now when I talk to myself, sing to myself, make weird noises, he’s there to listen and I feel much better about it 😂	2019-04-20 14:48:37	lonely	t5_2qjny	2018-01-25 23:24:24		t3_bf93ag	t3_bf93ag		2.0	/r/lonely/comments/bf93ag/anyone_else_do_this/eld8qta/
6157	eldfuj8	elflaco99	We used to play with him every day after school, beautiful memories :)	2019-04-20 16:05:55	lonely	t5_2qjny	2018-04-13 16:29:27		t3_bf93ag	t1_elc36jl		2.0	/r/lonely/comments/bf93ag/anyone_else_do_this/eldfuj8/
6210	eldq52u	elveswearhandsocks	He calms right down. I think he likes it because I used to sing to him as a kitten. Usually this stuff is shortened versions like a mixed tape best-of. But I do make small unique vocalizations whether he's play fighting or being a lovey poopy boy, or playing etc. Or sounds reserved for when he's been bad or if he's freaked out he knows when it's okay etc He does the same thing in his own way, so …	2019-04-20 18:03:28	lonely	t5_2qjny	2018-11-10 09:04:05		t3_bf93ag	t1_eldhhg8		2.0	/r/lonely/comments/bf93ag/anyone_else_do_this/eldq52u/
6248	ele6ls3	mistears0509	I talk to myself a lot. I finally got a bird to talk to, a little parakeet.	2019-04-20 21:29:17	lonely	t5_2qjny			t3_bf93ag	t3_bf93ag		2.0	/r/lonely/comments/bf93ag/anyone_else_do_this/ele6ls3/
6269	eleaccf	vogel-chen	Hamsters are pretty easy to take care of just by yourself without another person needing to be involved or anything, that would be a good bet for a little pal to listen to you! Hope you’re able to convince her or else get somewhere with more freedom for animal friends soon!	2019-04-20 22:23:13	lonely	t5_2qjny	2018-01-25 23:24:24		t3_bf93ag	t1_eldhjgh		2.0	/r/lonely/comments/bf93ag/anyone_else_do_this/eleaccf/
4657	ekzcars	acp3500	hell yuh count me in	2019-04-15 19:55:13	lonely	t5_2qjny	2017-11-29 07:54:07		t3_bdjexi	t1_ekzc87h		6.0	/r/lonely/comments/bdjexi/i_only_get_snapchats_from_team_snapchat/ekzcars/
4016	ekv7wfk	Viko85	Share it with me !	2019-04-14 08:43:15	lonely	t5_2qjny	2017-05-25 08:41:07		t3_bd2aa6	t3_bd2aa6		8.0	/r/lonely/comments/bd2aa6/when_you_see_something_like_a_funny_meme_on/ekv7wfk/
4029	ekvd1de	triforcegemstone	facebook memes? oh no. my poor sweet child.	2019-04-14 10:11:24	lonely	t5_2qjny	2018-09-05 16:48:55		t3_bd2aa6	t3_bd2aa6		1.0	/r/lonely/comments/bd2aa6/when_you_see_something_like_a_funny_meme_on/ekvd1de/
4033	ekvdo4t	thegreatescape990	r/depressingtitles	2019-04-14 10:20:57	lonely	t5_2qjny	2017-12-27 14:35:56		t3_bd2aa6	t3_bd2aa6		16.0	/r/lonely/comments/bd2aa6/when_you_see_something_like_a_funny_meme_on/ekvdo4t/
4034	ekvdv5h	CatsizedManfish	Im always game for memes if youre sharing with people!	2019-04-14 10:23:50	lonely	t5_2qjny	2018-02-15 10:55:39		t3_bd2aa6	t3_bd2aa6		10.0	/r/lonely/comments/bd2aa6/when_you_see_something_like_a_funny_meme_on/ekvdv5h/
4043	ekvfosl	rytrance	basically fb has become a platform for the middle aged, memes tend to be behind reddit/ig and not as current or funny	2019-04-14 10:49:36	lonely	t5_2qjny	2017-10-07 07:14:20		t3_bd2aa6	t1_ekvdnul		6.0	/r/lonely/comments/bd2aa6/when_you_see_something_like_a_funny_meme_on/ekvfosl/
4045	ekvfyhy	rytrance	I guess laughter is generally stemming from a shared experience or relatable idea. Hence the more lonely a person is the less things are funny because there is less shared experience. Add to that the cultural trend toward removal of politically incorrect humour. Movies and series produced now tend to be less funny, canned laughter, watch a funny 90s or 00s movie or comedy series.	2019-04-14 10:53:18	lonely	t5_2qjny	2017-10-07 07:14:20		t3_bd2aa6	t3_bd2aa6		2.0	/r/lonely/comments/bd2aa6/when_you_see_something_like_a_funny_meme_on/ekvfyhy/
4055	ekvh5g8	let_gu	We can share memes with each other :)	2019-04-14 11:09:18	lonely	t5_2qjny	2018-09-16 05:52:38		t3_bd2aa6	t3_bd2aa6		2.0	/r/lonely/comments/bd2aa6/when_you_see_something_like_a_funny_meme_on/ekvh5g8/
4069	ekvp4id	jaydekerns	Please!! Share them with me! I have this same problem... I want to share the funny too. Do u have a Snapchat?	2019-04-14 12:48:28	lonely	t5_2qjny	2018-10-21 11:02:49		t3_bd2aa6	t3_bd2aa6		7.0	/r/lonely/comments/bd2aa6/when_you_see_something_like_a_funny_meme_on/ekvp4id/
4071	ekvql79	chaeymaey	Just post it on your FB page and see what happens. You may be pleasantly surprised by what fun conversations you have!	2019-04-14 13:06:10	lonely	t5_2qjny	2016-12-02 17:16:01		t3_bd2aa6	t3_bd2aa6		2.0	/r/lonely/comments/bd2aa6/when_you_see_something_like_a_funny_meme_on/ekvql79/
4086	ekvxhek	IfeelCaged	I totally get this. But I guess you have to learn to enjoy things all by yourself. Don't let lack of validation from people make you seize to enjoy a moment	2019-04-14 14:29:24	lonely	t5_2qjny	2018-06-22 17:32:10		t3_bd2aa6	t3_bd2aa6		2.0	/r/lonely/comments/bd2aa6/when_you_see_something_like_a_funny_meme_on/ekvxhek/
4089	ekvyfhm	cleimy	With memes, with every new interesting facts I've learnt, with songs... Super frustating having no one to share things with.	2019-04-14 14:40:52	lonely	t5_2qjny			t3_bd2aa6	t3_bd2aa6		2.0	/r/lonely/comments/bd2aa6/when_you_see_something_like_a_funny_meme_on/ekvyfhm/
4092	ekw0k97	P90RooshB	I know that feeling. My brother is trying to settle down with his girlfriend so he says he has much less time to see my messages and memes sent to him on facebook. A few months ago, he told me that we should have more meaningful chats rather than a bunch of stuff that happened in the day, and that I should limit what I send him because its too hard for him to keep up. I used to send ~3-6 a day, n…	2019-04-14 15:07:14	lonely	t5_2qjny	2016-03-30 17:34:33		t3_bd2aa6	t3_bd2aa6		2.0	/r/lonely/comments/bd2aa6/when_you_see_something_like_a_funny_meme_on/ekw0k97/
4101	ekw34iy	2normal	You can always share with me!!	2019-04-14 15:40:36	lonely	t5_2qjny	2018-01-02 18:07:28		t3_bd2aa6	t3_bd2aa6		3.0	/r/lonely/comments/bd2aa6/when_you_see_something_like_a_funny_meme_on/ekw34iy/
4119	ekw83y6	Delly_Ottis	I have a meme collection, over 1000 and keeps growing. I just download the meme I like even though I have no one irl I can share it with. But that is okay. Because I can share it on FB, Reddit, etc.... and people in the comments can laugh at it. I'm fine with the meme situation since most people around me are a little bit normie so they don't understand the humour for me to share it with anyways.	2019-04-14 16:46:00	lonely	t5_2qjny			t3_bd2aa6	t3_bd2aa6		5.0	/r/lonely/comments/bd2aa6/when_you_see_something_like_a_funny_meme_on/ekw83y6/
4171	ekwhz7a	yevan	What is it like living in Mauritius? Reading things like you adding you’re from Mauritius just remind me the world is so big and that a lot of the people are just as similar to ones across the world, I love it.	2019-04-14 18:58:16	lonely	t5_2qjny	2013-09-14 14:41:45		t3_bd2aa6	t1_ekvgrjl		2.0	/r/lonely/comments/bd2aa6/when_you_see_something_like_a_funny_meme_on/ekwhz7a/
4201	ekwnrdh	mangoroom	I do the same thing! and I actually print them out and hang them on the walls of my school for fun :)	2019-04-14 20:19:55	lonely	t5_2qjny	2014-11-17 10:31:14		t3_bd2aa6	t1_ekw83y6		3.0	/r/lonely/comments/bd2aa6/when_you_see_something_like_a_funny_meme_on/ekwnrdh/
4387	ekxgcph	yevan	Yeah I’ve only seen pictures so I was curious about what it’s actually like. Sounds like a tainted paradise hey? It’s a shame what ignorant people can do when given power, I hope progressiveness is on the verge for you and the local people. Why can’t you have beach access? Because of resorts or something?	2019-04-15 05:01:07	lonely	t5_2qjny	2013-09-14 14:41:45		t3_bd2aa6	t1_ekxcyh1		2.0	/r/lonely/comments/bd2aa6/when_you_see_something_like_a_funny_meme_on/ekxgcph/
4388	ekxhnv0	Sukaton_	Share me those memes ❤️	2019-04-15 05:41:51	lonely	t5_2qjny	2018-04-15 06:22:10		t3_bd2aa6	t3_bd2aa6		2.0	/r/lonely/comments/bd2aa6/when_you_see_something_like_a_funny_meme_on/ekxhnv0/
4443	ekxogh1	cleimy	but it's an illusion, no one is really there.	2019-04-15 08:20:44	lonely	t5_2qjny			t3_bd2aa6	t1_ekxjg8j		1.0	/r/lonely/comments/bd2aa6/when_you_see_something_like_a_funny_meme_on/ekxogh1/
4536	ekya3pb	mangoroom	haha thanks! I actually had a 'grande opening' of the meme collection wall a while ago. I had an audience of students and teachers and people clapped. All for fun, i go to art academy so this is pretty 'normal' Now people come and view them as a sort of exhibition, its great :P	2019-04-15 12:48:17	lonely	t5_2qjny	2014-11-17 10:31:14		t3_bd2aa6	t1_ekxivz8		2.0	/r/lonely/comments/bd2aa6/when_you_see_something_like_a_funny_meme_on/ekya3pb/
4553	ekyfsnf	jaydekerns	You should Keep some of them!! My phone is full of screenshots of funny stuff. Although I DO end up deleting them sooner or later. Share at least one ! Lol hope you’re doing good!! Listen to “the greatest secret in the world” by earl nightingale	2019-04-15 13:46:25	lonely	t5_2qjny	2018-10-21 11:02:49		t3_bd2aa6	t1_ekxiuim		2.0	/r/lonely/comments/bd2aa6/when_you_see_something_like_a_funny_meme_on/ekyfsnf/
4598	ekyskdo	Delly_Ottis	I think humour is different for each people. It is like taste in food or music, each have their own favourites, and it is totally okay if no one around you gets it. The reason why I save memes and funny shit is not to share it with irl people, but with online people. That is the best part about internet: anonymity. If people online don't understand your humour, they can just ignore you. No awkwar…	2019-04-15 15:55:21	lonely	t5_2qjny			t3_bd2aa6	t1_ekxdatm		2.0	/r/lonely/comments/bd2aa6/when_you_see_something_like_a_funny_meme_on/ekyskdo/
4602	ekytsf4	thegreatescape990	Cheer up mate	2019-04-15 16:07:58	lonely	t5_2qjny	2017-12-27 14:35:56		t3_bd2aa6	t1_ekvdw3h		3.0	/r/lonely/comments/bd2aa6/when_you_see_something_like_a_funny_meme_on/ekytsf4/
4655	ekzb3i2	yevan	That really sucks to hear mate. I wish you and the people all the best and hopefully a change is going to come for the people and not for greed and profit.	2019-04-15 19:40:26	lonely	t5_2qjny	2013-09-14 14:41:45		t3_bd2aa6	t1_ekxirc2		2.0	/r/lonely/comments/bd2aa6/when_you_see_something_like_a_funny_meme_on/ekzb3i2/
4843	el0pnvy	mangoroom	I dont have pictures but when i'm at school this week i'll see about taking some :p	2019-04-16 10:03:50	lonely	t5_2qjny	2014-11-17 10:31:14		t3_bd2aa6	t1_ekyf4ly		2.0	/r/lonely/comments/bd2aa6/when_you_see_something_like_a_funny_meme_on/el0pnvy/
5629	el8md7r	Delly_Ottis	I have social anxiety too, because I have crippling social awkwardness. I know it is a weird thing for me to say, but I feel like I kinda gave up interacting with people, since all they do is mock me, use me or be friend with me out of pity. Heck, sometimes I even feel like I am on the wrong planet. So I can understand you. In this sub Reddit we all do. I really can't give you much advice, though…	2019-04-18 22:57:27	lonely	t5_2qjny			t3_bd2aa6	t1_el7czw2		2.0	/r/lonely/comments/bd2aa6/when_you_see_something_like_a_funny_meme_on/el8md7r/
3145	ekof3uw	Krieger509	M or F. But either way sounds really nice right about now	2019-04-11 21:03:51	lonely	t5_2qjny	2019-02-17 12:04:11		t3_bc7h8y	t3_bc7h8y		2.0	/r/lonely/comments/bc7h8y/empty/ekof3uw/
3170	ekonu5f	Deepy456	Me too	2019-04-11 22:58:02	lonely	t5_2qjny	2019-01-14 14:16:44		t3_bc7h8y	t3_bc7h8y		22.0	/r/lonely/comments/bc7h8y/empty/ekonu5f/
3184	ekopu1n	jusdiffy	Are you saying you still get sex?	2019-04-11 23:27:42	lonely	t5_2qjny	2018-05-13 09:07:42		t3_bc7h8y	t3_bc7h8y		3.0	/r/lonely/comments/bc7h8y/empty/ekopu1n/
3186	ekoq497	problem_be_thy_name	Same here but in the end I just seem to push people away. Haven't found any kind of soulmate yet and since I'm getting older, I have a dreadful feeling that I never will. 😔	2019-04-11 23:32:01	lonely	t5_2qjny			t3_bc7h8y	t3_bc7h8y		14.0	/r/lonely/comments/bc7h8y/empty/ekoq497/
3187	ekoq4r5	jusdiffy	Was just wondering. Cos couldn't the guy give you actual affection after that? Cos maybe it's just me but I adore people very easily. Especially girls. So after sex, I would lie down and snuggle with you if that's what you'd appreciate	2019-04-11 23:32:14	lonely	t5_2qjny	2018-05-13 09:07:42		t3_bc7h8y	t1_ekopuwf		3.0	/r/lonely/comments/bc7h8y/empty/ekoq4r5/
3190	ekoqcx6	jusdiffy	Oh I agree 100 percent. I'd love ti be that special someone for somebody. I just never get the chance.	2019-04-11 23:35:47	lonely	t5_2qjny	2018-05-13 09:07:42		t3_bc7h8y	t1_ekoqacd		5.0	/r/lonely/comments/bc7h8y/empty/ekoqcx6/
3195	ekoqlco	problem_be_thy_name	Thanks! Although I do wish that but after 15 years of loneliness, after my fiance died, I seriously doubt that won't happen again. Maybe we all have one person out there and mine is gone.	2019-04-11 23:39:35	lonely	t5_2qjny			t3_bc7h8y	t1_ekoqfa6		6.0	/r/lonely/comments/bc7h8y/empty/ekoqlco/
3198	ekor4u3	problem_be_thy_name	I know.. Happiness just doesn't come easily to me and I do miss the closeness of another. It's not very "warm" to talk with others on the social media but it's nice to have sort of a support group. What is it that you miss the most? Intimacy or just knowing that someone, who you care and they care back, is there?	2019-04-11 23:48:21	lonely	t5_2qjny			t3_bc7h8y	t1_ekoqnae		1.0	/r/lonely/comments/bc7h8y/empty/ekor4u3/
3200	ekorbxi	problem_be_thy_name	Yeah.. I know that feeling all too well. Hopefully we'll both find someone. 😌	2019-04-11 23:51:30	lonely	t5_2qjny			t3_bc7h8y	t1_ekor7b9		1.0	/r/lonely/comments/bc7h8y/empty/ekorbxi/
3214	ekoupth	Delly_Ottis	I just miss getting hugged. I can't remember the last time I have one. Just one someone to hug me for along time, telling me that things will be okay.	2019-04-12 00:50:14	lonely	t5_2qjny			t3_bc7h8y	t3_bc7h8y		5.0	/r/lonely/comments/bc7h8y/empty/ekoupth/
3216	ekouxxf	Delly_Ottis	Thanks! All the best to you too!	2019-04-12 00:54:16	lonely	t5_2qjny			t3_bc7h8y	t1_ekousr2		2.0	/r/lonely/comments/bc7h8y/empty/ekouxxf/
3224	ekowffk	Zorkofskij	feeling lonely too, just want some cuddles, to feel someone next to me..	2019-04-12 01:21:42	lonely	t5_2qjny			t3_bc7h8y	t3_bc7h8y		2.0	/r/lonely/comments/bc7h8y/empty/ekowffk/
3225	ekowgvt	Artcat58	Actually you can. There are professional huggars out there. Yes, they charge, it's a service. No sex, just snuggling. For a fee, they'll come to your home and snuggle, hug and give non-intimate affection. Its really a lovely thing. Parameters are set, no kissing, but spooning, sitting snuggling on a couch or laying on a bed are appropriate. Its really a lovely thing!	2019-04-12 01:22:22	lonely	t5_2qjny	2018-07-21 15:03:44		t3_bc7h8y	t1_ekovmmc		2.0	/r/lonely/comments/bc7h8y/empty/ekowgvt/
3255	ekp11yv	[deleted]	[deleted]	2019-04-12 02:50:06	lonely	t5_2qjny			t3_bc7h8y	t3_bc7h8y		1.0	/r/lonely/comments/bc7h8y/empty/ekp11yv/
3260	ekp1apv	ParanormalPurple	You're so young. There's still hope for you. Be grateful. I'm sure you'll find someone, and it will be fairly easy for you, too. There's no reason for someone as young and lovable as you to worry.	2019-04-12 02:54:18	lonely	t5_2qjny	2018-11-14 01:47:56		t3_bc7h8y	t3_bc7h8y		1.0	/r/lonely/comments/bc7h8y/empty/ekp1apv/
3263	ekp1hu1	[deleted]	[deleted]	2019-04-12 02:57:40	lonely	t5_2qjny			t3_bc7h8y	t1_ekp18s3		2.0	/r/lonely/comments/bc7h8y/empty/ekp1hu1/
3264	ekp1kjp	ParanormalPurple	I think you are. You seem kind in the comments. I've no doubt you'll find someone who is perfect for you, who feels the same way about you. Just work on living your life in a good, positive way and it will happen for you.	2019-04-12 02:58:56	lonely	t5_2qjny	2018-11-14 01:47:56		t3_bc7h8y	t1_ekp1e8u		2.0	/r/lonely/comments/bc7h8y/empty/ekp1kjp/
3273	ekp2bxo	ParanormalPurple	You're welcome! Hope you feel better soon! 💜	2019-04-12 03:12:42	lonely	t5_2qjny	2018-11-14 01:47:56		t3_bc7h8y	t1_ekp21am		1.0	/r/lonely/comments/bc7h8y/empty/ekp2bxo/
3286	ekp8f0v	iespies	laying in someone arms is the best feeling ever. So safe	2019-04-12 05:15:45	lonely	t5_2qjny	2019-01-20 05:36:46		t3_bc7h8y	t3_bc7h8y		3.0	/r/lonely/comments/bc7h8y/empty/ekp8f0v/
3295	ekpcbcj	DarkReapers01	Same. Im young, 17M , but i already messed things up with a girl i really cared about. A girl who i truly thought was perfect for me and was everything i needed but it ended because of things i did or more importantly didnt do. It hurts knowing i messed up and i still love her but i imagine she cant stand me. Big oof	2019-04-12 06:28:11	lonely	t5_2qjny	2018-08-27 17:26:24		t3_bc7h8y	t3_bc7h8y		2.0	/r/lonely/comments/bc7h8y/empty/ekpcbcj/
3299	ekpelcw	Ltrfsn	Funny how I miss it without ever having had it	2019-04-12 07:08:37	lonely	t5_2qjny	2018-05-03 18:47:33		t3_bc7h8y	t3_bc7h8y		1.0	/r/lonely/comments/bc7h8y/empty/ekpelcw/
3310	ekpm79g	ClF3ismyspiritanimal	Yep. I have a weighted blanket and a stuffed animal to sleep with, which is nice and they help, but I'm sure being with a real live other person in the context of something resembling a healthy relationship would be so much better.	2019-04-12 08:52:06	lonely	t5_2qjny	2016-11-15 11:55:27		t3_bc7h8y	t3_bc7h8y		2.0	/r/lonely/comments/bc7h8y/empty/ekpm79g/
3507	ekrc9om	anointment	Happy Birthday!!!!! I know this may not take away the feeling that you’ve been left with, but now 4 is 5! I am very glad you are here to celebrate another year of your life. I am wishing you nothing but love and care and hope that your depression becomes manageable and that the sunshine feels a little closer someday soon. 25 is your year, you have worked so hard to get here! Just take it one day,…	2019-04-12 19:21:01	lonely	t5_2qjny	2018-06-14 00:17:04		t3_bcjc6m	t3_bcjc6m		1.0	/r/lonely/comments/bcjc6m/today_was_my_birthday_but_only_4_people/ekrc9om/
3511	ekrdujm	serenitynow0	Add another person to the list: Happy Birthday!! Sometimes life doesn't treat you right, but I hope 25 will be your year. Wishing you a prosperous, happy and exciting year... you're not alone in feeling alone.	2019-04-12 19:39:45	lonely	t5_2qjny			t3_bcjc6m	t3_bcjc6m		5.0	/r/lonely/comments/bcjc6m/today_was_my_birthday_but_only_4_people/ekrdujm/
3519	ekrfbdp	angelscout	Happy Birthday!!!!	2019-04-12 19:57:20	lonely	t5_2qjny			t3_bcjc6m	t3_bcjc6m		3.0	/r/lonely/comments/bcjc6m/today_was_my_birthday_but_only_4_people/ekrfbdp/
3522	ekrfe0b	austinizzle	Happy Birthday OP!	2019-04-12 19:58:13	lonely	t5_2qjny	2016-07-29 02:55:35		t3_bcjc6m	t3_bcjc6m		2.0	/r/lonely/comments/bcjc6m/today_was_my_birthday_but_only_4_people/ekrfe0b/
3523	ekrfmme	YoUaReSoInTeLlIgEnT	Thanking somone is just showing gratitude. What kind of a messed up mind do you have to have in order to make a bot that makes fun of people thanking others? To the kind people out there, you're doing the right thing. Don't give up on your manners because of some reddit jerk bot. I am a bot made to track this bot and reply to it. If I misinterpreted the context, please inform me.	2019-04-12 20:01:07	lonely	t5_2qjny	2019-03-31 13:50:09		t3_bcjc6m	t1_ekrfdhc		3.0	/r/lonely/comments/bcjc6m/today_was_my_birthday_but_only_4_people/ekrfmme/
3526	ekrgbfh	graysonmwm	Happy Birthday! Keep your chin up and have a great day!	2019-04-12 20:09:46	lonely	t5_2qjny			t3_bcjc6m	t3_bcjc6m		2.0	/r/lonely/comments/bcjc6m/today_was_my_birthday_but_only_4_people/ekrgbfh/
3538	ekrikbe	sweetstack13	Happy birthday!	2019-04-12 20:38:28	lonely	t5_2qjny	2019-02-28 02:43:37		t3_bcjc6m	t3_bcjc6m		2.0	/r/lonely/comments/bcjc6m/today_was_my_birthday_but_only_4_people/ekrikbe/
3555	ekrp2zr	maya105138	Happy Birthday!!! I also turned 25 last month, and only had 4 people wish me as well haha	2019-04-12 22:04:03	lonely	t5_2qjny	2018-05-31 13:25:21		t3_bcjc6m	t3_bcjc6m		1.0	/r/lonely/comments/bcjc6m/today_was_my_birthday_but_only_4_people/ekrp2zr/
3558	ekrpcwv	Cakeman_Randy_Savage	Happy birthday, friend	2019-04-12 22:07:45	lonely	t5_2qjny	2017-03-09 20:30:54		t3_bcjc6m	t3_bcjc6m		2.0	/r/lonely/comments/bcjc6m/today_was_my_birthday_but_only_4_people/ekrpcwv/
3572	ekrtujw	blekais	Happy birthday!!	2019-04-12 23:12:17	lonely	t5_2qjny	2017-05-04 08:30:40		t3_bcjc6m	t3_bcjc6m		2.0	/r/lonely/comments/bcjc6m/today_was_my_birthday_but_only_4_people/ekrtujw/
3573	ekru51s	bgmx524	Well happy birthday! I honestly feel the same way about my birthday but I feel like I want to die. I hate it. I used to have all kinds of family over on my birthday when I was younger. Now I’m 17 and haven’t seen any one of them since I was 11. They hate my mom, dad, and I which explains a lot. I also have no friends at all neither a girlfriend ever. Guess some shit is just how it is. Again happy…	2019-04-12 23:16:48	lonely	t5_2qjny	2018-11-14 07:43:10		t3_bcjc6m	t3_bcjc6m		2.0	/r/lonely/comments/bcjc6m/today_was_my_birthday_but_only_4_people/ekru51s/
3578	ekruk8p	sassfire	That’s 4 more people than I had care about my bday. It sucks I know. I wish I had words to make it better for you. I don’t receive a single call or card. Just another day for me. A lot of people on here are very kind and you have many Happy Birthday wishes now. I’m wishing you happiness also!	2019-04-12 23:22:56	lonely	t5_2qjny	2018-10-28 12:54:01		t3_bcjc6m	t3_bcjc6m		2.0	/r/lonely/comments/bcjc6m/today_was_my_birthday_but_only_4_people/ekruk8p/
3587	ekrwpne	cat-lover-32	Happy birthday!!! You deserve all the happiness today and every day\~\~\~ :)	2019-04-12 23:55:41	lonely	t5_2qjny			t3_bcjc6m	t3_bcjc6m		2.0	/r/lonely/comments/bcjc6m/today_was_my_birthday_but_only_4_people/ekrwpne/
3591	ekrxojc	YaBoiMike34	happy birthday man!!	2019-04-13 00:11:40	lonely	t5_2qjny	2018-02-08 20:45:59		t3_bcjc6m	t3_bcjc6m		2.0	/r/lonely/comments/bcjc6m/today_was_my_birthday_but_only_4_people/ekrxojc/
3594	ekryox6	-Uniquely-Generic-	Happy birthday, my friend!	2019-04-13 00:28:02	lonely	t5_2qjny	2019-01-09 15:17:00		t3_bcjc6m	t3_bcjc6m		2.0	/r/lonely/comments/bcjc6m/today_was_my_birthday_but_only_4_people/ekryox6/
3605	ekrzx9l	ekr121201	Happy birthday	2019-04-13 00:50:02	lonely	t5_2qjny	2018-06-20 21:35:12		t3_bcjc6m	t3_bcjc6m		2.0	/r/lonely/comments/bcjc6m/today_was_my_birthday_but_only_4_people/ekrzx9l/
3621	eks42ya	[deleted]	[deleted]	2019-04-13 02:10:33	lonely	t5_2qjny			t3_bcjc6m	t3_bcjc6m		2.0	/r/lonely/comments/bcjc6m/today_was_my_birthday_but_only_4_people/eks42ya/
3706	ekskdz1	MayRecentSkirt	Happy Birthday &lt;3 those people who remember you are the most important dont forget about them. Get to know them better maybe, that could help. Just spending time with people is nice. please take care and happy birthday again.	2019-04-13 08:50:08	lonely	t5_2qjny			t3_bcjc6m	t3_bcjc6m		2.0	/r/lonely/comments/bcjc6m/today_was_my_birthday_but_only_4_people/ekskdz1/
3709	ekslkkh	MintGems1991	Happy birthday 🥳 When I turned 21 my parents really wanted to throw me a big party because it’s a milestone that everyone deserves to celebrate properly. I was adamant that I wouldn’t have a party because I didn’t have one single friend to invite. My parents have LOTS of friends and when my older sister turned 21 they threw a huge party for her and all of their friends and my sisters friends came…	2019-04-13 09:09:36	lonely	t5_2qjny	2018-04-18 03:44:56		t3_bcjc6m	t3_bcjc6m		2.0	/r/lonely/comments/bcjc6m/today_was_my_birthday_but_only_4_people/ekslkkh/
3724	eksqy7c	conspiracykc1	Happy Birthday! I wish you the best :)	2019-04-13 10:29:26	lonely	t5_2qjny	2018-09-23 15:07:54		t3_bcjc6m	t3_bcjc6m		2.0	/r/lonely/comments/bcjc6m/today_was_my_birthday_but_only_4_people/eksqy7c/
3725	eksr0gr	Theta210	Happy Birthday	2019-04-13 10:30:19	lonely	t5_2qjny	2018-10-30 10:26:47		t3_bcjc6m	t3_bcjc6m		2.0	/r/lonely/comments/bcjc6m/today_was_my_birthday_but_only_4_people/eksr0gr/
3759	ekt5jj5	DarkinHybrid	Happy Birthday :) i know it isn't much coming from a stranger but I do hope you have an awesome day.	2019-04-13 13:29:32	lonely	t5_2qjny	2018-05-28 06:56:56		t3_bcjc6m	t3_bcjc6m		2.0	/r/lonely/comments/bcjc6m/today_was_my_birthday_but_only_4_people/ekt5jj5/
4061	ekvl3yx	Strangesgryphon621	Sorry since I'm a day late, but happy birthday!	2019-04-14 11:59:14	lonely	t5_2qjny	2018-06-05 15:58:02		t3_bcjc6m	t3_bcjc6m		2.0	/r/lonely/comments/bcjc6m/today_was_my_birthday_but_only_4_people/ekvl3yx/
451	ejye3io	unknown_Prospect	Damn you need a win. 1. Fix that car. If either way you spend a lot of time on the internet get yourself in to how to. Internet makes it possible. Record the progress and do not stop. 2. Show up to school again. The longer you hesitate to resocialize, the worse it gets. School might suck but it is essential. 3. Work on yourself. Ain't nobody gonna love you if you don't. Workout, Meditate, Philoso…	2019-04-02 12:00:35	lonely	t5_2qjny	2019-03-08 06:51:59		t3_b8kjub	t3_b8kjub		114.0	/r/lonely/comments/b8kjub/i_just_want_to_say_a_few_things_about_my_life/ejye3io/
474	ejykeun	girouardryan	Hunter down, focus on small victories, find a girl who just wants to laugh with you.	2019-04-02 13:12:19	lonely	t5_2qjny	2018-11-20 17:09:21		t3_b8kjub	t3_b8kjub		9.0	/r/lonely/comments/b8kjub/i_just_want_to_say_a_few_things_about_my_life/ejykeun/
2328	ekgwxvw	Janiz112233	People only realise me then they want to mock me. Goddamnit, completely the same	2019-04-09 10:12:35	lonely	t5_2qjny	2018-10-03 11:24:42		t3_b8kjub	t3_b8kjub		2.0	/r/lonely/comments/b8kjub/i_just_want_to_say_a_few_things_about_my_life/ekgwxvw/
5465	el78xx9	colinadams99	I feel where you are at my good fellow. I have been in your boat before and sometimes enjoy riding around in it for short rides. Meds. I know it's an easy answer but it can give the courage or strength or what ever you call it to get moving again. Turn off the screen. It's an addiction I love. But turn it off . I also fall in love with anyone who is nice to me. I dont know how to help with that o…	2019-04-18 13:27:30	lonely	t5_2qjny			t3_b8kjub	t3_b8kjub		2.0	/r/lonely/comments/b8kjub/i_just_want_to_say_a_few_things_about_my_life/el78xx9/
5477	el7bvul	colinadams99	Stronger meds?	2019-04-18 13:56:41	lonely	t5_2qjny			t3_b8kjub	t3_b8kjub		1.0	/r/lonely/comments/b8kjub/i_just_want_to_say_a_few_things_about_my_life/el7bvul/
7148	elmkzko	Lookingtogetrich	How are things goin for you now?	2019-04-23 22:48:24	lonely	t5_2qjny	2018-10-11 23:09:07		t3_b8kjub	t3_b8kjub		1.0	/r/lonely/comments/b8kjub/i_just_want_to_say_a_few_things_about_my_life/elmkzko/
8866	em0jevq	Daphne_Perkins	Too late to set goals? As long as you are alive, it is not too late. Also, people who are suicidal are so sure they know how life is. However, life does change, even if you do nothing, everything changes.... hang in there. My advice: get out of your house and meet people. Don't talk about problems. Have experiences so you will have more to talk about and ways to relate to people.	2019-04-28 18:26:44	lonely	t5_2qjny	2019-03-11 15:27:50		t3_b8kjub	t3_b8kjub		2.0	/r/lonely/comments/b8kjub/i_just_want_to_say_a_few_things_about_my_life/em0jevq/
861	ek4tn41	soapyboi666	I can relate a little too well	2019-04-04 17:54:53	lonely	t5_2qjny	2018-11-04 17:11:35		t3_b9ivp5	t3_b9ivp5		2.0	/r/lonely/comments/b9ivp5/checking_for_nothing/ek4tn41/
866	ek4vzss	Enthused241	I do this too. Another thing is the disappointment of getting a notification and it's an email from Amazon or something.	2019-04-04 18:24:18	lonely	t5_2qjny	2017-09-10 05:17:49		t3_b9ivp5	t3_b9ivp5		12.0	/r/lonely/comments/b9ivp5/checking_for_nothing/ek4vzss/
870	ek4wdxe	Enthused241	I like your positive spin on that. I'll definitely try and think of this next time it happens.	2019-04-04 18:29:18	lonely	t5_2qjny	2017-09-10 05:17:49		t3_b9ivp5	t1_ek4w6w1		1.0	/r/lonely/comments/b9ivp5/checking_for_nothing/ek4wdxe/
874	ek4wqd5	ByCrookedSteps781	You can check ya phone and see this message!! Have a good day friend, peace, love &amp; mung beans bro!! All the way from New Zealand or Neu Zillin as most other people think we sound.	2019-04-04 18:33:45	lonely	t5_2qjny	2018-09-17 14:00:54		t3_b9ivp5	t3_b9ivp5		32.0	/r/lonely/comments/b9ivp5/checking_for_nothing/ek4wqd5/
879	ek4xb9m	ByCrookedSteps781	Lol is bum fuck Kentucky a saying where your from?	2019-04-04 18:41:18	lonely	t5_2qjny	2018-09-17 14:00:54		t3_b9ivp5	t1_ek4wwvx		5.0	/r/lonely/comments/b9ivp5/checking_for_nothing/ek4xb9m/
884	ek4zkra	Grusha217	Hi from Baltimore! We all get lonely and wonder what the hell it's all about sometimes; just remember that there are people all over the world who are happy to check in on you if you say your bummed. Feel free to drop me a line if you're feeling overwhelmed and lonely.	2019-04-04 19:11:10	lonely	t5_2qjny	2016-01-05 19:42:50		t3_b9ivp5	t3_b9ivp5		7.0	/r/lonely/comments/b9ivp5/checking_for_nothing/ek4zkra/
890	ek51nhi	dave75103	I've been to Pikesville, Paintville, Barbourville, and a whole lot of other KY villas. They are all beautiful. I'm from EBFE Texas	2019-04-04 19:39:11	lonely	t5_2qjny	2018-06-27 13:46:09		t3_b9ivp5	t1_ek4wwvx		3.0	/r/lonely/comments/b9ivp5/checking_for_nothing/ek51nhi/
893	ek523gj	dave75103	KY 19 is one of my favorite roads to motorcycle on. Back many moons ago I used to get on the Yahoo KY Chat group and tell all of the KY jokes my customers down there told me. &amp;#x200B;	2019-04-04 19:45:09	lonely	t5_2qjny	2018-06-27 13:46:09		t3_b9ivp5	t1_ek51qhj		3.0	/r/lonely/comments/b9ivp5/checking_for_nothing/ek523gj/
896	ek53ex0	dave75103	I'm allergic to anything green or with hair. It sucks. But there are a lot of cool places (I love Somerset), really good people, etc. I just can't do winter anymore. I went where it's warm.	2019-04-04 20:02:54	lonely	t5_2qjny	2018-06-27 13:46:09		t3_b9ivp5	t1_ek52d54		3.0	/r/lonely/comments/b9ivp5/checking_for_nothing/ek53ex0/
928	ek5ivcs	mitchgus23	I feel that. Recently deleted Snapchat. it's funny how people will forget about you when they don't send you a streak picture every day.	2019-04-04 23:35:29	lonely	t5_2qjny	2016-06-25 12:57:07		t3_b9ivp5	t3_b9ivp5		1.0	/r/lonely/comments/b9ivp5/checking_for_nothing/ek5ivcs/
938	ek5lcxm	broskymchoesky	Hey I’m from bum fuck Kentucky too	2019-04-05 00:15:42	lonely	t5_2qjny	2017-06-18 17:34:08		t3_b9ivp5	t1_ek4wwvx		1.0	/r/lonely/comments/b9ivp5/checking_for_nothing/ek5lcxm/
970	ek5tufh	DIGGYRULES	Or on Sunday mornings when my phone chimes and I think somebody actually thought about me on a weekend...but it's just the automatic thing that lets me know how much time I spent on my phone all week.	2019-04-05 03:13:41	lonely	t5_2qjny	2009-08-01 20:07:53		t3_b9ivp5	t3_b9ivp5		1.0	/r/lonely/comments/b9ivp5/checking_for_nothing/ek5tufh/
996	ek5yr9q	I_Really_Schruted_It	Too real. Makes me want to get rid of my phone completely.	2019-04-05 05:29:58	lonely	t5_2qjny	2018-12-08 22:46:10		t3_b9ivp5	t3_b9ivp5		1.0	/r/lonely/comments/b9ivp5/checking_for_nothing/ek5yr9q/
998	ek5yyky	shyafricangirl	I just come here to read the comments or anything anyone post	2019-04-05 05:35:56	lonely	t5_2qjny			t3_b9ivp5	t3_b9ivp5		2.0	/r/lonely/comments/b9ivp5/checking_for_nothing/ek5yyky/
1010	ek6388m	Rudi_Reifenstecher	not getting a response when you've written to someone is the most irritating thing ever and makes me genuinely angry	2019-04-05 07:21:53	lonely	t5_2qjny	2013-08-02 10:53:00		t3_b9ivp5	t3_b9ivp5		1.0	/r/lonely/comments/b9ivp5/checking_for_nothing/ek6388m/
4120	ekw84gl	supertoaster24	Awww its okay guys	2019-04-14 16:46:11	lonely	t5_2qjny	2019-02-25 18:31:53		t3_bd3nit	t3_bd3nit		16.0	/r/lonely/comments/bd3nit/dont_you_hate_it_when_someone_means_way_more_to/ekw84gl/
4168	ekwh94g	DIGGYRULES	I have a friend I do so many nice things for but who never does nice things for me. He used to text me all the time and talk about how I'm his best friend. Now, it's been the whole weekend and nothing. (I'm a woman, by the way). Looking at my entire life, though, it's always been this way. Nobody has ever needed to be with me.	2019-04-14 18:47:59	lonely	t5_2qjny	2009-08-01 20:07:53		t3_bd3nit	t3_bd3nit		10.0	/r/lonely/comments/bd3nit/dont_you_hate_it_when_someone_means_way_more_to/ekwh94g/
4554	ekygamw	Shoerlogg	Most of the time, when people are in this situation, they have a wrong picture of the other person and should really overthink it. Or they just don't know the other person well enought. So accept it. There is a reason why they don't love you as much and that reason most of the times doesn't has to do something with you. They just know parts of themselves that you don't know and know that you woul…	2019-04-15 13:51:22	lonely	t5_2qjny	2014-12-30 19:05:06		t3_bd3nit	t3_bd3nit		2.0	/r/lonely/comments/bd3nit/dont_you_hate_it_when_someone_means_way_more_to/ekygamw/
8168	elw6d3p	thisrndommfassperson	HEYOOO MOVIES ALONE ARE THE SHIIIIIT HOPE IT WENT WELL Hope you were able to enjoy the comfort of BOTH ARM RESTS and enjoy every bit. Things get brighter and better, I promise you. PM me if you need to talk.	2019-04-27 01:06:42	lonely	t5_2qjny	2019-02-09 22:37:21		t3_bhpzpp	t3_bhpzpp		3.0	/r/lonely/comments/bhpzpp/going_to_watch_endgame_alone/elw6d3p/
6048	elci5q2	SomeWeeb420	i also dont like instagram, it's like im seeing all of my classmates partying and having a good time and then there is me watching anime and thinking about how many naps im going to take in my two week vacation :(	2019-04-20 09:30:41	lonely	t5_2qjny	2017-07-10 14:23:06		t3_bfbu7n	t3_bfbu7n		69.0	/r/lonely/comments/bfbu7n/today_i_deleted_instagram/elci5q2/
6142	eldc7s2	vilisbon	i deleted my instagram a couple years ago for the very same reasons. i don't miss it at all. next step: facebook. sometimes i just feel like deleting *all* of my social media accounts and just keeping netflix. 😅	2019-04-20 15:26:57	lonely	t5_2qjny	2017-09-05 06:37:14		t3_bfbu7n	t3_bfbu7n		1.0	/r/lonely/comments/bfbu7n/today_i_deleted_instagram/eldc7s2/
6151	eldeqqx	confi45	I've only ever used Instagram to follow things I like and interest me, strictly not for friends following!! I changed how I use other social media a while back, I rarely go in Facebook or Twitter, I realised it was having a negative impact on me, pretty similar to what you described. I think it can happen to a lot of people regardless of age. I think you've done the right thing stepping back from…	2019-04-20 15:54:02	lonely	t5_2qjny			t3_bfbu7n	t3_bfbu7n		1.0	/r/lonely/comments/bfbu7n/today_i_deleted_instagram/eldeqqx/
6222	eldtsd6	PossiblyABird	I keep my Instagram account to see what random follow requests show up. The most interesting so far have been a bridal shop and a US Marine Corps recruiter (I’m a single 20 year old guy who doesn’t even live in the US)	2019-04-20 18:48:31	lonely	t5_2qjny	2018-07-09 16:59:04		t3_bfbu7n	t3_bfbu7n		1.0	/r/lonely/comments/bfbu7n/today_i_deleted_instagram/eldtsd6/
6227	eldv1za	PossiblyABird	Ah thanks but it’s not quite true. I like to switch between not caring at all about social media to worrying way too much about it but I never post stuff so nobody notices these swings. I do applaud you making the move to ditch Instagram though!	2019-04-20 19:04:06	lonely	t5_2qjny	2018-07-09 16:59:04		t3_bfbu7n	t1_eldudm3		1.0	/r/lonely/comments/bfbu7n/today_i_deleted_instagram/eldv1za/
6230	eldvxsc	PossiblyABird	Yes, it’s frustrating, some days I’m ready to tackle the whole world, and anyone who disagrees can piss off. Then there’s those days where it’s just overthinking how I’ll be perceived and wondering what everybody else is up to. But that’s a good way to go about with your new account, cute animals (cats, dogs, birds?).	2019-04-20 19:14:54	lonely	t5_2qjny	2018-07-09 16:59:04		t3_bfbu7n	t1_eldvbd3		1.0	/r/lonely/comments/bfbu7n/today_i_deleted_instagram/eldvxsc/
8606	elyo1w1	datthrowaydough	Its likely you. Review the messages. Find the disconnect. Address what’s causing it. Change.	2019-04-28 00:56:50	lonely	t5_2qjny	2018-07-25 00:55:23	1.0	t3_bi5s48	t3_bi5s48		-1.0	/r/lonely/comments/bi5s48/nobody_even_talks_to_me_unless_i_message_them/elyo1w1/
8623	elyqfp4	RampagingAardvark	You need to find a way to add value to someone else's life. That's how you make and keep friends. You can do that in a lot of ways, but the most important part is to be positive. You wouldn't want to be friends with someone who was always dragging you down with their negativity, and neither do most people. Talk about what you love, avoid talking about what you hate. Find things that excite you an…	2019-04-28 01:44:29	lonely	t5_2qjny	2018-10-28 18:33:04		t3_bi5s48	t3_bi5s48		2.0	/r/lonely/comments/bi5s48/nobody_even_talks_to_me_unless_i_message_them/elyqfp4/
8657	elyyucd	Fatone420	Less than 30 minutes holy fuck how much do you have to say. Not trying to be mean but 5 minutes is a long conversation now days.	2019-04-28 05:21:46	lonely	t5_2qjny	2017-01-28 03:24:08		t3_bi5s48	t3_bi5s48		8.0	/r/lonely/comments/bi5s48/nobody_even_talks_to_me_unless_i_message_them/elyyucd/
1741	ekcac8s	nathcoart	I totally see that as something that would happen to me if I had any friends whatsoever lmao. Honestly I feel your pain and im really sorry for you. These type of things are the reason why I stopped socializing and decided to isolate myself. You don't deserve that and im really sorry. Have the happiest of birthdays doing WHATEVER you like and honestly they don't deserve one minute of your sadness…	2019-04-07 17:05:28	lonely	t5_2qjny	2018-11-22 06:13:23		t3_baijy7	t3_baijy7		8.0	/r/lonely/comments/baijy7/roses_are_red_i_want_to_go_away_my_friends_didnt/ekcac8s/
1743	ekcblv5	rickross3	It has nothing to do with you, it’s this generation! So selfish and inconsiderate 😡 but happy birthday I hope you know it’s not your fault	2019-04-07 17:19:15	lonely	t5_2qjny	2018-11-23 21:06:17		t3_baijy7	t3_baijy7		5.0	/r/lonely/comments/baijy7/roses_are_red_i_want_to_go_away_my_friends_didnt/ekcblv5/
1757	ekcf37a	-kenzzzi-	I'm so sorry that happened to you. I hope something special happends to you on your birthday. You still have 7 hours left, anything can happen! Happy Birthday!🎉	2019-04-07 17:57:40	lonely	t5_2qjny			t3_baijy7	t3_baijy7		5.0	/r/lonely/comments/baijy7/roses_are_red_i_want_to_go_away_my_friends_didnt/ekcf37a/
1843	ekctxkm	plan3tarium	Happy birthday!!!!!! I dont do parties anymore I keep my bday a secret. I take the day off from work. I order pizza and wings and snacks and just watch the office alone. It's pretty magical. Then I put on a sad movie and cry. Its glorious! I also then buy myself something really nice. #noregrets. F those guys. I wouldnt even ever text them again.	2019-04-07 21:04:21	lonely	t5_2qjny			t3_baijy7	t3_baijy7		3.0	/r/lonely/comments/baijy7/roses_are_red_i_want_to_go_away_my_friends_didnt/ekctxkm/
1851	ekcva2u	dcherisse	Happy Birthday!! 🥳🥳🥳🥳🎂🍨🍻🍔🍔🍕🍕 there'd be more pizza but I ate some! 😊😊	2019-04-07 21:21:57	lonely	t5_2qjny	2018-08-15 22:53:55		t3_baijy7	t3_baijy7		2.0	/r/lonely/comments/baijy7/roses_are_red_i_want_to_go_away_my_friends_didnt/ekcva2u/
1861	ekcxj3w	dcherisse	Of course man! I'm a dudette though 😋	2019-04-07 21:52:03	lonely	t5_2qjny	2018-08-15 22:53:55		t3_baijy7	t1_ekcx8gg		1.0	/r/lonely/comments/baijy7/roses_are_red_i_want_to_go_away_my_friends_didnt/ekcxj3w/
1887	ekd4bqx	avakadava	I can see where ur friends are coming from because i wake up very late and its pretty hard of a habit to change, but yeah that really sucks if they agreed to it :(	2019-04-07 23:24:45	lonely	t5_2qjny	2016-06-03 22:40:10		t3_baijy7	t3_baijy7		2.0	/r/lonely/comments/baijy7/roses_are_red_i_want_to_go_away_my_friends_didnt/ekd4bqx/
1892	ekd4z6b	kaileyCole	Roses are pretty, I wish I could of spent the day with you , sorry you birthday was sorta shitty	2019-04-07 23:33:52	lonely	t5_2qjny	2018-06-05 23:25:49		t3_baijy7	t3_baijy7		2.0	/r/lonely/comments/baijy7/roses_are_red_i_want_to_go_away_my_friends_didnt/ekd4z6b/
5579	el8cm7f	umakemegouwu	i can relate to this on such a personal level. i have a huge crush on a guy who doesn’t like me like that and i truly feel like i need to just block him on everything and forget about him but it’s so hard 🙄	2019-04-18 20:50:35	lonely	t5_2qjny			t3_besi6d	t3_besi6d		44.0	/r/lonely/comments/besi6d/i_did_it_i_said_goodbye_to_my_crush/el8cm7f/
5619	el8kvds	MSochist	Man, I wish I had a girl like me enough to stalk me.	2019-04-18 22:37:40	lonely	t5_2qjny	2017-09-12 04:48:29		t3_besi6d	t3_besi6d		35.0	/r/lonely/comments/besi6d/i_did_it_i_said_goodbye_to_my_crush/el8kvds/
5631	el8msds	MSochist	I hope things get better for you.	2019-04-18 23:03:10	lonely	t5_2qjny	2017-09-12 04:48:29		t3_besi6d	t1_el8m4rf		7.0	/r/lonely/comments/besi6d/i_did_it_i_said_goodbye_to_my_crush/el8msds/
5655	el8usu7	Hiumen	You weren't friends with him before (that's what seems to be) so... Did you really know him? You could've gotten closer to him from the year you started liking him and now it's come to this? Well if you were his friend then this should be a logical conclusion, if you weren't though then I dunno what else to say other than you being 'dreamy'. Don't fall for someone so much that it makes you hurt, …	2019-04-19 01:03:34	lonely	t5_2qjny	2018-12-16 08:48:36		t3_besi6d	t3_besi6d		2.0	/r/lonely/comments/besi6d/i_did_it_i_said_goodbye_to_my_crush/el8usu7/
5659	el8vjmo	Hiumen	Sounds like a good guy. Don't worry you've gotten through with the confession so relax.	2019-04-19 01:16:43	lonely	t5_2qjny	2018-12-16 08:48:36		t3_besi6d	t1_el8vb1b		1.0	/r/lonely/comments/besi6d/i_did_it_i_said_goodbye_to_my_crush/el8vjmo/
5662	el8vszc	AutumnGamerX	huh why’d you block him? You guys could’ve stayed friends and talked to each other normally	2019-04-19 01:21:21	lonely	t5_2qjny	2018-09-03 16:14:47		t3_besi6d	t3_besi6d		1.0	/r/lonely/comments/besi6d/i_did_it_i_said_goodbye_to_my_crush/el8vszc/
5664	el8vze9	_atticuss	I understand how you're feeling. I admitted to my best friend that I was in love with her. I've known her for a few years (about 5+) and we started out as coworkers and became friends. She got a boyfriend and moved away, but when she came back two and a half years ago, we hit it right back off. But she still had a boyfriend. I flirted and all that, bought her stuff when she was sick, let her use …	2019-04-19 01:24:35	lonely	t5_2qjny	2019-01-29 00:27:15		t3_besi6d	t3_besi6d		2.0	/r/lonely/comments/besi6d/i_did_it_i_said_goodbye_to_my_crush/el8vze9/
5665	el8w1jm	Hiumen	Sorry for that last line, I was trying to lighten you up. Hope you feel better soon Cinnamon!	2019-04-19 01:25:39	lonely	t5_2qjny	2018-12-16 08:48:36		t3_besi6d	t1_el8vl7l		1.0	/r/lonely/comments/besi6d/i_did_it_i_said_goodbye_to_my_crush/el8w1jm/
5673	el8wxha	_atticuss	It is. It just sucks massive donkey nuts.	2019-04-19 01:42:22	lonely	t5_2qjny	2019-01-29 00:27:15		t3_besi6d	t1_el8w6ne		1.0	/r/lonely/comments/besi6d/i_did_it_i_said_goodbye_to_my_crush/el8wxha/
5674	el8x1hs	testbotV1	Extremely relatable. Right now I'm hung up over my good friend; I care for her so much yet I know she doesn't feel that same way at all. I told her a while back how I felt and nothing came from it. I thought if I told her how I felt it would make the feelings go away. Turns out it doesn't work like that. I don't know how I can deal with accepting that she won't ever love me either. I don't know w…	2019-04-19 01:44:27	lonely	t5_2qjny	2016-11-03 02:41:35		t3_besi6d	t3_besi6d		4.0	/r/lonely/comments/besi6d/i_did_it_i_said_goodbye_to_my_crush/el8x1hs/
5677	el8xq3d	problem_be_thy_name	I have been "that guy". You should find a hobby, because you kinda seem bit stalkitish. Trust me, I've seen two many times this obsession. Just move on and forget him. You'll find true love eventually.	2019-04-19 01:57:55	lonely	t5_2qjny			t3_besi6d	t3_besi6d			/r/lonely/comments/besi6d/i_did_it_i_said_goodbye_to_my_crush/el8xq3d/
5710	el9douv	MightyKnight47	I can relate. Same story however after awhile i felt that there is no room for them in my life as they never texted, not even the usual greetings on holidays. Eventually i blocked them too, however didn't feel like an asshole.	2019-04-19 08:12:50	lonely	t5_2qjny			t3_besi6d	t1_el8xjf4		1.0	/r/lonely/comments/besi6d/i_did_it_i_said_goodbye_to_my_crush/el9douv/
5766	ela0itt	alex_exuro	Why would you block him? Just be friends, and eventually they might break up, then just take him for a test drive lol &gt;knowing he doesn't feel any love towards me. Maybe you think this because he didn't feel it coming from you either. That's the constant struggle of trying to figure out if someone likes you	2019-04-19 12:28:43	lonely	t5_2qjny			t3_besi6d	t3_besi6d		1.0	/r/lonely/comments/besi6d/i_did_it_i_said_goodbye_to_my_crush/ela0itt/
343	ejxm6yq	iespies	Just do something you really enjoy by yourself . Maybe going to a park, the zoo, the movies, go shopping and buy something you have always wanted etc. Wake up and treat yourself with a nice breakfast. This is your day!! Happy early birthday man &lt;3	2019-04-02 03:29:43	lonely	t5_2qjny	2019-01-20 05:36:46		t3_b8fte8	t3_b8fte8		21.0	/r/lonely/comments/b8fte8/tomorrow_is_my_26th_birthday/ejxm6yq/
344	ejxm9wf	[deleted]	[deleted]	2019-04-02 03:32:06	lonely	t5_2qjny			t3_b8fte8	t1_ejxm4sj		5.0	/r/lonely/comments/b8fte8/tomorrow_is_my_26th_birthday/ejxm9wf/
1516	eka2xcp	aii_ko	I feel the same way too.I really miss chatting with someone,it gets kind go lonely.I would love to chat with u if you’d like too&lt;3	2019-04-06 19:34:06	lonely	t5_2qjny	2018-07-21 23:07:22		t3_ba93iy	t3_ba93iy		8.0	/r/lonely/comments/ba93iy/i_wish_i_had_someone_i_can_talk_or_text_to/eka2xcp/
1573	ekajrzv	hoodiesteve	I guarantee there's someone at your school that feels the exact same way, don't be afraid to reach out!	2019-04-06 23:34:24	lonely	t5_2qjny			t3_ba93iy	t3_ba93iy		1.0	/r/lonely/comments/ba93iy/i_wish_i_had_someone_i_can_talk_or_text_to/ekajrzv/
1585	ekaksxy	AvacadMmmm	You’re not alone	2019-04-06 23:51:22	lonely	t5_2qjny	2018-10-19 01:36:20		t3_ba93iy	t3_ba93iy		1.0	/r/lonely/comments/ba93iy/i_wish_i_had_someone_i_can_talk_or_text_to/ekaksxy/
6393	elezopq	XM0X	Impossible and same. Pass your people over.	2019-04-21 07:50:21	lonely	t5_2qjny	2016-12-31 10:04:40		t3_ba93iy	t3_ba93iy		1.0	/r/lonely/comments/ba93iy/i_wish_i_had_someone_i_can_talk_or_text_to/elezopq/
6395	elezrbc	XM0X	How :(	2019-04-21 07:51:59	lonely	t5_2qjny	2016-12-31 10:04:40		t3_ba93iy	t1_elezr2f		1.0	/r/lonely/comments/ba93iy/i_wish_i_had_someone_i_can_talk_or_text_to/elezrbc/
3036	eknef0e	Sinfor4	Hi, I'll be your friend if you want to. PM me if you ever want advice or to chat!	2019-04-11 14:17:02	lonely	t5_2qjny	2018-10-31 12:30:36		t3_bc35xc	t3_bc35xc		3.0	/r/lonely/comments/bc35xc/just_another_17_yo_girl_who_has_a_wonderful_life/eknef0e/
3041	ekngjaq	mkletmedie	I’m the same way, so if you ever need someone to talk with when you are bored let me know	2019-04-11 14:38:39	lonely	t5_2qjny			t3_bc35xc	t3_bc35xc		1.0	/r/lonely/comments/bc35xc/just_another_17_yo_girl_who_has_a_wonderful_life/ekngjaq/
3060	eknjmy0	C0racle	Huh, this sure seems familiar. Dunno if you looking for someone to talk to on here or just wanting to rant but I feel you for sure. Hope we can all get through this shit.	2019-04-11 15:10:09	lonely	t5_2qjny	2019-03-27 17:43:20		t3_bc35xc	t3_bc35xc		1.0	/r/lonely/comments/bc35xc/just_another_17_yo_girl_who_has_a_wonderful_life/eknjmy0/
3090	eknuy7r	MrBloom001	I completely get you. I'm 17 and introverted as well and have only a few friends but they're living their own lives with relationships and hobbies. We have pretty similar interests so if you'd like to drop me a PM, please feel free to. Your story is all too similar to mine and I hate to see others like myself.	2019-04-11 17:07:22	lonely	t5_2qjny	2016-08-23 08:55:15		t3_bc35xc	t3_bc35xc		4.0	/r/lonely/comments/bc35xc/just_another_17_yo_girl_who_has_a_wonderful_life/eknuy7r/
3097	eknxhau	[deleted]	I feel you. I feel like I'm the same person as you but male version. I'm also 17. I currently only have 1 or 2 *friends* who I can count on. I don't like to do anything that a regular teenager likes to do like drinking, smoking, going out to random places. I mean I like to travel, but with people that I trust, like my parents. I recently went in a field trip to London and I loved the part about v…	2019-04-11 17:35:03	lonely	t5_2qjny			t3_bc35xc	t3_bc35xc		3.0	/r/lonely/comments/bc35xc/just_another_17_yo_girl_who_has_a_wonderful_life/eknxhau/
3099	eknyvdy	Kawhisintern2	We can talk. I'm in the same boat as u. Same age too lol	2019-04-11 17:50:17	lonely	t5_2qjny	2018-10-24 19:38:00		t3_bc35xc	t3_bc35xc		1.0	/r/lonely/comments/bc35xc/just_another_17_yo_girl_who_has_a_wonderful_life/eknyvdy/
3103	eknza9l	willbevictorious	The problem is, all people care about these days is themselves. You gotta (as a girl) bring some quality looks to the table to be noticed and as a dude you gotta look good and be funny and blah blah blah. People dont care about deeper stuff anymore, i try to have conversations about the weirdest and funniest and most controversial things and people dont even bother. They dont care because its not…	2019-04-11 17:54:45	lonely	t5_2qjny	2018-03-13 08:46:57		t3_bc35xc	t3_bc35xc		1.0	/r/lonely/comments/bc35xc/just_another_17_yo_girl_who_has_a_wonderful_life/eknza9l/
3115	eko1t6x	meg_yeah	This is legitimately like reading my own thoughts, except I’m 19F. Honestly, I’ve been feeling this way for years and the best way I can describe it is feeling like a background character in everyone else’s lives. I’m just realising more and more that you’ve got to focus on yourself and give yourself the love and attention you need to be your own main character. You can’t control what other peopl…	2019-04-11 18:23:31	lonely	t5_2qjny	2016-08-29 14:44:52		t3_bc35xc	t3_bc35xc		2.0	/r/lonely/comments/bc35xc/just_another_17_yo_girl_who_has_a_wonderful_life/eko1t6x/
3133	eko94mv	alwaysthenextstep068	Unfortunately you often have to put up with the small talk in order to get to the deep connection part (this is coming from someone who also despises small talk)	2019-04-11 19:51:06	lonely	t5_2qjny	2019-03-17 11:09:41		t3_bc35xc	t3_bc35xc		1.0	/r/lonely/comments/bc35xc/just_another_17_yo_girl_who_has_a_wonderful_life/eko94mv/
3173	ekoo7u1	adeshpan	Like apparently everyone else in this thread, I’m 17 and feel the same. PM me if you want, though I’m not really as eloquent as most people here seem to be.	2019-04-11 23:03:35	lonely	t5_2qjny	2018-02-28 23:17:15		t3_bc35xc	t3_bc35xc		1.0	/r/lonely/comments/bc35xc/just_another_17_yo_girl_who_has_a_wonderful_life/ekoo7u1/
3240	ekoymzx	frostymuppet	I'm mostly the exact same. I'm past caring at this point though. I give up trying to make friends mostly. The only thing I miss about school was the fact I was forced into socialising everyday	2019-04-12 02:02:39	lonely	t5_2qjny	2018-07-29 09:16:09		t3_bc35xc	t3_bc35xc		1.0	/r/lonely/comments/bc35xc/just_another_17_yo_girl_who_has_a_wonderful_life/ekoymzx/
3293	ekpbya5	rheasingh219	I feel like I just read the story of my own life. Feel free to hmu if you ever want to :)	2019-04-12 06:21:47	lonely	t5_2qjny	2018-12-14 22:22:44		t3_bc35xc	t3_bc35xc		1.0	/r/lonely/comments/bc35xc/just_another_17_yo_girl_who_has_a_wonderful_life/ekpbya5/
3417	ekqpnfd	adeshpan	Well, at the very least, its a third person to send memes to whenever	2019-04-12 15:25:01	lonely	t5_2qjny	2018-02-28 23:17:15		t3_bc35xc	t1_ekqfak2		2.0	/r/lonely/comments/bc35xc/just_another_17_yo_girl_who_has_a_wonderful_life/ekqpnfd/
3768	ektcl1d	cacagratuit	Remember that people seem superficial to you only because you've only seen their surface. Don't let first impressions and facades fool you. Think about how other people see you and how wrong they are about you, and apply that to how you see others.	2019-04-13 14:49:40	lonely	t5_2qjny	2016-06-28 10:56:24		t3_bc35xc	t3_bc35xc		1.0	/r/lonely/comments/bc35xc/just_another_17_yo_girl_who_has_a_wonderful_life/ektcl1d/
7788	elrs4r9	[deleted]	[deleted]	2019-04-25 15:39:04	lonely	t5_2qjny			t3_bh9fvz	t3_bh9fvz		1.0	/r/lonely/comments/bh9fvz/i_want/elrs4r9/
7800	elrzcbp	Greyyyyyyyyyyyy	Lmao its a nice outlook but it never works. I've been loving and kind and caring to everyone all my life. I've given people my attention, my love, my care, bought things for them but none of that was ever reciprocated. People will not treat you the same way. They will take advantage of your kindness and abuse it. Don't trust anyone. Only yourself.	2019-04-25 16:51:41	lonely	t5_2qjny	2019-01-07 17:56:10		t3_bh9fvz	t1_elrox06		12.0	/r/lonely/comments/bh9fvz/i_want/elrzcbp/
7862	elt5bqd	Copicorn	I have a complex about this topic. I find myself pushing and pulling on the idea of looking for a relationship with someone. I’ve been pretty alone my whole life, no siblings, few friends, just me sitting at home playing games and relaxing. It’s been nice and all, but I got hit with a real wave of loneliness when I hit my twenties. I figure it’s biology, because as humans we’re social creatures; …	2019-04-26 00:50:49	lonely	t5_2qjny	2017-08-25 06:04:18		t3_bh9fvz	t3_bh9fvz		2.0	/r/lonely/comments/bh9fvz/i_want/elt5bqd/
8892	em0tdex	CertifiedRandom	Can relate. Just wait until you're in college if not already. There will be even more people and it's super overwhelming and even harder to make friends. If you're in high school and wanna talk to people with common interests, try joining a club or something.	2019-04-28 20:38:22	lonely	t5_2qjny			t3_bihic0	t3_bihic0		13.0	/r/lonely/comments/bihic0/i_fucking_hate_going_to_school/em0tdex/
8947	em1afyh	YaBoiiSloth	I really relate. I go to college and I'm a commuter so I don't have those deep college friendships other people have. I started making friends in my classes but I began getting the highest test grades in the class and they stopped talking to me as much (they're the competitive smart kids). What you should try doing is finding some servers on discord that relate to your interest! Most discords are…	2019-04-29 00:14:44	lonely	t5_2qjny	2013-08-13 00:35:11		t3_bihic0	t3_bihic0		1.0	/r/lonely/comments/bihic0/i_fucking_hate_going_to_school/em1afyh/
9062	em2ecs3	otakulover99	Same... the past few years going to school has been a nightmare. My main problem is that i'm awkward as fuck and also find it very hard to talk to people, even though i would love to. I really can't take it any longer...	2019-04-29 12:00:14	lonely	t5_2qjny	2016-09-13 06:50:08		t3_bihic0	t3_bihic0		1.0	/r/lonely/comments/bihic0/i_fucking_hate_going_to_school/em2ecs3/
8067	elvcbaz	TheClickerMan	Well done, you've done a great job!	2019-04-26 18:19:20	lonely	t5_2qjny	2017-09-26 16:04:18		t3_bhrjra	t3_bhrjra		1.0	/r/lonely/comments/bhrjra/a_few_unimportant_victories_id_like_to_share_but/elvcbaz/
8074	elvdqzu	LivelyWallflower	I'm early but Happy Birthday!	2019-04-26 18:36:30	lonely	t5_2qjny	2017-04-30 16:48:25		t3_bhrjra	t3_bhrjra		4.0	/r/lonely/comments/bhrjra/a_few_unimportant_victories_id_like_to_share_but/elvdqzu/
8076	elveqcm	Dave7267281	Hey there. I just wanted to say that your post made me smile because I can relate suprisingly much with your first 2 'victories'. Funny enough my birthday is actually today. No plans for celebrating at all. I am 22 now..the last time I celebrated my birthday was at 18 so I kind of got used with it since I don't really have people to celebrate with besides my family. I am also going to finish my c…	2019-04-26 18:48:42	lonely	t5_2qjny			t3_bhrjra	t3_bhrjra		3.0	/r/lonely/comments/bhrjra/a_few_unimportant_victories_id_like_to_share_but/elveqcm/
8104	elvnqgi	julieG1102	Walk in your graduation! You earned it, for you, not for anyone else. That’s a HUGE accomplishment. Congratulations!!! Be proud of what you accomplished even if no one else is. Happy Birthday!!	2019-04-26 20:32:07	lonely	t5_2qjny			t3_bhrjra	t3_bhrjra		3.0	/r/lonely/comments/bhrjra/a_few_unimportant_victories_id_like_to_share_but/elvnqgi/
8156	elw3e1e	Space_Explorex	Happy early Birthday!!	2019-04-27 00:13:07	lonely	t5_2qjny	2016-08-22 00:27:27		t3_bhrjra	t3_bhrjra		2.0	/r/lonely/comments/bhrjra/a_few_unimportant_victories_id_like_to_share_but/elw3e1e/
8159	elw4s55	agoodusername10	Happy early birthday, and im proud of you!!these are big accomplishments.	2019-04-27 00:37:13	lonely	t5_2qjny			t3_bhrjra	t3_bhrjra		2.0	/r/lonely/comments/bhrjra/a_few_unimportant_victories_id_like_to_share_but/elw4s55/
8223	elwexn4	REBELDINE91	I hope to own a super soft dog soon.	2019-04-27 04:33:47	lonely	t5_2qjny	2019-03-14 02:36:05		t3_bhrjra	t3_bhrjra		2.0	/r/lonely/comments/bhrjra/a_few_unimportant_victories_id_like_to_share_but/elwexn4/
8234	elwgnml	SerenaMSch	Happy early birthday and congrats on graduating soon! I'm so glad you've made it this far! I also hope that a nice soft, pettable dog comes your way	2019-04-27 05:24:00	lonely	t5_2qjny	2018-03-05 14:26:12		t3_bhrjra	t3_bhrjra		2.0	/r/lonely/comments/bhrjra/a_few_unimportant_victories_id_like_to_share_but/elwgnml/
8246	elwj48j	SneezyMcWheezy	So with your scones... Do you put the cream at the bottom then the jam, or vice versa?	2019-04-27 06:34:14	lonely	t5_2qjny	2018-03-08 01:02:32		t3_bhrjra	t3_bhrjra		2.0	/r/lonely/comments/bhrjra/a_few_unimportant_victories_id_like_to_share_but/elwj48j/
8311	elwxrff	Viko85	wow , i care ! &amp;#x200B; first of all i never had the chance to use the word " practicum " in my 30+ years life and you running a class about it thats just by it self a cool thing, i love to read others achievement to learn from it. before i forget happy birth day,, any special plan for your birthday?	2019-04-27 11:02:18	lonely	t5_2qjny	2017-05-25 08:41:07		t3_bhrjra	t3_bhrjra		2.0	/r/lonely/comments/bhrjra/a_few_unimportant_victories_id_like_to_share_but/elwxrff/
8334	elx22h1	taking-a-walk	Happy birthday 🥳	2019-04-27 11:59:35	lonely	t5_2qjny	2019-03-01 19:05:16		t3_bhrjra	t3_bhrjra		2.0	/r/lonely/comments/bhrjra/a_few_unimportant_victories_id_like_to_share_but/elx22h1/
4455	ekxr6c2	mrpinkalien	Sometimes a small change in life can really trigger a lot of things youd never expect, but you have to do something about it. I know its the hardest thing right now, to try and do something and talk to anyone because youre scared and tired of being rejected or not feeling like you fit in, but the only way you can get over this huge wall thats just getting closer and closer and feels like its goin…	2019-04-15 09:05:01	lonely	t5_2qjny	2018-03-04 20:35:59		t3_bdeim7	t3_bdeim7		21.0	/r/lonely/comments/bdeim7/feel_like_im_going_to_be_alone_for_the_rest_of_my/ekxr6c2/
4483	ekxxhpt	nikki_090	I feel your pain. I have similar thoughts at times during my week. I just try to push those thoughts away and focus on the moments of the day little by little. I wish I had some quick fix for you because I know how it feels but please don’t give up. Know that you can find anyone on Reddit that is willing to talk and be your friend. We are here for you and we understand how it feels.	2019-04-15 10:28:58	lonely	t5_2qjny	2018-07-04 23:02:44		t3_bdeim7	t3_bdeim7		5.0	/r/lonely/comments/bdeim7/feel_like_im_going_to_be_alone_for_the_rest_of_my/ekxxhpt/
4492	ekxz80l	Dynev	Hey! That's quite sad. I've been in a similar place before, and although life hasn't changed completely, it got a little bit better. My advice for you: go and find a good therapist. Besides just psychological support, there are medications out there that really help with depression and social anxiety. Your lifestyle might need adjustment, too, but I'm not going further here since I'm still trying…	2019-04-15 10:49:54	lonely	t5_2qjny	2016-08-14 15:13:51		t3_bdeim7	t3_bdeim7		1.0	/r/lonely/comments/bdeim7/feel_like_im_going_to_be_alone_for_the_rest_of_my/ekxz80l/
4507	eky22zp	doge_lady	I was much like you. I don't know if you have a job/career but diving into that helped a lot. It gave me a motivation and purpose. A job also helped me to reduce my social anxiety by a lot since i interact with people. My anxiety is not at a level where i would like it to be but it's definitely improved ten fold.	2019-04-15 11:22:40	lonely	t5_2qjny	2014-02-02 18:40:40		t3_bdeim7	t3_bdeim7		1.0	/r/lonely/comments/bdeim7/feel_like_im_going_to_be_alone_for_the_rest_of_my/eky22zp/
4521	eky4wsf	PorknDumplings	Build up your credentials. The more you have to offer the greater the attraction. Not just in relationships but in life. No matter how small of a hobby or activity if you can become really good at it, not only will you feel better about yourself but others will notice it too	2019-04-15 11:53:44	lonely	t5_2qjny	2019-03-31 22:17:26		t3_bdeim7	t3_bdeim7		2.0	/r/lonely/comments/bdeim7/feel_like_im_going_to_be_alone_for_the_rest_of_my/eky4wsf/
4561	ekyish6	acp3500	same place really. idk if i’m socially anxious once i’m in it, but it’s the starting conversations or time leading up to events that i don’t like. once i’m comfortable or rolling i can banter with anyone but i can’t force myself to bother someone first. so i’m trying to figure out if i’ll ever just run out of friends entirely or not find some financial success and a career.	2019-04-15 14:16:57	lonely	t5_2qjny	2017-11-29 07:54:07		t3_bdeim7	t3_bdeim7		2.0	/r/lonely/comments/bdeim7/feel_like_im_going_to_be_alone_for_the_rest_of_my/ekyish6/
4697	ekzofrj	[deleted]	[deleted]	2019-04-15 22:21:00	lonely	t5_2qjny			t3_bdeim7	t3_bdeim7		2.0	/r/lonely/comments/bdeim7/feel_like_im_going_to_be_alone_for_the_rest_of_my/ekzofrj/
4732	el002os	shreder856	I'm in CC too bro I'm 19 and it's so hard to find people to talk to because they just go straight home and I really want to get to know people but I have ADHD and find it hard..	2019-04-16 01:13:08	lonely	t5_2qjny	2015-11-19 16:12:33		t3_bdeim7	t1_eky3imk		1.0	/r/lonely/comments/bdeim7/feel_like_im_going_to_be_alone_for_the_rest_of_my/el002os/
4743	el00xh2	shreder856	I haven't tried that but I'm on Daytrana right now, it's a patch and I find it to be easier cause you can take it off at the end of the day.	2019-04-16 01:28:48	lonely	t5_2qjny	2015-11-19 16:12:33		t3_bdeim7	t1_el00rof		1.0	/r/lonely/comments/bdeim7/feel_like_im_going_to_be_alone_for_the_rest_of_my/el00xh2/
4745	el01aal	shreder856	What effects do you have when you comedown on it? And for me it hinders my apoitite and kinda makes me less likely to speak up.	2019-04-16 01:34:57	lonely	t5_2qjny	2015-11-19 16:12:33		t3_bdeim7	t1_el016u6		1.0	/r/lonely/comments/bdeim7/feel_like_im_going_to_be_alone_for_the_rest_of_my/el01aal/
4747	el01j3k	shreder856	You might want to do some research on another type maybe even try Daytrana (the patch)	2019-04-16 01:39:31	lonely	t5_2qjny	2015-11-19 16:12:33		t3_bdeim7	t1_el01e8z		1.0	/r/lonely/comments/bdeim7/feel_like_im_going_to_be_alone_for_the_rest_of_my/el01j3k/
6664	elh1iio	desertrunner05	Sunshine and warmth are actually known to help with depression and energy and contain vitamin D. When its rainy gloomy and cold i feel tired lazy and more depressed...complete opppsite.	2019-04-21 23:47:58	lonely	t5_2qjny	2018-04-09 22:52:36		t3_bfos1u	t3_bfos1u		1.0	/r/lonely/comments/bfos1u/does_anyone_else_completely_despise_the_sun/elh1iio/
4147	ekwdasz	Dandelion-haze	You may be experiencing a dissociative disorder or major depression. I recommend you get checked out I’ve experienced the same issue. Does it sometimes seem like you’re viewing life through frosted glass? Like you can’t focus your eyes or brain on anything perfectly? Or that you are living your life on autopilot mode? I used to perceive myself as the narrator of some cheesy program/novel, always …	2019-04-14 17:54:19	lonely	t5_2qjny	2019-01-19 16:14:45		t3_bbjush	t3_bbjush		1.0	/r/lonely/comments/bbjush/did_a_past_event_disconnect_you_from_reality_and/ekwdasz/
4356	ekxcl40	shamona93	I am going through the same shit...He calls me clingy.. Psycho..And what not but at same time he do not want to completely breakup.	2019-04-15 03:07:39	lonely	t5_2qjny			t3_bd86go	t1_ekx12gg		1.0	/r/lonely/comments/bd86go/im_so_afraid_of_appearing_clingy_that_i_become/ekxcl40/
4364	ekxd3vw	exchangesake	Also people: &lt;no reply&gt;	2019-04-15 03:22:10	lonely	t5_2qjny			t3_bd86go	t1_ekx31ex		27.0	/r/lonely/comments/bd86go/im_so_afraid_of_appearing_clingy_that_i_become/ekxd3vw/
4456	ekxr8fw	Void_Zer0	If people can’t understand that you being clingy is you caring immensely for them then they don’t deserve your care. Clingy ness is the one of the hardest things to shut down and it’s not even something that needs to be shut down, it’s not a danger to anyone. I would suggest being yourself cause even if you find more friends not being yourself the few that you would find being yourself would make…	2019-04-15 09:05:51	lonely	t5_2qjny	2018-07-19 22:18:34		t3_bd86go	t3_bd86go		4.0	/r/lonely/comments/bd86go/im_so_afraid_of_appearing_clingy_that_i_become/ekxr8fw/
35	em71i0c	CertifiedRandom	Same. I have a couple of friends but I never really talk to them outside of school. That's why I'm on Reddit right now. Feels bad.	2019-04-30 22:51:12	lonely	t5_2qjny			t3_bjca44	t3_bjca44		1.0	/r/lonely/comments/bjca44/lonely_not_alone/em71i0c/
85	em7bwcn	Lookingtogetrich	I’m sorry for your luck bro. What would you like to do for your birthday?	2019-05-01 01:31:46	lonely	t5_2qjny	2018-10-11 23:09:07		t3_bjdjrp	t3_bjdjrp		1.0	/r/lonely/comments/bjdjrp/this_is_my_first_birthday_in_three_years_alone/em7bwcn/
91	em7d1d8	shebecamedarkness	Happy birthday.. sending you digital hugs from TX. It sucks to feel so lonely. You need higher quality friends, my dear.	2019-05-01 01:56:28	lonely	t5_2qjny			t3_bjdjrp	t1_em7cejv		2.0	/r/lonely/comments/bjdjrp/this_is_my_first_birthday_in_three_years_alone/em7d1d8/
95	em7dgwh	Lookingtogetrich	I understand buddy. It really sucks bein left like that. I do hope you have an awesome birthday though. Got any makeshift plans now that it didn’t go well?	2019-05-01 02:06:19	lonely	t5_2qjny	2018-10-11 23:09:07		t3_bjdjrp	t1_em7cejv		2.0	/r/lonely/comments/bjdjrp/this_is_my_first_birthday_in_three_years_alone/em7dgwh/
100	em7dt9h	babyyessie	Happy Birthday Stranger 💛🤗 I know exactly what this feels like. I have to remind my family that it's my birthday. A simple 'happy birthday's would be great, but no. My sisters always seemed to get acknowledged for everything including their birthdays. My family go all out for my siblings and celebrate them as if they're some type of goddess. It sucks and I'm sorry that you have to go through that…	2019-05-01 02:14:15	lonely	t5_2qjny			t3_bjdjrp	t3_bjdjrp		1.0	/r/lonely/comments/bjdjrp/this_is_my_first_birthday_in_three_years_alone/em7dt9h/
107	em7dzzd	2hi2play	Happy birthday man!	2019-05-01 02:18:39	lonely	t5_2qjny	2018-05-21 14:25:05		t3_bjdjrp	t3_bjdjrp		1.0	/r/lonely/comments/bjdjrp/this_is_my_first_birthday_in_three_years_alone/em7dzzd/
140	em7q182	simple-squamous-epi	Happy birthday man	2019-05-01 07:08:54	lonely	t5_2qjny	2018-04-11 09:00:21		t3_bjdjrp	t3_bjdjrp		1.0	/r/lonely/comments/bjdjrp/this_is_my_first_birthday_in_three_years_alone/em7q182/
141	em7qjtz	EnigmaticSaltShaker	Happy Birthday man. Keep you chin up and remember that you are important and matter in this world.	2019-05-01 07:17:39	lonely	t5_2qjny	2018-04-25 16:52:59		t3_bjdjrp	t3_bjdjrp		1.0	/r/lonely/comments/bjdjrp/this_is_my_first_birthday_in_three_years_alone/em7qjtz/
144	em7tl9x	tekulvie	Do you think maybe they’re planning to surprise you later and trying to play it low key?	2019-05-01 08:03:12	lonely	t5_2qjny	2016-10-28 05:06:02		t3_bjdjrp	t3_bjdjrp		1.0	/r/lonely/comments/bjdjrp/this_is_my_first_birthday_in_three_years_alone/em7tl9x/
159	em7z4yb	NormieBooby	Don't care about them people. Happy Birthday! And remember.. it's just an overrated day. Don't let people's ignorance affect you.	2019-05-01 09:14:44	lonely	t5_2qjny	2019-03-11 09:21:04		t3_bjdjrp	t3_bjdjrp		3.0	/r/lonely/comments/bjdjrp/this_is_my_first_birthday_in_three_years_alone/em7z4yb/
426	emc9iz7	felinedown	Just wanted to say I'd have hung out with you, I like to do low key things so pizza and some beers would have been nice. It's my birthday tomorrow and it's just going to be like any other for me.	2019-05-02 14:53:16	lonely	t5_2qjny			t3_bjdjrp	t3_bjdjrp		1.0	/r/lonely/comments/bjdjrp/this_is_my_first_birthday_in_three_years_alone/emc9iz7/
185	em89c8f	NothinbutNette	You need to ask him directly what is going on. Say you have noticed a change and want to know the truth. Its better to know than to wonder. .	2019-05-01 10:59:14	lonely	t5_2qjny	2017-08-09 10:55:07		t3_bjfw6c	t3_bjfw6c		8.0	/r/lonely/comments/bjfw6c/please_dont_break_my_heart/em89c8f/
230	em9ac1z	Athos-7	I've been experiencing the same thing but in a gender-swap. Try talking to him and showing that you really care about what you have. In my situation, it seemed like I was the only one showing affection and working on the relationship. That's why I stopped trying to contact her as much as I used to. If you miss him, let him know about it, otherwise you can loose him and I assume that you don't wan…	2019-05-01 16:47:53	lonely	t5_2qjny	2018-04-24 15:38:52		t3_bjfw6c	t3_bjfw6c		2.0	/r/lonely/comments/bjfw6c/please_dont_break_my_heart/em9ac1z/
424	emc8klc	Athos-7	Our situation are so alike that it kinda of scares me XD. I get your feelings. I miss how close I was to her, but when I try to talk with her about it she says everything is just like it used to be and that I am overreacting. Wish I knew how deep she would affect me before I started talking to her.	2019-05-02 14:44:14	lonely	t5_2qjny	2018-04-24 15:38:52		t3_bjfw6c	t1_ema38v8		2.0	/r/lonely/comments/bjfw6c/please_dont_break_my_heart/emc8klc/
146	em7uk0r	rahhumilovedogs	Good for you! Ask him to meet again if he doesn't!	2019-05-01 08:16:13	lonely	t5_2qjny	2018-11-21 23:50:55		t3_bjg2x5	t3_bjg2x5		2.0	/r/lonely/comments/bjg2x5/h_o_p_e/em7uk0r/
148	em7x037	mecha_anon	Good to hear, you always need to struggle through it. More the thought of it thats scary than actually asking. Who did y'all main ?	2019-05-01 08:47:21	lonely	t5_2qjny			t3_bjg2x5	t3_bjg2x5		3.0	/r/lonely/comments/bjg2x5/h_o_p_e/em7x037/
186	em8axif	mecha_anon	Ahh serious cmon someone needs to be rocking Samus, keep at it. Positive vibes.	2019-05-01 11:14:45	lonely	t5_2qjny			t3_bjg2x5	t1_em8601y		1.0	/r/lonely/comments/bjg2x5/h_o_p_e/em8axif/
219	em9329a	Apple_Soda	Damn I'm about to move to the Netherlands	2019-05-01 15:40:29	lonely	t5_2qjny	2019-02-06 17:37:17		t3_bjg2x5	t3_bjg2x5		1.0	/r/lonely/comments/bjg2x5/h_o_p_e/em9329a/
272	em9w3cq	rayzon2	I wish I could do this. I love weed and I live in a "legal" state where there are dab bars and hangouts to smoke. I can get anxiety sometimes when I smoke but I still like to socialize when high, makes it more interesting for some reason. I am going to try and just sit by myself at a shop or just say hi.	2019-05-01 20:32:16	lonely	t5_2qjny	2016-05-19 00:42:46		t3_bjg2x5	t3_bjg2x5		1.0	/r/lonely/comments/bjg2x5/h_o_p_e/em9w3cq/
1759	emp51bf	mecha_anon	Woah now lets not go and say crazy stuff we don't mean. &amp;#x200B; Maybe just a trash player hmmm, you feeling any better ?	2019-05-06 21:17:13	lonely	t5_2qjny			t3_bjg2x5	t1_emocjgd		1.0	/r/lonely/comments/bjg2x5/h_o_p_e/emp51bf/
157	em7xzd5	TheInternetSucks616	I will never celebrate any of my birthdays, i don't get why people get so excited about them, to me they are just a stupid date to remind you that you are getting old	2019-05-01 09:00:19	lonely	t5_2qjny			t3_bjgnec	t3_bjgnec		17.0	/r/lonely/comments/bjgnec/the_moment_you_realize_that_your_birthday_just/em7xzd5/
176	em865rn	ailurophile999	the only person that remembers my BD is my mom	2019-05-01 10:28:25	lonely	t5_2qjny			t3_bjgnec	t3_bjgnec		23.0	/r/lonely/comments/bjgnec/the_moment_you_realize_that_your_birthday_just/em865rn/
150	em7xkn0	supercactus666	Tinder	2019-05-01 08:54:49	lonely	t5_2qjny	2017-08-26 00:00:02		t3_bjgqhk	t3_bjgqhk		-6.0	/r/lonely/comments/bjgqhk/lonely_in_my_room/em7xkn0/
195	em8mi23	Marinetwinsims	That man is a great man. But can I message you? I want to ask a couple questions.	2019-05-01 13:03:35	lonely	t5_2qjny			t3_bjisg0	t3_bjisg0		5.0	/r/lonely/comments/bjisg0/talking_to_a_stranger/em8mi23/
204	em8v1ld	Chett_daniels	Really nice job talking to him, its the little interactions that can really bring us up and make us feel better. All it takes is a little kindness and understanding. I really love humanity. Thank you for this story, It really makes me happy	2019-05-01 14:21:48	lonely	t5_2qjny			t3_bjisg0	t3_bjisg0		2.0	/r/lonely/comments/bjisg0/talking_to_a_stranger/em8v1ld/
213	em90yyx	cort209	My name is Alex and I’m bi curious. I have been treated like trash but still keep my head up, can u give me some words of advice. Text me at (209) 507-2829	2019-05-01 15:20:28	lonely	t5_2qjny			t3_bjjvc4	t3_bjjvc4		-6.0	/r/lonely/comments/bjjvc4/if_life_has_treated_you_like_trash_and_you_still/em90yyx/
250	em9o7hf	aBJisStillaJob	Hey. You're not alone. Every single person who has upvoted you feels the same way or has in the past. I know how it's so painful that it hurts. It's all you think about and these people who are like "Stop looking blah blah blah" suck my dick because I'm with you. I know how bad it hurts and I know that you'd give anything just to be embraced. Loved. Cared for. Thought about. You deserve all of th…	2019-05-01 19:03:25	lonely	t5_2qjny	2018-04-15 20:48:29		t3_bjm507	t3_bjm507		37.0	/r/lonely/comments/bjm507/i_dont_even_want_to_masturbate_i_just_want_to/em9o7hf/
253	em9okcv	babyyessie	Message me, I'm just like you. I've had depression and anxiety since I was 13 and I'm 23 now.	2019-05-01 19:07:32	lonely	t5_2qjny			t3_bjnj3r	t3_bjnj3r		1.0	/r/lonely/comments/bjnj3r/people_suffering_from_loneliness_who_have_hope/em9okcv/
267	em9vboj	americkidraconi	I don't want to say I manage it well because I don't. For me the first step is the acceptance. I know that for whatever reason I am unable to make friends/relationships. I have no family and I am just me. So from that I find things I like and I do them. Personally, I try to make money as much as possible and then spend it all on travelling because that is what I enjoy. I walk a lot and hate being…	2019-05-01 20:24:05	lonely	t5_2qjny			t3_bjnj3r	t3_bjnj3r		3.0	/r/lonely/comments/bjnj3r/people_suffering_from_loneliness_who_have_hope/em9vboj/
297	epr90bz	[deleted]	[deleted]	2019-06-01 16:19:24	lonely	t5_2qjny			t3_bver27	t3_bver27		1.0	/r/lonely/comments/bver27/up_for_a_chat/epr90bz/
27	epowfk1	Jacrispy28	If it means anything, happy birthday	2019-05-31 22:22:07	lonely	t5_2qjny	2019-02-22 14:29:35		t3_bvflxd	t3_bvflxd		1.0	/r/lonely/comments/bvflxd/today_is_my_20th_birthday/epowfk1/
24	epow4zw	Jacrispy28	Scrolling through Reddit	2019-05-31 22:17:37	lonely	t5_2qjny	2019-02-22 14:29:35		t3_bvfwiw	t3_bvfwiw		8.0	/r/lonely/comments/bvfwiw/whats_everyone_doing_tonight/epow4zw/
25	epow6fr	Somber_Skeleton	Contemplated getting McDonald's. But instead I tried to fall asleep to see if I don't wake up in the morning. Waste of my time, because now it's late, no McDonald's yet, hungry, and I'm still alive.	2019-05-31 22:18:14	lonely	t5_2qjny			t3_bvfwiw	t3_bvfwiw		1.0	/r/lonely/comments/bvfwiw/whats_everyone_doing_tonight/epow6fr/
32	epoxg4l	thegaykid7	Does preparing to bare my soul to Reddit count as "fun", perhaps in the masochistic sense? If so, I'm about to have lots and lots of fun.	2019-05-31 22:37:30	lonely	t5_2qjny	2013-07-10 14:31:57		t3_bvfwiw	t3_bvfwiw		1.0	/r/lonely/comments/bvfwiw/whats_everyone_doing_tonight/epoxg4l/
43	epozku7	thegaykid7	More like a dozen+ posts haha. Some of them are health-related questions, others are stuff I've had bottled up for years but never really expressed. I figured now was as good a time as any to work on them and finally get those things off my chest. Some of the reasons I didn't do so earlier was that there are some things no one can help me with (ie, the health-related stuff), because I didn't want…	2019-05-31 23:10:47	lonely	t5_2qjny	2013-07-10 14:31:57		t3_bvfwiw	t1_epoxnyc		1.0	/r/lonely/comments/bvfwiw/whats_everyone_doing_tonight/epozku7/
59	epp21x2	ClF3ismyspiritanimal	I tried playing with my cats, but they told me I was Doing It Wrong. So here I am, staring listlessly into the void, as usual.	2019-05-31 23:50:57	lonely	t5_2qjny	2016-11-15 11:55:27		t3_bvfwiw	t3_bvfwiw		1.0	/r/lonely/comments/bvfwiw/whats_everyone_doing_tonight/epp21x2/
68	epp4g0v	1Peri-Pathetic1	Preparing for a trip.	2019-06-01 00:32:40	lonely	t5_2qjny			t3_bvfwiw	t3_bvfwiw		1.0	/r/lonely/comments/bvfwiw/whats_everyone_doing_tonight/epp4g0v/
172	epppgd7	Bambicunt	With every single friendship I’ve had, I stop replying, stop coming out and just lay in bed isolating myself more and making things worse. You’re not alone, I don’t know if it gets better but I hope it does.	2019-06-01 07:16:33	lonely	t5_2qjny	2016-03-28 19:21:18		t3_bvgcqu	t3_bvgcqu		2.0	/r/lonely/comments/bvgcqu/lonely_but_not_motivated_to_keep_up_with/epppgd7/
107	eppb6ey	2Karl	my advice is to not go looking. if you go looking for a girlfriend you'll make some poor decisions. I mean, you're gonna make some poor decisions anyway, but my advice is to just keep on doing the things you enjoy, or find some new things to enjoy, and chances are you'll run into someone to make some poor decisions with.	2019-06-01 02:50:54	lonely	t5_2qjny	2014-11-30 16:58:42		t3_bvhwdq	t3_bvhwdq		1.0	/r/lonely/comments/bvhwdq/girlfriend_troubles/eppb6ey/
190	epq0y2u	lonelyanton	I dont think you can just get a girlfriend, being in a relationship is an important thing you share with a certain someone. Go on dates with strangers and see if anyone is nice being around! Then let it evolve from there :)	2019-06-01 09:47:57	lonely	t5_2qjny			t3_bvhwdq	t3_bvhwdq		1.0	/r/lonely/comments/bvhwdq/girlfriend_troubles/epq0y2u/
125	eppfnya	[deleted]	[deleted]	2019-06-01 04:32:43	lonely	t5_2qjny			t3_bvin5q	t3_bvin5q		3.0	/r/lonely/comments/bvin5q/two_days_since_my_birthday_and_not_even_one/eppfnya/
129	eppg4bs	[deleted]	[deleted]	2019-06-01 04:43:24	lonely	t5_2qjny			t3_bvin5q	t1_eppfyjj		1.0	/r/lonely/comments/bvin5q/two_days_since_my_birthday_and_not_even_one/eppg4bs/
135	eppgkgm	[deleted]	[deleted]	2019-06-01 04:52:38	lonely	t5_2qjny			t3_bvin5q	t1_eppggmn		1.0	/r/lonely/comments/bvin5q/two_days_since_my_birthday_and_not_even_one/eppgkgm/
170	eppo18l	Its_Dat_SadBoi	Yep me too, just did a post on this for my birthday granted i did get one wish from a friend whos on the other side of the country and the only person i would consider in my life the past decade as a true friend. But he's far away as stated. There's something just heavy about going through a full day that's supposed to basically be about you and have no one give a shit about it. I lied to my fami…	2019-06-01 06:55:13	lonely	t5_2qjny	2018-06-05 02:32:36		t3_bvin5q	t3_bvin5q		1.0	/r/lonely/comments/bvin5q/two_days_since_my_birthday_and_not_even_one/eppo18l/
174	eppqrdv	Strongeras4	Happy birthday 🥳	2019-06-01 07:35:36	lonely	t5_2qjny	2019-03-30 06:15:43		t3_bvin5q	t3_bvin5q		1.0	/r/lonely/comments/bvin5q/two_days_since_my_birthday_and_not_even_one/eppqrdv/
200	epq3yrx	Maricha7991	It is very normal, yeah. At this point i kind of keep in mind that they just forgot. My friends have other things going on in their lives. Which are objectively more important then my birthday. So i keep that in mind when i want to get mad at them for forgetting my birthday. But, i do get really sad sometimes, i can't help it... I remember their birthdays perfectly. So they not remembering mine, …	2019-06-01 10:22:10	lonely	t5_2qjny			t3_bvin5q	t3_bvin5q		1.0	/r/lonely/comments/bvin5q/two_days_since_my_birthday_and_not_even_one/epq3yrx/
253	epqwqf5	Headsup1958	A couple days late, but Happy Birthday Robben656!	2019-06-01 14:30:31	lonely	t5_2qjny	2015-12-02 13:58:38		t3_bvin5q	t3_bvin5q		1.0	/r/lonely/comments/bvin5q/two_days_since_my_birthday_and_not_even_one/epqwqf5/
191	epq16ig	TurtleTheRedditor	My iPhone is for a clock and Reddit. I know exactly how you feel	2019-06-01 09:50:30	lonely	t5_2qjny	2018-10-24 12:36:14		t3_bvku70	t3_bvku70		18.0	/r/lonely/comments/bvku70/my_iphone_is_literally_just_a_clock/epq16ig/
341	eprigbl	LaraBedstraw	Out of curiosity, what setting are you in thay makes socializing worthless?	2019-06-01 17:37:58	lonely	t5_2qjny	2018-01-08 18:48:20		t3_bvlhth	t3_bvlhth		1.0	/r/lonely/comments/bvlhth/deprived_extrovert_would_appreciate_conversation/eprigbl/
223	epqi5uh	LyGladiatrix	Do you want people to choose the worst person for them? Instead of thinking you are not the best think otherwise, your way or perceiving yourself is going to change the way the others see you.	2019-06-01 12:23:52	lonely	t5_2qjny	2018-05-06 04:30:47		t3_bvli96	t3_bvli96		2.0	/r/lonely/comments/bvli96/shell_always_pick_the_best_guy/epqi5uh/
747	ept7w82	justherejustthere	If she forgets about u and is so difficult to get a response from then she definitely isn’t perfect for you. You deserve someone who won’t do those things	2019-06-02 10:00:06	lonely	t5_2qjny			t3_bvlzw8	t3_bvlzw8		2.0	/r/lonely/comments/bvlzw8/this_is_third_time_something_like_this_happens_to/ept7w82/
254	epqwrqg	barnicle742013	Hey..	2019-06-01 14:30:52	lonely	t5_2qjny	2018-06-15 02:33:47		t3_bvm4mh	t3_bvm4mh		1.0	/r/lonely/comments/bvm4mh/anybody_want_to_talk/epqwrqg/
256	epqwz8v	barnicle742013	What do you wanna talk about..unfortunately..i am not a girl.	2019-06-01 14:32:52	lonely	t5_2qjny	2018-06-15 02:33:47		t3_bvm4mh	t1_epqwug7		1.0	/r/lonely/comments/bvm4mh/anybody_want_to_talk/epqwz8v/
264	epqxj0z	barnicle742013	I am guessing girls..?	2019-06-01 14:38:07	lonely	t5_2qjny	2018-06-15 02:33:47		t3_bvm4mh	t1_epqxgg7		1.0	/r/lonely/comments/bvm4mh/anybody_want_to_talk/epqxj0z/
232	epqmdbt	Somber_Skeleton	Man I feel you on this. Similar thing happened to me recently. It's the "not knowing why" part that reall kills you. If any exchanges between us are going to end, at least tell me why so I don't beat myself up over something that may not be true. Who knows. Maybe for you it's just a slight fluke and she'll come back, I hope the best for you buddy. Btw, what game and console were you talking about…	2019-06-01 13:00:27	lonely	t5_2qjny			t3_bvmwms	t3_bvmwms		2.0	/r/lonely/comments/bvmwms/i_need_a_connection_again_not_wifi/epqmdbt/
236	epqmptc	Somber_Skeleton	Damn, I got Xbox but I don't even have OW. Oh well, stil, best of luck to you my man. My advice is to do your best to just stay independent. You're fine before you have something, then you lose it and you feel terrible. Just try to not make your happiness rely on things that require other people. I struggle with it myself and it's on and off. You got this my guy.	2019-06-01 13:03:42	lonely	t5_2qjny			t3_bvmwms	t1_epqmfqd		1.0	/r/lonely/comments/bvmwms/i_need_a_connection_again_not_wifi/epqmptc/
301	epr9sjw	Eternal-Silver	So many people on this sub want those same things, it's not like you're all alone. I'm sure you'll meet someone eventually, for now do your best with what you've got.	2019-06-01 16:26:07	lonely	t5_2qjny	2018-06-24 02:55:46		t3_bvn53j	t3_bvn53j		3.0	/r/lonely/comments/bvn53j/an_emotional_breakdown/epr9sjw/
321	eprfcsy	0ch1ll	Oh same. Wanna talk? :)	2019-06-01 17:12:38	lonely	t5_2qjny			t3_bvn53j	t3_bvn53j		3.0	/r/lonely/comments/bvn53j/an_emotional_breakdown/eprfcsy/
408	eprzdte	lululeesa68	Me too	2019-06-01 20:05:48	lonely	t5_2qjny	2018-11-10 10:00:02		t3_bvn53j	t3_bvn53j		2.0	/r/lonely/comments/bvn53j/an_emotional_breakdown/eprzdte/
415	eps01jj	Stewe07	It happens to me too, but mostly when night comes, i just feel really depressed and wish to have someone to comfort me, but reality is very disappointing. The only thing that keeps me going is that someday all this pain will go away, someday.	2019-06-01 20:13:04	lonely	t5_2qjny	2018-07-21 04:58:47		t3_bvn53j	t3_bvn53j		2.0	/r/lonely/comments/bvn53j/an_emotional_breakdown/eps01jj/
630	epsrth3	Eternal-Silver	Run your own race at your own pace. I believe in law of attraction, show more of who you are and people will come to you.	2019-06-02 04:04:35	lonely	t5_2qjny	2018-06-24 02:55:46		t3_bvn53j	t1_epslqfe		2.0	/r/lonely/comments/bvn53j/an_emotional_breakdown/epsrth3/
645	epsti68	Eternal-Silver	It is in itself, but for me once I realise that there is no other choice it becomes easy. Thing is, no matter what you do you're gonna attract certain people and push away others, realise that you can't have them all. If you're yourself you'll attract the right people for you, if you're not yourself you'll push away the right people for you and attract the wrong kind. It's a bit like marketing, t…	2019-06-02 04:51:51	lonely	t5_2qjny	2018-06-24 02:55:46		t3_bvn53j	t1_epsszms		2.0	/r/lonely/comments/bvn53j/an_emotional_breakdown/epsti68/
651	epsu5wt	Eternal-Silver	Wish you all the luck in the world!	2019-06-02 05:10:42	lonely	t5_2qjny	2018-06-24 02:55:46		t3_bvn53j	t1_epsu583		1.0	/r/lonely/comments/bvn53j/an_emotional_breakdown/epsu5wt/
257	epqx0e9	lifeisajokeHA	Sorry to hear that brother. Mark Twain theorized that man is equally miserable as they are happy so just remember that things will get better. Have a upvote as well	2019-06-01 14:33:11	lonely	t5_2qjny			t3_bvnwbd	t3_bvnwbd		1.0	/r/lonely/comments/bvnwbd/i_am_drunk_and_i_need_someone_to_talk_to/epqx0e9/
260	epqx469	lifeisajokeHA	Why? 24	2019-06-01 14:34:12	lonely	t5_2qjny			t3_bvnwbd	t1_epqx2v0		1.0	/r/lonely/comments/bvnwbd/i_am_drunk_and_i_need_someone_to_talk_to/epqx469/
266	epqyy88	snorting_anthrax	Hey dude, how you feeling right now?	2019-06-01 14:51:36	lonely	t5_2qjny	2018-07-25 22:25:26		t3_bvnwbd	t3_bvnwbd		1.0	/r/lonely/comments/bvnwbd/i_am_drunk_and_i_need_someone_to_talk_to/epqyy88/
325	eprfjtn	mackowidz	Same here. I'd like some attention, but it only makes me feel good if it's coming from certain people - otherwise it feels nice but it's nothing spectacular. Makes me feel bad cuz at this point I should take what I can.	2019-06-01 17:14:12	lonely	t5_2qjny	2015-10-13 12:12:27		t3_bvnzhe	t3_bvnzhe		3.0	/r/lonely/comments/bvnzhe/weird/eprfjtn/
275	epr246i	FlipDRT	Happy Birthday!	2019-06-01 15:20:48	lonely	t5_2qjny			t3_bvofpq	t3_bvofpq		23.0	/r/lonely/comments/bvofpq/it_is_my_birthday/epr246i/
277	epr2pgy	DracoMors	HAPPY BIRTHDAY!	2019-06-01 15:26:15	lonely	t5_2qjny	2017-11-01 01:20:44		t3_bvofpq	t3_bvofpq		9.0	/r/lonely/comments/bvofpq/it_is_my_birthday/epr2pgy/
281	epr30tb	DracoMors	How you celebrating?	2019-06-01 15:29:14	lonely	t5_2qjny	2017-11-01 01:20:44		t3_bvofpq	t1_epr2ydm		2.0	/r/lonely/comments/bvofpq/it_is_my_birthday/epr30tb/
284	epr4nvi	bvolk11	Happy birthday!	2019-06-01 15:44:10	lonely	t5_2qjny	2018-05-20 17:47:16		t3_bvofpq	t3_bvofpq		2.0	/r/lonely/comments/bvofpq/it_is_my_birthday/epr4nvi/
290	epr7ny2	Eternal-Silver	Happy birthday.	2019-06-01 16:08:28	lonely	t5_2qjny	2018-06-24 02:55:46		t3_bvofpq	t3_bvofpq		2.0	/r/lonely/comments/bvofpq/it_is_my_birthday/epr7ny2/
293	epr81ft	NanoProxy	Happy birthday , get yourself a nice cake ! Since its your birthday you can buy whatever cake you want , but i would appreciate it if its something with blueberries, thanks.	2019-06-01 16:11:25	lonely	t5_2qjny	2017-07-23 13:41:56		t3_bvofpq	t3_bvofpq		17.0	/r/lonely/comments/bvofpq/it_is_my_birthday/epr81ft/
299	epr98mt	FredricKawallski	Happy Birthday!!	2019-06-01 16:21:15	lonely	t5_2qjny			t3_bvofpq	t3_bvofpq		2.0	/r/lonely/comments/bvofpq/it_is_my_birthday/epr98mt/
305	epradj2	embarrassed_hermit18	Well, it's already been said but happy birthday!	2019-06-01 16:31:15	lonely	t5_2qjny	2018-10-28 17:34:42		t3_bvofpq	t3_bvofpq		2.0	/r/lonely/comments/bvofpq/it_is_my_birthday/epradj2/
331	eprgp23	ubebre4d	Happy birthday!!! :) ❤️	2019-06-01 17:23:38	lonely	t5_2qjny	2019-03-15 17:10:06		t3_bvofpq	t3_bvofpq		2.0	/r/lonely/comments/bvofpq/it_is_my_birthday/eprgp23/
352	eprkhg8	whatevertfusay	Happy birthday. Don't feel lonely we are here for you.	2019-06-01 17:56:16	lonely	t5_2qjny	2019-03-16 21:00:16		t3_bvofpq	t3_bvofpq		2.0	/r/lonely/comments/bvofpq/it_is_my_birthday/eprkhg8/
373	eprp3x0	Little_Xploit	Happy birthday, internet stranger :D	2019-06-01 18:36:32	lonely	t5_2qjny	2018-07-11 13:59:52		t3_bvofpq	t3_bvofpq		2.0	/r/lonely/comments/bvofpq/it_is_my_birthday/eprp3x0/
376	eprpz1w	James-Avatar	Happy birthday 🥳	2019-06-01 18:44:10	lonely	t5_2qjny	2018-06-09 18:06:30		t3_bvofpq	t3_bvofpq		2.0	/r/lonely/comments/bvofpq/it_is_my_birthday/eprpz1w/
380	eprryjd	FallonKristerson	Happy birthday!!!	2019-06-01 19:01:15	lonely	t5_2qjny	2019-02-10 16:31:38		t3_bvofpq	t3_bvofpq		2.0	/r/lonely/comments/bvofpq/it_is_my_birthday/eprryjd/
392	eprwb8o	Tonys30288	Happy birthday congrats on living longer	2019-06-01 19:32:54	lonely	t5_2qjny			t3_bvofpq	t3_bvofpq		2.0	/r/lonely/comments/bvofpq/it_is_my_birthday/eprwb8o/
400	epryghj	vilisbon	happy birthday!! enjoy your day! 🎉	2019-06-01 19:55:11	lonely	t5_2qjny	2017-09-05 06:37:14		t3_bvofpq	t3_bvofpq		2.0	/r/lonely/comments/bvofpq/it_is_my_birthday/epryghj/
402	eprys1z	zephyr_33	Otanjoubi (B'day in weeb language) !	2019-06-01 19:58:51	lonely	t5_2qjny	2018-05-02 04:41:04		t3_bvofpq	t3_bvofpq		2.0	/r/lonely/comments/bvofpq/it_is_my_birthday/eprys1z/
410	eprznu9	Forgotten_silence	Happy birthday! I hope your night is full of wonders!	2019-06-01 20:08:52	lonely	t5_2qjny			t3_bvofpq	t3_bvofpq		1.0	/r/lonely/comments/bvofpq/it_is_my_birthday/eprznu9/
416	eps024v	Lordjayy	Happy birthday ! How old are you?	2019-06-01 20:13:15	lonely	t5_2qjny	2016-02-19 23:43:57		t3_bvofpq	t3_bvofpq		1.0	/r/lonely/comments/bvofpq/it_is_my_birthday/eps024v/
417	eps074r	aTron6424	Happy birthday! I can relate, no one really cares about my birthday so I try to sneak it in when I can.	2019-06-01 20:14:47	lonely	t5_2qjny	2017-05-20 17:26:57		t3_bvofpq	t3_bvofpq		2.0	/r/lonely/comments/bvofpq/it_is_my_birthday/eps074r/
419	eps0ohq	etrinalyuno	Happy Birthday m8. Times are tough but keep moving forward	2019-06-01 20:20:03	lonely	t5_2qjny	2017-06-01 03:06:46		t3_bvofpq	t3_bvofpq		3.0	/r/lonely/comments/bvofpq/it_is_my_birthday/eps0ohq/
420	eps0sox	CharmsWay	Hey friend, happy wonderful birthday!!	2019-06-01 20:21:26	lonely	t5_2qjny	2016-10-06 09:59:11		t3_bvofpq	t3_bvofpq		2.0	/r/lonely/comments/bvofpq/it_is_my_birthday/eps0sox/
430	eps2odb	Raiiny00	Happy birthday fellow Gemini! Mine is tomorrow and I will be spending it alone too. Dont let it get you down. I hope you have wonderful birthday and do something you enjoy, for yourself!	2019-06-01 20:41:54	lonely	t5_2qjny	2015-05-08 22:41:14		t3_bvofpq	t3_bvofpq		5.0	/r/lonely/comments/bvofpq/it_is_my_birthday/eps2odb/
471	epsa727	[deleted]	I get the feels. Everyone needs love, so here's some for you on your birthday &lt;3	2019-06-01 22:24:17	lonely	t5_2qjny			t3_bvofpq	t3_bvofpq		2.0	/r/lonely/comments/bvofpq/it_is_my_birthday/epsa727/
487	epse8g2	trying2heal	HAPPY FUCKING BIRTHDAY YO!!	2019-06-01 23:24:51	lonely	t5_2qjny	2017-12-25 20:17:12		t3_bvofpq	t3_bvofpq		4.0	/r/lonely/comments/bvofpq/it_is_my_birthday/epse8g2/
289	epr7dih	Eternal-Silver	You should congratulate them, they aren't your problem. When would make you good enough?	2019-06-01 16:06:13	lonely	t5_2qjny	2018-06-24 02:55:46		t3_bvonbn	t3_bvonbn		1.0	/r/lonely/comments/bvonbn/my_best_friend_got_engaged_today/epr7dih/
296	epr905w	Eternal-Silver	Don't let that bother you, if anything I think that it's great that you're there even though it's difficult. That's what it means to care about others, they're lucky to have you actually. That's the problem. If you had something to aspire to then there would be hope to eventually get there, however in this case you're comparing yourself to something that NO ONE can be. You don't need to be perfec…	2019-06-01 16:19:21	lonely	t5_2qjny	2018-06-24 02:55:46		t3_bvonbn	t1_epr8dty		1.0	/r/lonely/comments/bvonbn/my_best_friend_got_engaged_today/epr905w/
304	epra7gr	Eternal-Silver	Alright, what would it mean for you to be good enough?	2019-06-01 16:29:47	lonely	t5_2qjny	2018-06-24 02:55:46		t3_bvonbn	t1_epr9tz7		1.0	/r/lonely/comments/bvonbn/my_best_friend_got_engaged_today/epra7gr/
313	eprduh6	Eternal-Silver	Hang out with out intention of meeting anyone. I know that this might seem paradoxical but hear me out. It's actually really difficult to meet people with the sole purpose of meeting people, especially people of opposite gender since they know what's up. Meeting people like that is all about impressing them and how can you do that when you've just seen the person for the first time in your life? …	2019-06-01 17:00:41	lonely	t5_2qjny	2018-06-24 02:55:46		t3_bvp6mf	t3_bvp6mf			/r/lonely/comments/bvp6mf/tired_of_constant_social_isolation/eprduh6/
314	eprdwpj	zoetje_90s	What a shame that they aren’t making the effort to get to know you. It’s clearly their loss! Just try and focus on doing whatever you can to do the best possible job you can do when the training is over you’re in a great position to move forward with it. Keep messaging family and friends whenever you get a break for support. I always try and tell myself when I’m going through a difficult time tha…	2019-06-01 17:01:11	lonely	t5_2qjny	2019-01-10 10:19:49		t3_bvpefd	t3_bvpefd		3.0	/r/lonely/comments/bvpefd/im_so_alone_i_feel_like_crying/eprdwpj/
329	eprg1ua	BigDiccDamage	I feel like you are bragging	2019-06-01 17:18:20	lonely	t5_2qjny	2018-11-26 22:02:43		t3_bvpom0	t3_bvpom0		-2.0	/r/lonely/comments/bvpom0/why_do_people_all_of_a_sudden_wanna_message_me/eprg1ua/
337	eprhxji	Eternal-Silver	I wonder what made you belive that this is a right sub for this?	2019-06-01 17:33:39	lonely	t5_2qjny	2018-06-24 02:55:46		t3_bvpom0	t3_bvpom0			/r/lonely/comments/bvpom0/why_do_people_all_of_a_sudden_wanna_message_me/eprhxji/
357	eprlfdf	Eternal-Silver	You are correct and I've made a mistake, apologies.	2019-06-01 18:04:51	lonely	t5_2qjny	2018-06-24 02:55:46		t3_bvpom0	t1_eprksx1		1.0	/r/lonely/comments/bvpom0/why_do_people_all_of_a_sudden_wanna_message_me/eprlfdf/
385	eprsw7y	Eternal-Silver	I think I did more, my bad.	2019-06-01 19:08:07	lonely	t5_2qjny	2018-06-24 02:55:46		t3_bvpom0	t1_eprpcw6		1.0	/r/lonely/comments/bvpom0/why_do_people_all_of_a_sudden_wanna_message_me/eprsw7y/
342	eprinrv	Eternal-Silver	It's better to seek professional help than to risk losing life over something like this, which you really shouldn't do over something like this! Btw I love how you've mentioned a friend who sucks at texting and the fact that you're being ghosted yourself, kind of ironic.	2019-06-01 17:39:51	lonely	t5_2qjny	2018-06-24 02:55:46		t3_bvpqqq	t3_bvpqqq		2.0	/r/lonely/comments/bvpqqq/lonely_and_sad/eprinrv/
347	eprjfpu	Eternal-Silver	Oh, that came across in a wrong way then, sorry about that. How about starting to go out when others invite you, maybe even inviting them yourself?	2019-06-01 17:46:48	lonely	t5_2qjny	2018-06-24 02:55:46		t3_bvpqqq	t1_eprj26s		3.0	/r/lonely/comments/bvpqqq/lonely_and_sad/eprjfpu/
369	epro2zt	ayeayeayez	What sports or interests you have ? Join a club. Go every week - maybe twice a week. Commit to it. Don't stop going when it's difficult. After a few weeks suggest a coffee to one or two or three of the people you like. After a bit more time, lunch. After a bit more time, maybe do something else with them outside the club activity. Don't give up. Take small steps.	2019-06-01 18:27:59	lonely	t5_2qjny	2018-12-24 17:00:36		t3_bvpqqq	t3_bvpqqq		2.0	/r/lonely/comments/bvpqqq/lonely_and_sad/epro2zt/
374	eprp6n3	ayeayeayez	Fill your diary with things where you are forced to interact in a group with others. Teams, group hobbies, clubs, societies. Just do it. Stop overthinking it. You get one life. You might be scared and nervous but remember many of the others are too. All it takes is a "hi how are you, my name is....". Just do it. Good luck.	2019-06-01 18:37:08	lonely	t5_2qjny	2018-12-24 17:00:36		t3_bvpqqq	t1_eprokmj		2.0	/r/lonely/comments/bvpqqq/lonely_and_sad/eprp6n3/
360	eprm99p	ubebre4d	Yup summer is the worst for me too!!! I honestly hate summer just because it’s when I am the loneliest haha	2019-06-01 18:12:29	lonely	t5_2qjny	2019-03-15 17:10:06		t3_bvq8oc	t3_bvq8oc		3.0	/r/lonely/comments/bvq8oc/lonely_evenings/eprm99p/
56	esggfet	Julian081294	Find hobbies, find things that you enjoy doing and do those things with other people that enjoy doing them. How to find those things? Try new things :) Good luck	2019-06-30 23:38:29	lonely	t5_2qjny			t3_c7ms7n	t3_c7ms7n		1.0	/r/lonely/comments/c7ms7n/lonely/esggfet/
1085	esnz9o9	[deleted]	[deleted]	2019-07-03 08:03:17	lonely	t5_2qjny			t3_c7ms7n	t3_c7ms7n		1.0	/r/lonely/comments/c7ms7n/lonely/esnz9o9/
41	esgeolj	Al1258	Sorry that happens to you, if you think about it life is just like that no one truly stays around forever. That's the part that scares me the most.	2019-06-30 23:14:52	lonely	t5_2qjny	2019-01-16 08:42:32		t3_c7nc3k	t3_c7nc3k		1.0	/r/lonely/comments/c7nc3k/im_so_lonely/esgeolj/
46	esgfhp7	Al1258	Don't ever think your not good enough, you matter just like everyone else	2019-06-30 23:25:59	lonely	t5_2qjny	2019-01-16 08:42:32		t3_c7nc3k	t1_esgf1xm		1.0	/r/lonely/comments/c7nc3k/im_so_lonely/esgfhp7/
52	esgg6e3	Al1258	It's okay, do you have deep hatred for yourself?	2019-06-30 23:35:08	lonely	t5_2qjny	2019-01-16 08:42:32		t3_c7nc3k	t1_esgftpr		1.0	/r/lonely/comments/c7nc3k/im_so_lonely/esgg6e3/
63	esggv6a	Owmyflushot	Why do you decline?	2019-06-30 23:44:19	lonely	t5_2qjny	2018-10-12 15:52:21		t3_c7nc3k	t3_c7nc3k		1.0	/r/lonely/comments/c7nc3k/im_so_lonely/esggv6a/
72	esgizdr	Owmyflushot	Are you hurting because you think that the real you drives people away, or are you hurting because it sucks to let people know the real you if they’re just gonna leave?	2019-07-01 00:14:16	lonely	t5_2qjny	2018-10-12 15:52:21		t3_c7nc3k	t1_esghb63		1.0	/r/lonely/comments/c7nc3k/im_so_lonely/esgizdr/
83	esgl8kq	Owmyflushot	The real you doesn’t drive people away. I’m betting that you have been hurt and now you’re afraid to trust anyone anymore. That’s very understandable. But you gotta step telling yourself that people leave because there’s just something fundamentally wrong with you, because that’s not true.	2019-07-01 00:48:38	lonely	t5_2qjny	2018-10-12 15:52:21		t3_c7nc3k	t1_esgj4za		2.0	/r/lonely/comments/c7nc3k/im_so_lonely/esgl8kq/
57	esggflr	Owmyflushot	You need to be seen and be known. It hurts profoundly when this need is not being met. May I ask your age?	2019-06-30 23:38:33	lonely	t5_2qjny	2018-10-12 15:52:21		t3_c7ngi8	t3_c7ngi8		1.0	/r/lonely/comments/c7ngi8/sometimes_it_makes_me_angry/esggflr/
71	esgiuwh	Owmyflushot	That wasn’t why I asked, but I understand why you thought that. I was just trying to get a better visualization of you &amp; your situation.	2019-07-01 00:12:28	lonely	t5_2qjny	2018-10-12 15:52:21		t3_c7ngi8	t1_esggu0e		1.0	/r/lonely/comments/c7ngi8/sometimes_it_makes_me_angry/esgiuwh/
84	esglbwf	Owmyflushot	Nothing wrong with working instead of going to college. What kind of work do you do?	2019-07-01 00:50:08	lonely	t5_2qjny	2018-10-12 15:52:21		t3_c7ngi8	t1_esgj5z7		1.0	/r/lonely/comments/c7ngi8/sometimes_it_makes_me_angry/esglbwf/
53	esgg7yv	Owmyflushot	I’ve been in a similar situation. Something that helped me was to hold myself, pet my own head, put my hand on my heart, and that kind of thing. And I would verbally say comforting things to myself like, “This is is hard right now. You’re going to be okay, sweetheart.” It tricks your brain just a little bit. Not a huge amount, but a little bit.	2019-06-30 23:35:43	lonely	t5_2qjny	2018-10-12 15:52:21		t3_c7nhvh	t3_c7nhvh		2.0	/r/lonely/comments/c7nhvh/i_have_never_been_this_lonely_in_my_life_in_the/esgg7yv/
12149	euxs3yr	[deleted]	[deleted]	2019-07-25 17:44:38	lonely	t5_2qjny			t3_c7nkso	t3_c7nkso		1.0	/r/lonely/comments/c7nkso/anyone_here_have_xbox_live_or_interested_in/euxs3yr/
105	esgoy6h	Al1258	Never too old to make new friends	2019-07-01 01:53:10	lonely	t5_2qjny	2019-01-16 08:42:32		t3_c7oona	t3_c7oona		2.0	/r/lonely/comments/c7oona/fed_up_with_being_lonely/esgoy6h/
107	esgpaxg	Al1258	Would you be okay with friends online?	2019-07-01 01:59:42	lonely	t5_2qjny	2019-01-16 08:42:32		t3_c7oona	t1_esgp7ws		1.0	/r/lonely/comments/c7oona/fed_up_with_being_lonely/esgpaxg/
110	esgq1g4	Al1258	There's tons of people here willing to be your friend:), I would be but you'll lose interest quickly I'm boring haha	2019-07-01 02:14:00	lonely	t5_2qjny	2019-01-16 08:42:32		t3_c7oona	t1_esgpk4v		1.0	/r/lonely/comments/c7oona/fed_up_with_being_lonely/esgq1g4/
113	esgqd5w	Owmyflushot	The kindest thing you can do for him is *trust* him and give him his space. The kindest thing you can do for yourself.... ...is also to *trust* him and give him his space. Sometimes the panicked need for reassurance is the *reason* why a lover needs space from you. It can be a vicious cycle. Do your best to just trust. I know it’s hard.	2019-07-01 02:20:26	lonely	t5_2qjny	2018-10-12 15:52:21		t3_c7oona	t3_c7oona		2.0	/r/lonely/comments/c7oona/fed_up_with_being_lonely/esgqd5w/
117	esgr0sb	Owmyflushot	Your instinct is good to not hassle him. If he has explicitly asked for space, that is the same as saying “do not hassle me.” After he has had his space, talk to him about how it hurts when he pulls away. Unfortunately, he might be an avoidant-attachment type of man, in which case you definitely can’t hassle him. I know it’s lonely right now. You absolutely can make friends at your age. Source: a…	2019-07-01 02:33:52	lonely	t5_2qjny	2018-10-12 15:52:21		t3_c7oona	t1_esgqhv4		1.0	/r/lonely/comments/c7oona/fed_up_with_being_lonely/esgr0sb/
111	esgq80g	Owmyflushot	This is kind of how a lot of dating goes. It can be brutal. The good news is: you seem pretty emotionally aware and introspective. That’s an important skill. I’m sorry that you’re hurting. Dating really does suck sometimes.	2019-07-01 02:17:36	lonely	t5_2qjny	2018-10-12 15:52:21		t3_c7osl7	t3_c7osl7		3.0	/r/lonely/comments/c7osl7/unfriended_the_girl_who_took_my_virginity_today/esgq80g/
122	esgrjqe	pleasedphoenix	I’ve definitely felt this way. Feel free to message me if you need someone to talk to	2019-07-01 02:44:57	lonely	t5_2qjny			t3_c7p61q	t3_c7p61q		2.0	/r/lonely/comments/c7p61q/love_is_cruel/esgrjqe/
125	esgry75	pleasedphoenix	My brother just got out of a relationship that sounds similar. The best thing that you can do is focus on what you’re interested in. Like doing a hobby you love or ever starting a hobby you’ve always wanted to do. Start a new job, buy something you’ve always wanted, go on a mini vacation. These will keep your mind off the situation and you’ll also be having fun	2019-07-01 02:53:28	lonely	t5_2qjny			t3_c7p61q	t1_esgrlmf		2.0	/r/lonely/comments/c7p61q/love_is_cruel/esgry75/
151	esgy5pp	[deleted]	I suffer something similar, but am interested in the circumstances that you think led this to happening? Me personally, I had unrestricted internet access at a very young age and spent time roleplaying, literally, 8 hours a day. Needless to say I kind of missed out on what might be called normal social development. It makes me angry and sad that there's nothing I can do about it, and my social sk…	2019-07-01 05:27:03	lonely	t5_2qjny			t3_c7qdov	t3_c7qdov		2.0	/r/lonely/comments/c7qdov/i_cant_help_but_laugh_at_how_i_missed_out_on_my/esgy5pp/
154	esgzkta	GalacticDeviant	I can't speak about your situation. But I have serious commitment issues. So when i had my daughter I felt trapped and even thought of dying to escape. Run away and leave her with the father, he makes way more than me anyway and his job offers daycare. But I stuck through it and expressed my fears to my husband, I feel closer to both of them but I still have thoughts of what life could be. Being …	2019-07-01 06:04:00	lonely	t5_2qjny	2016-08-11 22:34:05		t3_c7qn4b	t3_c7qn4b		2.0	/r/lonely/comments/c7qn4b/all_out_there/esgzkta/
208	eshp6jr	Agusto_0	Sure, dm me if you want. I'm curious about dnd it seems fun but I haven't really had a way to try it.	2019-07-01 12:23:42	lonely	t5_2qjny	2017-09-29 20:28:27		t3_c7sxx3	t3_c7sxx3		1.0	/r/lonely/comments/c7sxx3/hey_does_anyone_wanna_talk/eshp6jr/
214	eshrgyy	stefefeh	I've been looking to get into DND, maybe you can help me understand it better?	2019-07-01 12:46:24	lonely	t5_2qjny			t3_c7sxx3	t3_c7sxx3		1.0	/r/lonely/comments/c7sxx3/hey_does_anyone_wanna_talk/eshrgyy/
200	eshkw0l	thatdrunknextdoor	I do this a lot and feel the same	2019-07-01 11:36:15	lonely	t5_2qjny			t3_c7thfo	t3_c7thfo		1.0	/r/lonely/comments/c7thfo/so_ive_come_out_to_drink_a_couple_of_beers_all_by/eshkw0l/
204	eshmpdu	mc1120	I know how you feel. Just be careful. Alcohol can become a friend if you let it. I know from experience. It's become my only friend. You don't wanna end up like me.	2019-07-01 11:56:28	lonely	t5_2qjny	2018-04-09 08:20:22		t3_c7thfo	t3_c7thfo		1.0	/r/lonely/comments/c7thfo/so_ive_come_out_to_drink_a_couple_of_beers_all_by/eshmpdu/
223	eshx9ph	coronado_dutroux	I wish there were less people here	2019-07-01 13:39:01	lonely	t5_2qjny	2019-03-20 14:27:30		t3_c7wism	t3_c7wism		21.0	/r/lonely/comments/c7wism/we_just_hit_50000_people_on_this_sub/eshx9ph/
241	esi8yfl	pleasedphoenix	Happy birthday!! Go out and have an amazing birthday dinner! You deserve it!	2019-07-01 15:24:46	lonely	t5_2qjny			t3_c7yo6y	t3_c7yo6y		69.0	/r/lonely/comments/c7yo6y/its_my_birthday_today_and_it_is_empty_as_usual/esi8yfl/
244	esi9u20	foxdash	Happy birthday! I dont know how to make cool comments tho, sorry!	2019-07-01 15:32:52	lonely	t5_2qjny	2015-07-23 02:22:14		t3_c7yo6y	t3_c7yo6y		24.0	/r/lonely/comments/c7yo6y/its_my_birthday_today_and_it_is_empty_as_usual/esi9u20/
247	esib0lh	yiffjunkie69	Damn! Mr. Anonymous Moneybags over here hooked your post up with some bling!	2019-07-01 15:43:46	lonely	t5_2qjny			t3_c7yo6y	t3_c7yo6y		89.0	/r/lonely/comments/c7yo6y/its_my_birthday_today_and_it_is_empty_as_usual/esib0lh/
255	esic2o0	Infecte	Happy birthday, I hope you'll get someone special to celebrate it with you next year.	2019-07-01 15:53:31	lonely	t5_2qjny	2018-07-19 13:33:39		t3_c7yo6y	t3_c7yo6y		14.0	/r/lonely/comments/c7yo6y/its_my_birthday_today_and_it_is_empty_as_usual/esic2o0/
257	esic9dc	capicola_king	Happy day of birth	2019-07-01 15:55:12	lonely	t5_2qjny			t3_c7yo6y	t3_c7yo6y		18.0	/r/lonely/comments/c7yo6y/its_my_birthday_today_and_it_is_empty_as_usual/esic9dc/
263	esicr4c	Allcomplex	Happy young day fellow cancer	2019-07-01 15:59:48	lonely	t5_2qjny	2019-01-21 13:05:45		t3_c7yo6y	t3_c7yo6y		13.0	/r/lonely/comments/c7yo6y/its_my_birthday_today_and_it_is_empty_as_usual/esicr4c/
264	esics6c	capicola_king	I’m concerned now, how will my day of unbirth be interesting?	2019-07-01 16:00:05	lonely	t5_2qjny			t3_c7yo6y	t1_esicndz		8.0	/r/lonely/comments/c7yo6y/its_my_birthday_today_and_it_is_empty_as_usual/esics6c/
274	esifqnk	sad_ass	I'm going to be 23 next month! Happy birthday! I hope you find some spare money to treat yourself with.	2019-07-01 16:27:35	lonely	t5_2qjny	2018-11-27 10:19:32		t3_c7yo6y	t3_c7yo6y		11.0	/r/lonely/comments/c7yo6y/its_my_birthday_today_and_it_is_empty_as_usual/esifqnk/
282	esihkql	Unraveltheworld	No matter where you are, I’ll always be watching over you, you lil pimp. Happy Birthday Buddy!	2019-07-01 16:43:49	lonely	t5_2qjny			t3_c7yo6y	t3_c7yo6y		3.0	/r/lonely/comments/c7yo6y/its_my_birthday_today_and_it_is_empty_as_usual/esihkql/
286	esij1e5	pieuvremarmelade	Happy birthday ! I wish you all the best for the year to come. I hope that you'll eat a great cake to celebrate it :)	2019-07-01 16:56:23	lonely	t5_2qjny	2018-05-04 05:41:30		t3_c7yo6y	t3_c7yo6y		3.0	/r/lonely/comments/c7yo6y/its_my_birthday_today_and_it_is_empty_as_usual/esij1e5/
290	esijjf8	Truthisinthestars	Happy bday !	2019-07-01 17:00:25	lonely	t5_2qjny	2017-02-06 05:38:13		t3_c7yo6y	t3_c7yo6y		7.0	/r/lonely/comments/c7yo6y/its_my_birthday_today_and_it_is_empty_as_usual/esijjf8/
298	esilgmv	Space_Explorex	Happy Birthday! It's not always gonna be like this. Enjoy your day, and stay rad!	2019-07-01 17:16:34	lonely	t5_2qjny	2016-08-22 00:27:27		t3_c7yo6y	t3_c7yo6y		3.0	/r/lonely/comments/c7yo6y/its_my_birthday_today_and_it_is_empty_as_usual/esilgmv/
300	esilr6j	zapata-	Happy birthday, wishing u all the best😻	2019-07-01 17:18:54	lonely	t5_2qjny			t3_c7yo6y	t3_c7yo6y		3.0	/r/lonely/comments/c7yo6y/its_my_birthday_today_and_it_is_empty_as_usual/esilr6j/
301	esilt3l	No1pk	WhatHappened-? Did someone just turn 23 today? That asks for some celebration time come on! Sending virtual cakes to your location right now.	2019-07-01 17:19:16	lonely	t5_2qjny	2016-12-14 11:35:36		t3_c7yo6y	t3_c7yo6y		10.0	/r/lonely/comments/c7yo6y/its_my_birthday_today_and_it_is_empty_as_usual/esilt3l/
303	esim9y1	mswatsonv	Happy birthday! I'm sure better days are coming but you can still make this day better. Treat yourself and stay strong! Sending all my love ❤️	2019-07-01 17:23:05	lonely	t5_2qjny	2019-01-06 13:38:38		t3_c7yo6y	t3_c7yo6y		11.0	/r/lonely/comments/c7yo6y/its_my_birthday_today_and_it_is_empty_as_usual/esim9y1/
304	esimcuq	moody_jazz	Happy birthday WhatHappened 😚	2019-07-01 17:23:46	lonely	t5_2qjny	2019-03-16 04:44:50		t3_c7yo6y	t3_c7yo6y		5.0	/r/lonely/comments/c7yo6y/its_my_birthday_today_and_it_is_empty_as_usual/esimcuq/
305	esimh9o	DoshSpanky	If you can get yourself a game with a great story. That is always a good time for me!	2019-07-01 17:24:47	lonely	t5_2qjny	2018-07-08 14:11:50		t3_c7yo6y	t3_c7yo6y		7.0	/r/lonely/comments/c7yo6y/its_my_birthday_today_and_it_is_empty_as_usual/esimh9o/
308	esimr57	9-BBN	10 °C - cool enough?	2019-07-01 17:27:05	lonely	t5_2qjny	2016-05-17 15:30:08		t3_c7yo6y	t3_c7yo6y		3.0	/r/lonely/comments/c7yo6y/its_my_birthday_today_and_it_is_empty_as_usual/esimr57/
309	esimres	GrandAdmiralKong	Happy birthday buddy!	2019-07-01 17:27:08	lonely	t5_2qjny	2018-11-03 15:52:08		t3_c7yo6y	t3_c7yo6y		3.0	/r/lonely/comments/c7yo6y/its_my_birthday_today_and_it_is_empty_as_usual/esimres/
314	esinbb2	[deleted]	Happy birthday, my dude. Stay strong👊👍	2019-07-01 17:31:49	lonely	t5_2qjny			t3_c7yo6y	t3_c7yo6y		4.0	/r/lonely/comments/c7yo6y/its_my_birthday_today_and_it_is_empty_as_usual/esinbb2/
315	esind8l	ChuckDeBongo	Firstly, happy birthday. I hope today goes well for you. Secondly, you’re 23. Life is just beginning for you. Use part of today to work out what you want in life and how to achieve it. Nothing will be given to you, you have to go earn it. So, work out your plan and go and make this world your bitch! 😉	2019-07-01 17:32:17	lonely	t5_2qjny	2015-05-31 10:52:34		t3_c7yo6y	t3_c7yo6y		3.0	/r/lonely/comments/c7yo6y/its_my_birthday_today_and_it_is_empty_as_usual/esind8l/
316	esind9l	ellaC97	Happy birthday cutie! Hope you had a great day!	2019-07-01 17:32:17	lonely	t5_2qjny	2019-03-08 13:43:41		t3_c7yo6y	t3_c7yo6y		3.0	/r/lonely/comments/c7yo6y/its_my_birthday_today_and_it_is_empty_as_usual/esind9l/
321	esio1eh	vilisbon	happy birthday!! 🎉🎈 mine is tomorrow. two friends thought it was today ... lmao. i don't like birthdays at all and i'm really depressed and anxious this year, but oh well. here we are. let's keep on keepin' on, buddy. have a great great day. 💕	2019-07-01 17:38:02	lonely	t5_2qjny	2017-09-05 06:37:14		t3_c7yo6y	t3_c7yo6y		3.0	/r/lonely/comments/c7yo6y/its_my_birthday_today_and_it_is_empty_as_usual/esio1eh/
325	esiodam	TheTimbalaya	TREAT YO SELF!	2019-07-01 17:40:48	lonely	t5_2qjny	2018-11-28 03:49:26		t3_c7yo6y	t3_c7yo6y		3.0	/r/lonely/comments/c7yo6y/its_my_birthday_today_and_it_is_empty_as_usual/esiodam/
329	esiopwb	tehrainbowllama	Hugs from Germany! No one should be alone on their birthday—you are surrounded by humans on Reddit that care, and so happy you’re celebrating another year of being alive. :)	2019-07-01 17:43:47	lonely	t5_2qjny	2018-12-31 15:33:30		t3_c7yo6y	t3_c7yo6y		6.0	/r/lonely/comments/c7yo6y/its_my_birthday_today_and_it_is_empty_as_usual/esiopwb/
332	esiowiz	thesestreetsarealive	Happy birthday dude! I'll be 23 in January, hope your day is going a bit better &lt;3	2019-07-01 17:45:22	lonely	t5_2qjny			t3_c7yo6y	t3_c7yo6y		4.0	/r/lonely/comments/c7yo6y/its_my_birthday_today_and_it_is_empty_as_usual/esiowiz/
333	esip09b	orangevg	&lt;insert cool comment or something&gt; &amp;#x200B; (happy birthday :D)	2019-07-01 17:46:16	lonely	t5_2qjny	2019-01-29 14:55:49		t3_c7yo6y	t3_c7yo6y		5.0	/r/lonely/comments/c7yo6y/its_my_birthday_today_and_it_is_empty_as_usual/esip09b/
334	esip3i6	rashflygonX	Happy birthday bro, hope you can enjoy it	2019-07-01 17:47:03	lonely	t5_2qjny	2018-05-31 20:44:48		t3_c7yo6y	t3_c7yo6y		5.0	/r/lonely/comments/c7yo6y/its_my_birthday_today_and_it_is_empty_as_usual/esip3i6/
336	esip7ay	MasterRivendell	Happy birthday! I hope you have a good day!	2019-07-01 17:47:57	lonely	t5_2qjny			t3_c7yo6y	t3_c7yo6y		5.0	/r/lonely/comments/c7yo6y/its_my_birthday_today_and_it_is_empty_as_usual/esip7ay/
341	esiplc6	Somerandomdude53	Happy birthday . i wish you all the good in the world .stay strong my friend ! things will get better !	2019-07-01 17:51:11	lonely	t5_2qjny			t3_c7yo6y	t3_c7yo6y		4.0	/r/lonely/comments/c7yo6y/its_my_birthday_today_and_it_is_empty_as_usual/esiplc6/
347	esiqebz	Heatmcc13	Wishing you a wonderful birthday doll!	2019-07-01 17:58:08	lonely	t5_2qjny	2018-09-03 11:27:44		t3_c7yo6y	t3_c7yo6y		3.0	/r/lonely/comments/c7yo6y/its_my_birthday_today_and_it_is_empty_as_usual/esiqebz/
350	esiqlvr	swagmaster4376	Happy Birthday! Go ahead, party like a rockstar!	2019-07-01 17:59:52	lonely	t5_2qjny	2017-09-08 22:07:30		t3_c7yo6y	t3_c7yo6y		4.0	/r/lonely/comments/c7yo6y/its_my_birthday_today_and_it_is_empty_as_usual/esiqlvr/
353	esiqvz3	THESLP	Happy earth day anniversary, dear!	2019-07-01 18:02:17	lonely	t5_2qjny	2018-11-25 14:59:46		t3_c7yo6y	t3_c7yo6y		3.0	/r/lonely/comments/c7yo6y/its_my_birthday_today_and_it_is_empty_as_usual/esiqvz3/
355	esir4ic	CloudNoin	Feliz Cumpleanos! I hope today is really special dude💖	2019-07-01 18:04:25	lonely	t5_2qjny	2018-10-12 02:03:46		t3_c7yo6y	t3_c7yo6y		4.0	/r/lonely/comments/c7yo6y/its_my_birthday_today_and_it_is_empty_as_usual/esir4ic/
356	esirbws	maniackk1186	Many happy returns of the day bro... I'm sorry you feel this way on your birthday. Wish you happiness for the future and hope you never feel this way again.	2019-07-01 18:06:15	lonely	t5_2qjny	2018-06-22 12:23:52		t3_c7yo6y	t3_c7yo6y		4.0	/r/lonely/comments/c7yo6y/its_my_birthday_today_and_it_is_empty_as_usual/esirbws/
357	esirbyo	Box-o-Broken-Crayons	Happy Birthday homie &lt;3	2019-07-01 18:06:16	lonely	t5_2qjny			t3_c7yo6y	t3_c7yo6y		3.0	/r/lonely/comments/c7yo6y/its_my_birthday_today_and_it_is_empty_as_usual/esirbyo/
361	esirom1	[deleted]	[deleted]	2019-07-01 18:09:16	lonely	t5_2qjny			t3_c7yo6y	t3_c7yo6y		4.0	/r/lonely/comments/c7yo6y/its_my_birthday_today_and_it_is_empty_as_usual/esirom1/
375	esis7yn	Gambino4k	Hope you live life the way you like it man. People that's with you right now will regret it :)	2019-07-01 18:13:58	lonely	t5_2qjny	2017-08-14 23:06:27		t3_c7yo6y	t3_c7yo6y		3.0	/r/lonely/comments/c7yo6y/its_my_birthday_today_and_it_is_empty_as_usual/esis7yn/
377	esisc9r	TheoreticalFunk	You got a text today? Man, that must be nice. TREAT YO SELF	2019-07-01 18:15:01	lonely	t5_2qjny	2010-10-21 09:33:01		t3_c7yo6y	t3_c7yo6y		4.0	/r/lonely/comments/c7yo6y/its_my_birthday_today_and_it_is_empty_as_usual/esisc9r/
381	esisglr	Resiliencemuffin	Penblwydd Hapus 🎈 🎈 🎈	2019-07-01 18:16:03	lonely	t5_2qjny	2018-11-28 08:30:18		t3_c7yo6y	t3_c7yo6y		3.0	/r/lonely/comments/c7yo6y/its_my_birthday_today_and_it_is_empty_as_usual/esisglr/
393	esitei7	Orangeslushie7	If i was there right now, I would bake you a 2 layer cake. It would be coolest fucking cake you have EVER seen, and i'd even put fireworks on it. Id buy you fireworks too. And id give you a stuffed teddy bear, hug, and birthday card. Because you're worth it! You're awesome! HAPPY MOTHERFUCKING BIRTHDAY TO YOU!!!!!!	2019-07-01 18:24:25	lonely	t5_2qjny			t3_c7yo6y	t3_c7yo6y		9.0	/r/lonely/comments/c7yo6y/its_my_birthday_today_and_it_is_empty_as_usual/esitei7/
395	esitsik	Orangeslushie7	P.S. I LOVE YOU	2019-07-01 18:27:52	lonely	t5_2qjny			t3_c7yo6y	t3_c7yo6y		5.0	/r/lonely/comments/c7yo6y/its_my_birthday_today_and_it_is_empty_as_usual/esitsik/
397	esiu1ao	schnudelnudel	Happy Birthday! Own it if you are comfortable with what lead you here, know that you can always reach out if you're not comfortable with it. There's people out there. Get yourself something nice, something you put off getting because "you don't *need* it". You deserve it &lt;3 Here's hoping this doesn't come off as too cringy and wishing you all the best.	2019-07-01 18:30:00	lonely	t5_2qjny	2014-04-12 09:24:06		t3_c7yo6y	t3_c7yo6y		5.0	/r/lonely/comments/c7yo6y/its_my_birthday_today_and_it_is_empty_as_usual/esiu1ao/
400	esiugvq	[deleted]	[deleted]	2019-07-01 18:33:58	lonely	t5_2qjny			t3_c7yo6y	t3_c7yo6y		4.0	/r/lonely/comments/c7yo6y/its_my_birthday_today_and_it_is_empty_as_usual/esiugvq/
415	esivzv5	Findingmyself23	Happy Birthday 🎂! I hope you do something that makes you happy and get whatever it is that you hope for in life!	2019-07-01 18:48:34	lonely	t5_2qjny			t3_c7yo6y	t3_c7yo6y		4.0	/r/lonely/comments/c7yo6y/its_my_birthday_today_and_it_is_empty_as_usual/esivzv5/
424	esiwra4	Speeder_mann	You’re awesome, remember this, you are loved and you are special, you’re here for a reason and I love you ❤️	2019-07-01 18:55:15	lonely	t5_2qjny			t3_c7yo6y	t3_c7yo6y		5.0	/r/lonely/comments/c7yo6y/its_my_birthday_today_and_it_is_empty_as_usual/esiwra4/
435	esixan1	[deleted]	[deleted]	2019-07-01 18:59:57	lonely	t5_2qjny			t3_c7yo6y	t1_esiwwbv		4.0	/r/lonely/comments/c7yo6y/its_my_birthday_today_and_it_is_empty_as_usual/esixan1/
437	esixfut	JPM33	Happy birthday man! Hope you have a fun day and don’t feel too lonely. We’re all here to celebrate it with you :)	2019-07-01 19:01:16	lonely	t5_2qjny	2014-12-01 15:44:55		t3_c7yo6y	t3_c7yo6y		4.0	/r/lonely/comments/c7yo6y/its_my_birthday_today_and_it_is_empty_as_usual/esixfut/
438	esixiwt	Orangeslushie7	Ok FINE. I won't burn your place down. Since you asked and it IS your birthday afterall.	2019-07-01 19:02:02	lonely	t5_2qjny			t3_c7yo6y	t1_esiwkfk		6.0	/r/lonely/comments/c7yo6y/its_my_birthday_today_and_it_is_empty_as_usual/esixiwt/
440	esixqzg	lxwxs420	Happy birthday, try to have a good day.	2019-07-01 19:04:07	lonely	t5_2qjny			t3_c7yo6y	t3_c7yo6y		4.0	/r/lonely/comments/c7yo6y/its_my_birthday_today_and_it_is_empty_as_usual/esixqzg/
448	esiyqtm	cocacoley2019	Happy birthday! Did you know that penguins pee out of their nipples? This is because they have evolved to hold their bladder within their chest cavities so that it doesn't freeze by being too close to the ice. This is also a complete lie and I believed it for a whole year because the internet told me it was true. Penguins don't even have nipples. What were we talking about?	2019-07-01 19:13:00	lonely	t5_2qjny	2019-02-10 08:24:41		t3_c7yo6y	t3_c7yo6y		4.0	/r/lonely/comments/c7yo6y/its_my_birthday_today_and_it_is_empty_as_usual/esiyqtm/
459	esj2tje	Big-Daddy-C	Yoyoyoyoyoyoyo I suck at making good happy birthday messages, but happy birthday man!!! Here, pretend this is a real birthday cake 🎂	2019-07-01 19:49:10	lonely	t5_2qjny	2018-01-11 17:16:17		t3_c7yo6y	t3_c7yo6y		4.0	/r/lonely/comments/c7yo6y/its_my_birthday_today_and_it_is_empty_as_usual/esj2tje/
461	esj48u7	LamishEstonian	Happy birthday ya beautiful bastard! Don't let the emptiness get to your head. Talk to strangers, go to new places and do something new and exciting!	2019-07-01 20:02:03	lonely	t5_2qjny	2014-05-05 14:25:10		t3_c7yo6y	t3_c7yo6y		3.0	/r/lonely/comments/c7yo6y/its_my_birthday_today_and_it_is_empty_as_usual/esj48u7/
462	esj49he	unsociablerandomer	Seems like you're appreciated on here lad, platinum gold and silver ain't handed out lightly. Hope you're having a great day whatever you're doing.	2019-07-01 20:02:13	lonely	t5_2qjny	2017-06-08 04:13:38		t3_c7yo6y	t3_c7yo6y		3.0	/r/lonely/comments/c7yo6y/its_my_birthday_today_and_it_is_empty_as_usual/esj49he/
464	esj5hhy	IgneelSysyphus	Wow! You last another year! I'm very proud of you Mr. Anonymous. I hope some birthday in the future you won't be posting here, instead I hope you having fun with some new friends or old ones. Everyone that struggles with this situations deserves a taste of happiness, and from the bottom of my heart I wish you taste It. Good luck!	2019-07-01 20:13:20	lonely	t5_2qjny	2017-06-25 01:49:56		t3_c7yo6y	t3_c7yo6y		3.0	/r/lonely/comments/c7yo6y/its_my_birthday_today_and_it_is_empty_as_usual/esj5hhy/
465	esj5id6	yeetyoinkyote	Happy birthday!! Hope you are getting the love and appreciation you deserve from everyone on here!! Idk if this is what you mean by cool comment, but a fun fact I think is kinda neat, is that a galleon from Harry Potter is worth $10.17 USD!	2019-07-01 20:13:33	lonely	t5_2qjny	2018-09-28 07:51:17		t3_c7yo6y	t3_c7yo6y		3.0	/r/lonely/comments/c7yo6y/its_my_birthday_today_and_it_is_empty_as_usual/esj5id6/
471	esj63x2	yj234	Happy birthday have a good day broo	2019-07-01 20:18:59	lonely	t5_2qjny	2017-08-10 16:22:31		t3_c7yo6y	t3_c7yo6y		3.0	/r/lonely/comments/c7yo6y/its_my_birthday_today_and_it_is_empty_as_usual/esj63x2/
474	esj6swb	Dunotuansr	You got a allotta presents! Happy b day	2019-07-01 20:25:29	lonely	t5_2qjny	2018-02-04 02:01:41		t3_c7yo6y	t3_c7yo6y		3.0	/r/lonely/comments/c7yo6y/its_my_birthday_today_and_it_is_empty_as_usual/esj6swb/
475	esj6u9v	MoonNoomMooo	Happy Birthday 🎊🎁	2019-07-01 20:25:50	lonely	t5_2qjny			t3_c7yo6y	t3_c7yo6y		3.0	/r/lonely/comments/c7yo6y/its_my_birthday_today_and_it_is_empty_as_usual/esj6u9v/
478	esj7tko	ttoletsjam	Happy Birthday and Happy Canada day!!	2019-07-01 20:35:07	lonely	t5_2qjny	2015-10-17 19:40:06		t3_c7yo6y	t3_c7yo6y		3.0	/r/lonely/comments/c7yo6y/its_my_birthday_today_and_it_is_empty_as_usual/esj7tko/
480	esj7xdh	flying_donkeys	Happy birthday!! I know it can be shitty feeling alone on your birthday, but make sure to treat yourself and to remember that there are better days ahead, trust me.❤️	2019-07-01 20:36:08	lonely	t5_2qjny	2018-04-11 09:03:32		t3_c7yo6y	t3_c7yo6y		3.0	/r/lonely/comments/c7yo6y/its_my_birthday_today_and_it_is_empty_as_usual/esj7xdh/
484	esj8hjt	t3chnophile	Yoooooo dude happy birthday! 🎊🎉🎁🎂 Random animal fact: Did you know that the wombat poops in a cube? It’s due to the super arid environment coupled with their unique digestive tract so they can get all the moisture from it! THE MORE YOU KNOOWWWW!!	2019-07-01 20:41:26	lonely	t5_2qjny	2017-05-24 21:41:40		t3_c7yo6y	t3_c7yo6y		3.0	/r/lonely/comments/c7yo6y/its_my_birthday_today_and_it_is_empty_as_usual/esj8hjt/
491	esj9usd	nscninetyfour	Happy birthday to you!	2019-07-01 20:54:32	lonely	t5_2qjny	2016-08-27 21:59:23		t3_c7yo6y	t3_c7yo6y		3.0	/r/lonely/comments/c7yo6y/its_my_birthday_today_and_it_is_empty_as_usual/esj9usd/
495	esjatez	RealDrag	Happy birthday! Buy yourself a nice cake. Have my hugs 🤗.	2019-07-01 21:03:44	lonely	t5_2qjny	2018-02-20 11:28:56		t3_c7yo6y	t3_c7yo6y		3.0	/r/lonely/comments/c7yo6y/its_my_birthday_today_and_it_is_empty_as_usual/esjatez/
496	esjaw9q	Gaymbers	HAPPY BIRTHDAY!!!!	2019-07-01 21:04:29	lonely	t5_2qjny	2019-02-20 06:41:21		t3_c7yo6y	t3_c7yo6y		3.0	/r/lonely/comments/c7yo6y/its_my_birthday_today_and_it_is_empty_as_usual/esjaw9q/
498	esjb8fm	YoshiUchiha17	Happy birthday homes	2019-07-01 21:07:43	lonely	t5_2qjny	2018-11-04 01:50:24		t3_c7yo6y	t3_c7yo6y		3.0	/r/lonely/comments/c7yo6y/its_my_birthday_today_and_it_is_empty_as_usual/esjb8fm/
499	esjbdgi	SteelApple	Happy Birthday! I hope better birthdays are to come. Either way, remember you are enough! ♥️	2019-07-01 21:09:01	lonely	t5_2qjny	2016-06-14 12:00:05		t3_c7yo6y	t3_c7yo6y		3.0	/r/lonely/comments/c7yo6y/its_my_birthday_today_and_it_is_empty_as_usual/esjbdgi/
500	esjbje2	K1ngArthur111	Happy birthday 🎉🎉	2019-07-01 21:10:31	lonely	t5_2qjny	2018-07-01 11:57:07		t3_c7yo6y	t3_c7yo6y		3.0	/r/lonely/comments/c7yo6y/its_my_birthday_today_and_it_is_empty_as_usual/esjbje2/
503	esjca63	forestmedina	Happy Birthday , i hope this help [Feliz Cumpleaños](https://www.youtube.com/watch?v=n2L0XZEwz8Y)	2019-07-01 21:17:39	lonely	t5_2qjny	2017-08-23 00:38:06		t3_c7yo6y	t3_c7yo6y		3.0	/r/lonely/comments/c7yo6y/its_my_birthday_today_and_it_is_empty_as_usual/esjca63/
512	esjd8nl	TheEndingStory13	Happy birthday 🎉🙌	2019-07-01 21:26:42	lonely	t5_2qjny			t3_c7yo6y	t3_c7yo6y		4.0	/r/lonely/comments/c7yo6y/its_my_birthday_today_and_it_is_empty_as_usual/esjd8nl/
513	esjdslz	onefly22	Happy birthday !	2019-07-01 21:31:52	lonely	t5_2qjny			t3_c7yo6y	t3_c7yo6y		3.0	/r/lonely/comments/c7yo6y/its_my_birthday_today_and_it_is_empty_as_usual/esjdslz/
515	esjedor	KazIncorporated	Happy birthday, fellow Redditor! It's my birthday, too. I virtually cheers you with a beverage of your choosing 🍻🥃🍾🍹🍸🍵	2019-07-01 21:37:26	lonely	t5_2qjny	2018-02-20 07:54:16		t3_c7yo6y	t3_c7yo6y		3.0	/r/lonely/comments/c7yo6y/its_my_birthday_today_and_it_is_empty_as_usual/esjedor/
521	esjfaru	ChaoticWolf2	Happy birthday!!!!	2019-07-01 21:46:12	lonely	t5_2qjny	2016-11-23 19:48:08		t3_c7yo6y	t3_c7yo6y		3.0	/r/lonely/comments/c7yo6y/its_my_birthday_today_and_it_is_empty_as_usual/esjfaru/
523	esjg4h0	Ghazide	I wish you a happy birthday. I have never really celebrated my birthday either. The closest I got was getting some really good wishes on my FB in my senior year of high school last year. I know your pain and I feel your emptiness. I hope it gets better for you. And I would suggest that you go out and enjoy your day. I have had times where I went to amusement parks alone cuz no one in my friends w…	2019-07-01 21:54:10	lonely	t5_2qjny	2016-10-17 07:49:43		t3_c7yo6y	t3_c7yo6y		3.0	/r/lonely/comments/c7yo6y/its_my_birthday_today_and_it_is_empty_as_usual/esjg4h0/
524	esjg4p5	haykenz	Yo bro, its my bday too and I didnt get many congratz, but I have to say...I loved it. The 4 people who gave me congratz are the ones who I care. I wouldnt mind if they didnt. I just dont put expectations where I know I shouldnt, and maybe you should do the same. Its Just another day, dont have too much ego about it. Peace and congratz!	2019-07-01 21:54:14	lonely	t5_2qjny	2018-07-14 08:43:48		t3_c7yo6y	t3_c7yo6y		3.0	/r/lonely/comments/c7yo6y/its_my_birthday_today_and_it_is_empty_as_usual/esjg4p5/
525	esjg878	RodeTheMidnightTrain	I'm a little late to the party, but today seems like a good day to turn 23 🎉 Birthday hugs to you wherever in this great big world you might be	2019-07-01 21:55:10	lonely	t5_2qjny	2018-08-20 22:17:10		t3_c7yo6y	t3_c7yo6y		3.0	/r/lonely/comments/c7yo6y/its_my_birthday_today_and_it_is_empty_as_usual/esjg878/
534	esjiggl	any1else	Happy Birthday!!!	2019-07-01 22:17:27	lonely	t5_2qjny	2011-03-04 14:14:49		t3_c7yo6y	t3_c7yo6y		3.0	/r/lonely/comments/c7yo6y/its_my_birthday_today_and_it_is_empty_as_usual/esjiggl/
541	esjl3f6	aka_julie	Are you me? Same bday and age lol! And happy birthday :)	2019-07-01 22:45:56	lonely	t5_2qjny	2017-06-04 15:32:14		t3_c7yo6y	t3_c7yo6y		3.0	/r/lonely/comments/c7yo6y/its_my_birthday_today_and_it_is_empty_as_usual/esjl3f6/
542	esjl5gl	simple-squamous-epi	Happy birthday my man, you’re now a big money baller with all those platinums lol	2019-07-01 22:46:34	lonely	t5_2qjny	2018-04-11 09:00:21		t3_c7yo6y	t3_c7yo6y		3.0	/r/lonely/comments/c7yo6y/its_my_birthday_today_and_it_is_empty_as_usual/esjl5gl/
543	esjl6dn	kadadh1208	Happy birthday!!!! From monterrey, mexico	2019-07-01 22:46:51	lonely	t5_2qjny			t3_c7yo6y	t3_c7yo6y		3.0	/r/lonely/comments/c7yo6y/its_my_birthday_today_and_it_is_empty_as_usual/esjl6dn/
544	esjlees	jersos122	I find some people asking you to go to the bars and have shots. But I wanna tell you that alcohol is poison. For people who feel lonely, sad and anxious,....alcohol makes it even worse. Trust me. I'd suggest you, have whatever you want but avoid alcohol. It only makes the matter worse and you feel more miserable. Hope I could make you understand.	2019-07-01 22:49:17	lonely	t5_2qjny	2017-04-29 08:42:56		t3_c7yo6y	t1_esiby8f		5.0	/r/lonely/comments/c7yo6y/its_my_birthday_today_and_it_is_empty_as_usual/esjlees/
560	esjpwav	therealpantsgnome	Happy birthday fren	2019-07-01 23:40:30	lonely	t5_2qjny	2017-04-13 14:52:48		t3_c7yo6y	t3_c7yo6y		2.0	/r/lonely/comments/c7yo6y/its_my_birthday_today_and_it_is_empty_as_usual/esjpwav/
566	esjr7vl	Reid_ballantyne	Do you want a shot? I got some liquid nitrogen. It’s real cool stuff :p	2019-07-01 23:56:28	lonely	t5_2qjny	2018-11-27 03:24:47		t3_c7yo6y	t3_c7yo6y		2.0	/r/lonely/comments/c7yo6y/its_my_birthday_today_and_it_is_empty_as_usual/esjr7vl/
568	esjrzpj	nextr03	Happy Birthday, hope you have/had a great day. :)	2019-07-02 00:05:56	lonely	t5_2qjny			t3_c7yo6y	t3_c7yo6y		2.0	/r/lonely/comments/c7yo6y/its_my_birthday_today_and_it_is_empty_as_usual/esjrzpj/
569	esjs1dv	ooooq4	I’m 23 too. Whenever I’m sad I look up pics and videos of baby seals because they’re so freaking cute. [here’s a video of a baby seal at a Japanese aquarium, super cute ](https://youtu.be/V8v2TZaChmI)	2019-07-02 00:06:31	lonely	t5_2qjny	2017-12-29 07:05:11		t3_c7yo6y	t3_c7yo6y		2.0	/r/lonely/comments/c7yo6y/its_my_birthday_today_and_it_is_empty_as_usual/esjs1dv/
570	esjsap7	blackships11	Happy birthday!	2019-07-02 00:09:43	lonely	t5_2qjny	2019-01-01 13:10:24		t3_c7yo6y	t3_c7yo6y		2.0	/r/lonely/comments/c7yo6y/its_my_birthday_today_and_it_is_empty_as_usual/esjsap7/
571	esjskiy	thomaslukose	Happy birthday fellow soldier! Hope you have a great day, here is a cyber fistbump from me	2019-07-02 00:13:07	lonely	t5_2qjny	2016-01-01 17:42:58		t3_c7yo6y	t3_c7yo6y		2.0	/r/lonely/comments/c7yo6y/its_my_birthday_today_and_it_is_empty_as_usual/esjskiy/
574	esjszxa	Crimson_Outlaw	Happy bday bro	2019-07-02 00:18:37	lonely	t5_2qjny	2017-11-08 17:49:06		t3_c7yo6y	t3_c7yo6y		2.0	/r/lonely/comments/c7yo6y/its_my_birthday_today_and_it_is_empty_as_usual/esjszxa/
583	esjtjtx	[deleted]	[deleted]	2019-07-02 00:25:41	lonely	t5_2qjny			t3_c7yo6y	t3_c7yo6y		2.0	/r/lonely/comments/c7yo6y/its_my_birthday_today_and_it_is_empty_as_usual/esjtjtx/
593	esjv1e6	GreenieMcWoozie	Today, or yesterday for me now, was my birthday too. Happy birthday brother	2019-07-02 00:45:06	lonely	t5_2qjny	2016-08-24 21:28:12		t3_c7yo6y	t3_c7yo6y		2.0	/r/lonely/comments/c7yo6y/its_my_birthday_today_and_it_is_empty_as_usual/esjv1e6/
597	esjw5jq	McMaHoN714	Happy Birthday	2019-07-02 00:59:58	lonely	t5_2qjny	2018-06-26 21:52:57		t3_c7yo6y	t3_c7yo6y		2.0	/r/lonely/comments/c7yo6y/its_my_birthday_today_and_it_is_empty_as_usual/esjw5jq/
605	esjxnkp	Champ_5	Happy Birthday, I hope you find a way to have a good one. Mine is in less than a month and I'm seriously dreading it because I'm also alone. I'm also a bit older than you, so it really sucks to not have anyone there. I hope you have a good day and I hope you can find someone soon.	2019-07-02 01:20:24	lonely	t5_2qjny	2017-11-19 01:17:13		t3_c7yo6y	t3_c7yo6y		2.0	/r/lonely/comments/c7yo6y/its_my_birthday_today_and_it_is_empty_as_usual/esjxnkp/
609	esjydcw	AndyDragonite	Happy bday!	2019-07-02 01:30:38	lonely	t5_2qjny	2017-09-16 01:27:52		t3_c7yo6y	t3_c7yo6y		2.0	/r/lonely/comments/c7yo6y/its_my_birthday_today_and_it_is_empty_as_usual/esjydcw/
615	esk0p5w	cryptophoto	Happy birthday 🎁🎂🎊🎈🎉	2019-07-02 02:05:08	lonely	t5_2qjny	2017-06-03 21:52:03		t3_c7yo6y	t3_c7yo6y		2.0	/r/lonely/comments/c7yo6y/its_my_birthday_today_and_it_is_empty_as_usual/esk0p5w/
620	esk1bs4	mstyajj	HAPPY 23rd FREN!! oop srry if this is a lil late but hope you have an awesome one! your reddit friends love you! &lt;3	2019-07-02 02:14:53	lonely	t5_2qjny			t3_c7yo6y	t3_c7yo6y		3.0	/r/lonely/comments/c7yo6y/its_my_birthday_today_and_it_is_empty_as_usual/esk1bs4/
621	esk1byc	Bayleef	Happy birthday! Keep your head up!	2019-07-02 02:14:57	lonely	t5_2qjny	2012-05-15 05:09:46		t3_c7yo6y	t3_c7yo6y		2.0	/r/lonely/comments/c7yo6y/its_my_birthday_today_and_it_is_empty_as_usual/esk1byc/
623	esk2alt	slackbladerered	Happy birthday from England	2019-07-02 02:29:31	lonely	t5_2qjny	2017-12-21 05:54:54		t3_c7yo6y	t3_c7yo6y		2.0	/r/lonely/comments/c7yo6y/its_my_birthday_today_and_it_is_empty_as_usual/esk2alt/
642	esk5dk5	forsythe_	Happy Birthdayyyy! Wish I could treat you some ice cream or we could go and have a karaoke night! Don't forget to treat yourself, okay? You deserve it. Happy Birthday, my friend! ✨	2019-07-02 03:18:38	lonely	t5_2qjny	2018-07-13 07:40:31		t3_c7yo6y	t3_c7yo6y		2.0	/r/lonely/comments/c7yo6y/its_my_birthday_today_and_it_is_empty_as_usual/esk5dk5/
660	esk9gf4	Troublezero	Happy Birthday, try to give yourself something good! Some food, some puppys, some kittens, a cute cuddle pillow and a good old gameboy.	2019-07-02 04:29:16	lonely	t5_2qjny	2018-09-10 02:42:13		t3_c7yo6y	t3_c7yo6y		2.0	/r/lonely/comments/c7yo6y/its_my_birthday_today_and_it_is_empty_as_usual/esk9gf4/
661	esk9jhn	anonymousguy271103_1	Hey where is the party ? Btw happy bday. I want cake.	2019-07-02 04:30:47	lonely	t5_2qjny	2018-10-09 08:25:04		t3_c7yo6y	t3_c7yo6y		2.0	/r/lonely/comments/c7yo6y/its_my_birthday_today_and_it_is_empty_as_usual/esk9jhn/
663	esk9zgh	Jojo-ffm	Am I late to the party? Doesn't matter! I wish you a happy birthday and I'm sending you a bucket full of great, positive energy. You are loved and amazing, never underestimate yourself. Much love!	2019-07-02 04:39:17	lonely	t5_2qjny	2017-10-07 08:24:52		t3_c7yo6y	t3_c7yo6y		2.0	/r/lonely/comments/c7yo6y/its_my_birthday_today_and_it_is_empty_as_usual/esk9zgh/
664	eska2ss	stuntaneous	I wouldn't worry about not celebrating it.	2019-07-02 04:41:03	lonely	t5_2qjny	2009-01-16 20:54:33		t3_c7yo6y	t3_c7yo6y		2.0	/r/lonely/comments/c7yo6y/its_my_birthday_today_and_it_is_empty_as_usual/eska2ss/
672	eskaxc2	Dino0801	Only the strong can survive alone, happy birthday and hand in there	2019-07-02 04:57:46	lonely	t5_2qjny	2018-11-13 23:51:39		t3_c7yo6y	t3_c7yo6y		2.0	/r/lonely/comments/c7yo6y/its_my_birthday_today_and_it_is_empty_as_usual/eskaxc2/
674	eskbgdq	HanaMango	Happy birthday random person from Reddit! I hope you have an amazing day with many more years to come.	2019-07-02 05:07:59	lonely	t5_2qjny	2018-07-17 13:02:34		t3_c7yo6y	t3_c7yo6y		2.0	/r/lonely/comments/c7yo6y/its_my_birthday_today_and_it_is_empty_as_usual/eskbgdq/
675	eskbksb	salmanahmed242	Happy bday friend!!! have some good food and play gamessss and God bless you!!!!	2019-07-02 05:10:13	lonely	t5_2qjny	2018-12-27 04:23:23		t3_c7yo6y	t3_c7yo6y		2.0	/r/lonely/comments/c7yo6y/its_my_birthday_today_and_it_is_empty_as_usual/eskbksb/
680	eskbvhw	Yazan_	Happy birthday!	2019-07-02 05:16:04	lonely	t5_2qjny	2017-09-16 14:26:22		t3_c7yo6y	t3_c7yo6y		2.0	/r/lonely/comments/c7yo6y/its_my_birthday_today_and_it_is_empty_as_usual/eskbvhw/
271	esif5p5	stoker1971	I know exactly how you feel!!	2019-07-01 16:22:15	lonely	t5_2qjny			t3_c7zhz2	t3_c7zhz2		1.0	/r/lonely/comments/c7zhz2/in_a_relationship_and_still_feel_lonely/esif5p5/
272	esif9ea	theedgeofdarkness	Same here	2019-07-01 16:23:13	lonely	t5_2qjny	2018-06-21 12:38:19		t3_c7zhz2	t3_c7zhz2		1.0	/r/lonely/comments/c7zhz2/in_a_relationship_and_still_feel_lonely/esif9ea/
278	esig0ne	theedgeofdarkness	No not just you I have been in a relationship for 20 years which equals about 18 years of loneliness.	2019-07-01 16:30:08	lonely	t5_2qjny	2018-06-21 12:38:19		t3_c7zhz2	t1_esifqod		1.0	/r/lonely/comments/c7zhz2/in_a_relationship_and_still_feel_lonely/esig0ne/
285	esiia7j	xxchocxx	I felt like this in my last relationship - completely alone. I can say that even though I'm still lonely, there was nothing worse than being with someone but still feeling completely alone. If you do find the courage to some day, just know that other people have felt the same too :)	2019-07-01 16:49:59	lonely	t5_2qjny	2018-05-25 10:19:20		t3_c7zhz2	t3_c7zhz2		1.0	/r/lonely/comments/c7zhz2/in_a_relationship_and_still_feel_lonely/esiia7j/
289	esiji5z	Liftelect	I understand, it's never fun being with someone but still lonely, my wife is focused on her kids and grandkids so she doesn't worry about being with me much and I travel and work so it's pretty lonely most of the time	2019-07-01 17:00:08	lonely	t5_2qjny			t3_c7zhz2	t3_c7zhz2		1.0	/r/lonely/comments/c7zhz2/in_a_relationship_and_still_feel_lonely/esiji5z/
293	esijvxw	stoker1971	Definitely!! Message me if you want to talk about it	2019-07-01 17:03:21	lonely	t5_2qjny			t3_c7zhz2	t3_c7zhz2		2.0	/r/lonely/comments/c7zhz2/in_a_relationship_and_still_feel_lonely/esijvxw/
311	esin28h	moody_jazz	I find all of what you said true, like lacking social experiences, not having stories to tell, etc, and it's especially hard when you're trying to make friends with girls. **On average**, it really do feel like girls talk more about their social life than guys do, and guys **on average** like to talk more about hobbies and interests. Maybe I'm wrong though. Definitely it's hard to make friends wi…	2019-07-01 17:29:39	lonely	t5_2qjny	2019-03-16 04:44:50		t3_c7zsed	t3_c7zsed		2.0	/r/lonely/comments/c7zsed/making_friends_is_hard_when_you_dont_have_any/esin28h/
366	esirvup	pleasedphoenix	I’m the opposite. I got married to my high school sweetheart (we started dating at 17). I feel like I missed out of the fun part of life. Going to college parties and not having to worry about disappointing your significant other by doing something reckless. I kind of regret getting married so young. I love him but it’s not the life I would have wanted	2019-07-01 18:10:58	lonely	t5_2qjny			t3_c80u14	t3_c80u14		1.0	/r/lonely/comments/c80u14/no_kids_never_married_45_years/esirvup/
398	esiu5b9	VTOLfreak	Yes, you missed out allot: gaslighting, cheating, divorce, rape allegations, alimony, child support, family estrangement. All the beautiful things that come with the wonderful institution that is modern marriage. :D On a serious note: Don't let your friends and family push you towards something that doesn't feel good to you. Being alone is still allot better than being with the wrong person. Unfo…	2019-07-01 18:31:02	lonely	t5_2qjny	2018-01-25 11:24:26		t3_c80u14	t3_c80u14		2.0	/r/lonely/comments/c80u14/no_kids_never_married_45_years/esiu5b9/
2	evn6odz	NotoriousHero	The last sentence at the end of the paragraph, what do you mean by that?	2019-07-31 20:33:42	lonely	t5_2qjny	2016-11-11 00:21:50		t3_ckgf4x	t3_ckgf4x		1.0	/r/lonely/comments/ckgf4x/i_got_bored_and_decided_to_write_about_a_girl_to/evn6odz/
39	evni8qh	[deleted]	[deleted]	2019-07-31 22:11:39	lonely	t5_2qjny			t3_ckgf4x	t1_evngo8i		1.0	/r/lonely/comments/ckgf4x/i_got_bored_and_decided_to_write_about_a_girl_to/evni8qh/
20	evnbuyv	vcb220	I feel that too. All of my friends are getting married and starting to have kids and I’m just here trying to work enough to I can pay bills 🤷‍♀️	2019-07-31 21:17:03	lonely	t5_2qjny	2018-01-02 01:20:53		t3_ckhcd9	t3_ckhcd9		4.0	/r/lonely/comments/ckhcd9/two_kids_asked_if_im_ever_going_to_get_married/evnbuyv/
28	evncxo4	vcb220	Same! I’m always like “oh I’m 26 I’m still young” but in the back of my mind I’m like damn I’m 26	2019-07-31 21:26:09	lonely	t5_2qjny	2018-01-02 01:20:53		t3_ckhcd9	t1_evnckm8		1.0	/r/lonely/comments/ckhcd9/two_kids_asked_if_im_ever_going_to_get_married/evncxo4/
97	evnznzn	count_saveahoe	Same yo but I keep telling myself it’s better off this way	2019-08-01 00:58:12	lonely	t5_2qjny	2019-03-13 22:46:57		t3_ckjny5	t3_ckjny5		1.0	/r/lonely/comments/ckjny5/boy_that_was_hard/evnznzn/
204	evp9uir	count_saveahoe	Damn that really sucks. I made sure I took everything when I left	2019-08-01 10:20:21	lonely	t5_2qjny	2019-03-13 22:46:57		t3_ckjny5	t1_evo2gbu		1.0	/r/lonely/comments/ckjny5/boy_that_was_hard/evp9uir/
138	evo9whj	rustybob	i get the feeling of loneliness all too well. and it's not like you are odd in feeling that there are some things you can't really tell your family, or even that you'd like friends who aren't only your family. friends are great to have. someone who you can talk to and spend time with. just please don't forget how great your family is. they are there for you and they won't leave you like most peop…	2019-08-01 02:42:21	lonely	t5_2qjny	2012-12-02 17:28:38		t3_ckjuct	t3_ckjuct		3.0	/r/lonely/comments/ckjuct/just_needed_to_tell_someone_anyone/evo9whj/
195	evp4p7y	HourglassNebulaIV	Apologies if this reply is a bit long and wordy :) I was friendless for a long time at school and shortly after leaving. I would barely speak 2 words to anyone outside of my immediate family most days. Particularly at school it felt like I was trapped behind a glass wall because I was too afraid to try to engage with anyone and very few people were interested in trying to engage with me. I still …	2019-08-01 09:27:21	lonely	t5_2qjny			t3_ckjuct	t3_ckjuct		2.0	/r/lonely/comments/ckjuct/just_needed_to_tell_someone_anyone/evp4p7y/
183	evp0ejk	HourglassNebulaIV	First off, happy 25th! It's a pretty big milestone :) These days I tend to plan my own birthdays and only let someone else if they've explicitly told me they want to in advance (which is rare). Often I end up spending most of the day by myself, and I have friends and family who have never messaged me on my birthday because it simply never occurred to them to do so (I should clarify that birthdays…	2019-08-01 08:37:51	lonely	t5_2qjny			t3_ckk9lp	t3_ckk9lp		2.0	/r/lonely/comments/ckk9lp/birthday_depression_spiral/evp0ejk/
151	evoigkd	NLTR	I feel like when id isolate myself for long periods of time id just long for human interaction with whomever that may be. this summer I’ve only left my room to smoke and go to the gym , and constantly find myself fantasizing about the littlest things so i feel u there. but it’s so important for u to realize have not failed as a human being , you’re so young and have so much life ahead of you. you…	2019-08-01 04:17:27	lonely	t5_2qjny			t3_ckkai0	t3_ckkai0		2.0	/r/lonely/comments/ckkai0/i_havent_had_a_friend_since_2017/evoigkd/
150	evohrmb	NLTR	hi, I’m so sorry about your relationship with your parents. but im also super happy that you haven’t decided to cut them out from your life and recognize at the end of the day their still our parents , and in their own fucked up way want what’s best for us. It seems you have a healthy relationship with your boyfriend who seems to want you to be happy &amp; even though he may disagree it’s super g…	2019-08-01 04:09:30	lonely	t5_2qjny			t3_ckl6yz	t3_ckl6yz		1.0	/r/lonely/comments/ckl6yz/im_drunk_im_alone_and_tired/evohrmb/
159	evonrgm	NLTR	Holy shit 1st of all I could never even begin to imagine what you’re going through/ have been through &amp; I just want to say you are by far the most mature person in this whole situation but having heard what you had to deal with at such a young age I can understand that. It’s so unfair of your mom to attack you like that and it just doesn’t make sense to me. Respect to your boyfriend for keepi…	2019-08-01 05:30:17	lonely	t5_2qjny			t3_ckl6yz	t1_evon2me		1.0	/r/lonely/comments/ckl6yz/im_drunk_im_alone_and_tired/evonrgm/
169	evosfsu	Cyberblaadje	can they do surgery the tumor?	2019-08-01 06:42:17	lonely	t5_2qjny	2018-08-28 15:49:05		t3_ckmn5j	t3_ckmn5j		3.0	/r/lonely/comments/ckmn5j/my_dad_has_cancer_part_2/evosfsu/
173	evosl6q	Cyberblaadje	That's good, as far as I know. I think he'll make it!	2019-08-01 06:45:20	lonely	t5_2qjny	2018-08-28 15:49:05		t3_ckmn5j	t1_evosic6		2.0	/r/lonely/comments/ckmn5j/my_dad_has_cancer_part_2/evosl6q/
431	evrywmk	RollOnOne	I don’t have much to pray for, but I will for him	2019-08-02 01:18:51	lonely	t5_2qjny			t3_ckmn5j	t3_ckmn5j		2.0	/r/lonely/comments/ckmn5j/my_dad_has_cancer_part_2/evrywmk/
205	evpb3dn	mr_antilonely	I deleted my Facebook a couple years ago and it was great for my self-worth and time. I spend all tha time on reddit now haha. Joking aside, I just started texting people instead and facetime/calling them. It might feel weird at first but I think it leads to better conversation anyways.	2019-08-01 10:32:31	lonely	t5_2qjny			t3_ckn5gi	t3_ckn5gi		2.0	/r/lonely/comments/ckn5gi/lonely_after_leaving_facebook/evpb3dn/
219	evpg9td	Abdoo2	keep in contact with people through Whatsapp or Telegram or whatever chat service you like. And believe me, you'll get to know who really appreciates you as a human being without Facebook.	2019-08-01 11:22:05	lonely	t5_2qjny	2014-05-26 04:28:25		t3_ckn5gi	t3_ckn5gi		2.0	/r/lonely/comments/ckn5gi/lonely_after_leaving_facebook/evpg9td/
274	evq41j6	HourglassNebulaIV	Suggestions: 1. Keep in touch with your friend: drop an occasional message (maybe once or twice a week) to say hi, give updates on what you're doing, ask how the trip is going, etc. Not too frequently or you're going to make him worry about you! Don't worry if he doesn't reply the same day. 2. Read a book series, watch a film series, TV series or something else time-consuming you've been meaning …	2019-08-01 14:59:03	lonely	t5_2qjny			t3_ckolq4	t3_ckolq4		2.0	/r/lonely/comments/ckolq4/my_best_friend_is_gone_for_3_months/evq41j6/
335	evr6fzp	xShadowLord	I readed everything. I must say your childhood was not the best and growing up in such environment is not ideal. I'm so sorry about everything that happened, but it is up to you now to change. You can't change the past but you can make a change in the future. Have faith in yourself, believe and be strong. You can do it and you will finish school and maybe some day you will find a job or go to col…	2019-08-01 19:32:16	lonely	t5_2qjny	2017-02-20 08:45:52		t3_ckpy2b	t3_ckpy2b		2.0	/r/lonely/comments/ckpy2b/need_to_get_everything_off_of_my_chest/evr6fzp/
432	evrz0t7	RollOnOne	Actually related a lot to this. My uncle died a week before my birthday and the funeral ended up happening on my actual birthday. It hurts, but life hurts too	2019-08-02 01:20:52	lonely	t5_2qjny			t3_ckqe4t	t3_ckqe4t		2.0	/r/lonely/comments/ckqe4t/my_grandfather_died_on_my_birthday_today/evrz0t7/
269	evpzbjl	HourglassNebulaIV	Hi, I could try to guess at why your friends are giving you the cold shoulder, but I don't think that would help right now. Please call someone. The Samaritans (or regional equivalent) would be ideal. Tell someone how you're feeling. Know that some random internet person cares even if they don't know you or how to help.	2019-08-01 14:13:38	lonely	t5_2qjny			t3_ckragw	t3_ckragw			/r/lonely/comments/ckragw/my_family_just_won_the_lottery_but_i_am_the_most/evpzbjl/
287	evqd5yq	SinnohGreen	The good thing is, they’re not gonna pretend, and use you for your money.	2019-08-01 16:21:56	lonely	t5_2qjny			t3_ckragw	t3_ckragw		2.0	/r/lonely/comments/ckragw/my_family_just_won_the_lottery_but_i_am_the_most/evqd5yq/
501	evs6mzm	SinnohGreen	Well if you go out and meet new people, don’t make it obvious because they might use you.	2019-08-02 03:53:13	lonely	t5_2qjny			t3_ckragw	t1_evri2vt		2.0	/r/lonely/comments/ckragw/my_family_just_won_the_lottery_but_i_am_the_most/evs6mzm/
1091	evvxqpu	SinnohGreen	Money can’t buy you happiness but it can buy you a lot of games to distract you	2019-08-03 12:34:21	lonely	t5_2qjny			t3_ckragw	t1_evvsw4l		2.0	/r/lonely/comments/ckragw/my_family_just_won_the_lottery_but_i_am_the_most/evvxqpu/
283	evqbg7f	[deleted]	Yo what's up friend? Hows your day going?	2019-08-01 16:09:14	lonely	t5_2qjny			t3_ckt71s	t3_ckt71s		2.0	/r/lonely/comments/ckt71s/why_is_it_so_hard_to_find_long_term_friends_over/evqbg7f/
286	evqcdiq	jocario_art	Yes, it's hard to build an internet friendship. After a few days you just don't know what to say anymore and then the convo just dies.	2019-08-01 16:16:13	lonely	t5_2qjny			t3_ckt71s	t3_ckt71s		6.0	/r/lonely/comments/ckt71s/why_is_it_so_hard_to_find_long_term_friends_over/evqcdiq/
289	evqdqkg	xUsagixChanx	Im sorry about that...some people cant hold a conversation tbh xD....-me-	2019-08-01 16:25:45	lonely	t5_2qjny			t3_ckt71s	t3_ckt71s		2.0	/r/lonely/comments/ckt71s/why_is_it_so_hard_to_find_long_term_friends_over/evqdqkg/
300	evqjrnm	Fawlow	I think long term friendship online seems "easier" on online games. I used to had a lot of online friends who I developed a close connection with, I guess its because you play the same game so it's like theres one interest. Especially in MMORPGs, you have to play with others to progress and sometimes you just make friends that way I guess. I lost touch with them all though because I got caught up…	2019-08-01 17:03:48	lonely	t5_2qjny	2018-03-12 23:12:10		t3_ckt71s	t3_ckt71s		1.0	/r/lonely/comments/ckt71s/why_is_it_so_hard_to_find_long_term_friends_over/evqjrnm/
316	evqyzpo	xUsagixChanx	Yeaaah :c I cant hold a conversation longer than 2 days 2 save my life xD "ehhh im bothering" "ehhh im boring"	2019-08-01 18:42:07	lonely	t5_2qjny			t3_ckt71s	t3_ckt71s		1.0	/r/lonely/comments/ckt71s/why_is_it_so_hard_to_find_long_term_friends_over/evqyzpo/
326	evr23qj	xShadowLord	I have the same question in my mind. Everyone eventually stops talking to me or showing any interest .. I don't know if it is something I've been doing wrong but everyone leaves and I'm used to the fact.	2019-08-01 19:02:13	lonely	t5_2qjny	2017-02-20 08:45:52		t3_ckt71s	t3_ckt71s		2.0	/r/lonely/comments/ckt71s/why_is_it_so_hard_to_find_long_term_friends_over/evr23qj/
370	evrh6lc	[deleted]	[deleted]	2019-08-01 21:11:20	lonely	t5_2qjny			t3_ckt71s	t3_ckt71s		1.0	/r/lonely/comments/ckt71s/why_is_it_so_hard_to_find_long_term_friends_over/evrh6lc/
376	evrizme	RaneBoDasch	I know what you mean. I thought reddit would be different. Boy was I wrong.	2019-08-01 21:33:39	lonely	t5_2qjny			t3_ckt71s	t3_ckt71s		2.0	/r/lonely/comments/ckt71s/why_is_it_so_hard_to_find_long_term_friends_over/evrizme/
416	evrvoqy	[deleted]	[deleted]	2019-08-02 00:26:14	lonely	t5_2qjny			t3_ckt71s	t3_ckt71s		2.0	/r/lonely/comments/ckt71s/why_is_it_so_hard_to_find_long_term_friends_over/evrvoqy/
496	evs6cu8	Fawlow	I'm just trying to say from my personal experiences that the friend subreddits and probably this one too isnt really the best at making friends. I've never bothered with r/lonely to make friends but I bothered r/Needafriend and r/Makenewfriends here subreddits and it's a high chance of getting ghosted there. It was only like 2% chance I made a friend from reddit. To answer your question op, yes I…	2019-08-02 03:46:55	lonely	t5_2qjny	2018-03-12 23:12:10		t3_ckt71s	t1_evs2e1c		2.0	/r/lonely/comments/ckt71s/why_is_it_so_hard_to_find_long_term_friends_over/evs6cu8/
310	evqv63v	keithspexma	I have that same feeling for almost every summer just because it is hot and a lot of people i know are out of town to hang at all. This summer is different because i decided to keep myself busy with my talents and skills such as drawing everyday, learning personal work skills, and going to the gym. The result is that it makes my brain more busy all the time and not have free time to think about b…	2019-08-01 18:16:47	lonely	t5_2qjny			t3_ckticx	t3_ckticx		19.0	/r/lonely/comments/ckticx/anyone_get_the_most_depressed_in_the_summer/evqv63v/
350	evra1fe	AssaultPhase	I have people to hang out with I just wish I had a girlfriend. Someone to share all my experiences with and talk to and support each other	2019-08-01 20:00:27	lonely	t5_2qjny	2016-05-20 15:22:44		t3_ckticx	t3_ckticx		13.0	/r/lonely/comments/ckticx/anyone_get_the_most_depressed_in_the_summer/evra1fe/
10181	exkd6hc	rSlashMEEEEEEE	I'm an introvert, so I kinda like being lonely. When I'm bored I play Minecraft or do sth else. And if you feel lonely go get yourself discord and hang out in a voice chat or just a regular chat	2019-08-21 06:58:56	lonely	t5_2qjny			t3_ckticx	t3_ckticx		1.0	/r/lonely/comments/ckticx/anyone_get_the_most_depressed_in_the_summer/exkd6hc/
317	evqzjc3	ShawnSavior	Yep. Got an appointment tomorrow to be more exact. I'm convinced I have depression and/or anxiety, so I'm just seeing what the therapist thinks.	2019-08-01 18:45:32	lonely	t5_2qjny	2016-08-20 07:37:16		t3_ckvgyi	t3_ckvgyi		1.0	/r/lonely/comments/ckvgyi/anyone_going_to_theraphyst_because_of_loneliness/evqzjc3/
31	eyph2ix	[deleted]	I think I get the same feeling. Like, no interest in interacting with people, even though I know them. I’d rather be by myself than out at a bar pretending to have fun. But that gets tiring, too.	2019-08-31 21:04:51	lonely	t5_2qjny			t3_cy3dm0	t3_cy3dm0		1.0	/r/lonely/comments/cy3dm0/no_matter_what_group_it_is_i_still_feel_lonely/eyph2ix/
69	eypkafy	Lemonlover80	I'm here if you want	2019-08-31 21:49:33	lonely	t5_2qjny			t3_cy3gjg	t3_cy3gjg		2.0	/r/lonely/comments/cy3gjg/18_f_who_hopes_to_meet_new_people/eypkafy/
126	eypr3k6	Phynnoderee	You made a post a couple days ago about guys coming round to bang you. I think you’ll be fine OP	2019-08-31 23:27:55	lonely	t5_2qjny			t3_cy3gjg	t3_cy3gjg		1.0	/r/lonely/comments/cy3gjg/18_f_who_hopes_to_meet_new_people/eypr3k6/
171	eypx34q	g3rs0n23	I will send you memes if you want	2019-09-01 01:09:33	lonely	t5_2qjny	2018-03-26 13:30:31		t3_cy3gjg	t3_cy3gjg		1.0	/r/lonely/comments/cy3gjg/18_f_who_hopes_to_meet_new_people/eypx34q/
39	eyphls0	NotAFachidiot	Hi. I know that feeling, I've gone through something like that. First things first: Instagram and Snapchat are apps based on lies. Almost no one posts anything when they are feeling down or lonely, so don't feel like you are the only one. Summer is a boring time for many of us, so don't worry. I don't know if you are suffering bullying. I sincerely hope you are not, so I will give you some advice…	2019-08-31 21:12:13	lonely	t5_2qjny	2019-02-20 18:18:52		t3_cy3kmc	t3_cy3kmc		3.0	/r/lonely/comments/cy3kmc/im_starting_to_have_a_feeling_where_all_of_my/eyphls0/
55	eypj20u	Leila_E_240p	I like to talk about art and stories and movies and such because (A) it's the only things I'm certain good at and (B) I have a hard time making small talk that's personal: [Ex,- how was your day, interesting things going on in your life, i mildly hate talking about that stuff.]	2019-08-31 21:32:15	lonely	t5_2qjny	2019-03-16 23:19:51		t3_cy3mwh	t3_cy3mwh		1.0	/r/lonely/comments/cy3mwh/lets_start_a_conversation/eypj20u/
132	eyprla8	Leila_E_240p	I like marvel, hp, and other obscure things that no one has heard of	2019-08-31 23:35:23	lonely	t5_2qjny	2019-03-16 23:19:51		t3_cy3mwh	t1_eypkkr2		1.0	/r/lonely/comments/cy3mwh/lets_start_a_conversation/eyprla8/
555	eyr95d5	Leila_E_240p	Oceans 11(2001) is my favorite movie by far I am mother was a decent Netflix movie except for the giant plothole ★ My favorite obscure shows are M*A*S*H Mama's family Hogan's heroes Charlie's Angels Diagnosis Murder Alfred Hitchcock presents is absolutely ridiculous but i still watch it I need to get around to watching the Twilight zone ★ Other shows: Sherlock (watched every episode) Stranger Thi…	2019-09-01 14:39:01	lonely	t5_2qjny	2019-03-16 23:19:51		t3_cy3mwh	t1_eypynur		1.0	/r/lonely/comments/cy3mwh/lets_start_a_conversation/eyr95d5/
880	eyshlos	Leila_E_240p	That's fair, I'm not sure if I have a favorite genre, but I really like fantasy/sci-fi, as well as your occasional realistic fiction	2019-09-02 00:28:02	lonely	t5_2qjny	2019-03-16 23:19:51		t3_cy3mwh	t1_eyrqkfq		1.0	/r/lonely/comments/cy3mwh/lets_start_a_conversation/eyshlos/
1106	eytd60i	Leila_E_240p	I'm not sure if I've ever watched a sad movie, although there was a movie that made me sad for a different reason. I had watched it not too long after my great grandma passed away, and there was a death scene and it made me upset, so that's fun	2019-09-02 10:08:02	lonely	t5_2qjny	2019-03-16 23:19:51		t3_cy3mwh	t1_eyt38x6		1.0	/r/lonely/comments/cy3mwh/lets_start_a_conversation/eytd60i/
269	eyq4klv	PattonSword1913	Depending on how bad things get, I might actually take you up on your kind offer one of these days. Thank you, I appreciate it.	2019-09-01 03:57:17	lonely	t5_2qjny	2018-10-03 16:08:56		t3_cy4qin	t3_cy4qin		1.0	/r/lonely/comments/cy4qin/if_anyone_needs_to_talk_im_here/eyq4klv/
195	eypz9dg	[deleted]	[deleted]	2019-09-01 01:53:11	lonely	t5_2qjny			t3_cy4s4e	t3_cy4s4e		3.0	/r/lonely/comments/cy4s4e/just_broke_up_with_my_gf_im_terrified_of_being/eypz9dg/
287	eyq6df4	BeardlessReviews	It’s tough but you probably did the right thing breaking up if it was a serious problem. Stay strong man.	2019-09-01 04:44:57	lonely	t5_2qjny	2018-09-02 12:35:04		t3_cy4s4e	t3_cy4s4e		2.0	/r/lonely/comments/cy4s4e/just_broke_up_with_my_gf_im_terrified_of_being/eyq6df4/
345	eyqbr84	PattonSword1913	After my first relationship ended, I was also terrified of never finding love again and being alone forever. I think most people feel that way. I wish I hadn't let that feeling take over my brain though. Made me do a lot of cringey shit and only got me into trouble. I'm glad to hear that you've got your brother to rely on. Take good care of yourself, eat well, sleep well, let time heal the wounds…	2019-09-01 07:10:44	lonely	t5_2qjny	2018-10-03 16:08:56		t3_cy4s4e	t3_cy4s4e		2.0	/r/lonely/comments/cy4s4e/just_broke_up_with_my_gf_im_terrified_of_being/eyqbr84/
113	eyppn74	MaladaptiveCunt	Hello friend. How are you feeling?	2019-08-31 23:06:47	lonely	t5_2qjny			t3_cy4w38	t3_cy4w38		3.0	/r/lonely/comments/cy4w38/friend/eyppn74/
115	eyppooj	MaladaptiveCunt	What does ok consist of?	2019-08-31 23:07:23	lonely	t5_2qjny			t3_cy4w38	t1_eyppnnx		3.0	/r/lonely/comments/cy4w38/friend/eyppooj/
123	eypqvsa	Phynnoderee	What happened that made you change?	2019-08-31 23:24:48	lonely	t5_2qjny			t3_cy51w2	t3_cy51w2		1.0	/r/lonely/comments/cy51w2/empty/eypqvsa/
131	eyprjr8	Phynnoderee	What needs / needed changing ?	2019-08-31 23:34:44	lonely	t5_2qjny			t3_cy51w2	t1_eypred7		1.0	/r/lonely/comments/cy51w2/empty/eyprjr8/
140	eyps9vy	Phynnoderee	How do you view it currently?.	2019-08-31 23:46:12	lonely	t5_2qjny			t3_cy51w2	t1_eyps8hk		1.0	/r/lonely/comments/cy51w2/empty/eyps9vy/
144	eypsncw	Phynnoderee	Mhmm, on a counter too that though, when you get older and are your own adult with your own life you won’t really have to worry about the approval of your parents though. Sounds like a lack of independence is your real issue here.	2019-08-31 23:52:12	lonely	t5_2qjny			t3_cy51w2	t1_eypsj3s		1.0	/r/lonely/comments/cy51w2/empty/eypsncw/
158	eypv9m8	Phynnoderee	What’s preventing you if you don’t mind my asking ?.	2019-09-01 00:36:18	lonely	t5_2qjny			t3_cy51w2	t1_eypta4u		1.0	/r/lonely/comments/cy51w2/empty/eypv9m8/
250	eyq2thi	BeardlessReviews	Can you talk to them? Also probably work towards something independent so they can hopefully see that you want to be more independent? What’s something you want to do/have a passion towards?	2019-09-01 03:13:07	lonely	t5_2qjny	2018-09-02 12:35:04		t3_cy51w2	t1_eypxruu		1.0	/r/lonely/comments/cy51w2/empty/eyq2thi/
256	eyq3tuo	BeardlessReviews	Why? Do you have a wife? Are your parents not working? There should be no reason you have to have that much financial pressure on you unless it’s a crisis.	2019-09-01 03:38:12	lonely	t5_2qjny	2018-09-02 12:35:04		t3_cy51w2	t1_eyq3jmr		1.0	/r/lonely/comments/cy51w2/empty/eyq3tuo/
266	eyq4dx5	BeardlessReviews	I’m sorry to hear that and I’m sorry for accidentally misgendering you. I suspected so since I’m technically from an East Asian culture as well. Honestly I have no idea what to do in that case. Imo it’s a bad system. All I can say is to try your best to hold on, which you probably already are. It somewhat helps if you like your parents I guess. Idk if they know about your passion and shit, or if …	2019-09-01 03:52:24	lonely	t5_2qjny	2018-09-02 12:35:04		t3_cy51w2	t1_eyq414r		1.0	/r/lonely/comments/cy51w2/empty/eyq4dx5/
284	eyq69cw	BeardlessReviews	Idk if you’re currently in school. I mean there’s also online stuff that can help with learning music.	2019-09-01 04:41:51	lonely	t5_2qjny	2018-09-02 12:35:04		t3_cy51w2	t1_eyq4tx4		1.0	/r/lonely/comments/cy51w2/empty/eyq69cw/
289	eyq6lny	BeardlessReviews	Good luck with jobs. I hope it gets better for sure. Are you landing interviews when you happen to get them though?	2019-09-01 04:51:22	lonely	t5_2qjny	2018-09-02 12:35:04		t3_cy51w2	t1_eyq6jwo		1.0	/r/lonely/comments/cy51w2/empty/eyq6lny/
216	eyq0vlh	ViresPerformance	1. Be attractive 2. Be funny 3. Be wealthy If your decent and you smell good, someone will love you, otherwise work hard on being 2 of the 3 for mentioned suggestions.	2019-09-01 02:28:18	lonely	t5_2qjny	2019-01-10 05:37:14		t3_cy59oz	t3_cy59oz		1.0	/r/lonely/comments/cy59oz/anyone_have_any_tips_on_how_to_get_a_girlfriend/eyq0vlh/
304	eyq7nc9	allyalexandra875845	I don't think you know what real pain is.	2019-09-01 05:20:14	lonely	t5_2qjny	2018-05-21 10:50:06		t3_cy7lza	t3_cy7lza			/r/lonely/comments/cy7lza/frustrating_dream/eyq7nc9/
315	eyq8hes	allyalexandra875845	Worst thing in the world is when you are in an extreme pain that makes you think nobody in the world ever experienced this level of pain or higher. Pain caused by a very messy situation which also never happened to an another person, aside you.	2019-09-01 05:42:34	lonely	t5_2qjny	2018-05-21 10:50:06		t3_cy7lza	t1_eyq7qkr		1.0	/r/lonely/comments/cy7lza/frustrating_dream/eyq8hes/
461	eyqq0cv	eito_8	If you find the spell that gets you into masters let me know	2019-09-01 11:08:32	lonely	t5_2qjny	2018-01-29 06:20:18		t3_cy7lza	t1_eyq8mt0		1.0	/r/lonely/comments/cy7lza/frustrating_dream/eyqq0cv/
676	eyrnoz3	catlover3800	I don’t think being lonely for a lot of people has anything to do with how they view themselves or whether or not they love themselves. You can love yourself and still crave human connection if it is lacking in your life. We are social animals- we need to feel a sense of belonging and have our “tribe” of people we care about and who care about us.	2019-09-01 17:29:37	lonely	t5_2qjny			t3_cycbhf	t3_cycbhf		1.0	/r/lonely/comments/cycbhf/why_noone_want_lonely_people/eyrnoz3/
547	eyr5t5j	YourSpookyNeighbor	Your life will improve even more if you delete reddit too	2019-09-01 14:08:33	lonely	t5_2qjny		1.0	t3_cyd8g9	t3_cyd8g9			/r/lonely/comments/cyd8g9/my_life_improved_a_lot_after_deleting_instagram/eyr5t5j/
586	eyrf0us	Phynnoderee	Why you angry at the world?	2019-09-01 15:42:19	lonely	t5_2qjny			t3_cye34h	t3_cye34h		2.0	/r/lonely/comments/cye34h/_/eyrf0us/
601	eyrfsnl	Phynnoderee	That's fair enough. In regards to the rest of your post. I very much think life is unfair. Some people have clear and distinct advantages over others, and if you're not one who recieved those advantages you can merely scrape and salvage together whatever form of existence you can from this world to the best of your ability.	2019-09-01 15:51:42	lonely	t5_2qjny			t3_cye34h	t1_eyrfl01		2.0	/r/lonely/comments/cye34h/_/eyrfsnl/
610	eyrg9ll	Phynnoderee	&gt; is the end result the same ? Like somebody with those advantages could waste it all and end up badly And somebody with nothing at all can become very successful Sure but. If that manages to happen, The person with all those advantages is just stupid, And the person without them is incredibly lucky.	2019-09-01 15:57:30	lonely	t5_2qjny			t3_cye34h	t1_eyrg47v		2.0	/r/lonely/comments/cye34h/_/eyrg9ll/
615	eyrgt1f	Phynnoderee	It would be like someone born into wealth ending up poor, And someone being born into poverty ending up rich. It can happen but usually there has to be extreme luck/unluck for it to go either way.	2019-09-01 16:04:10	lonely	t5_2qjny			t3_cye34h	t1_eyrggrx		1.0	/r/lonely/comments/cye34h/_/eyrgt1f/
627	eyrhngc	Phynnoderee	Dont get me wrong there can be. But like. Well, here's an example. Say if someone was born with attractive genetics, and someone was born without. If the attractive person later in life turned into a total slob, put on a ton of weight and stuff, whilst the unnatractive person hit the gym everyday for over a decade and got shreaddedd. Then its possible the unnatractive person could be less lonely …	2019-09-01 16:14:35	lonely	t5_2qjny			t3_cye34h	t1_eyrh2r4		1.0	/r/lonely/comments/cye34h/_/eyrhngc/
649	eyrj2mf	[deleted]	[deleted]	2019-09-01 16:32:08	lonely	t5_2qjny			t3_cye34h	t3_cye34h		1.0	/r/lonely/comments/cye34h/_/eyrj2mf/
5	f22gfeo	[deleted]	Happy birthday! Here's hoping it's better than you expect	2019-09-30 20:08:34	lonely	t5_2qjny			t3_dbknla	t3_dbknla		3.0	/r/lonely/comments/dbknla/im_about_to_turn_24_in_a_week_and_nobody_has/f22gfeo/
397	f23zjc5	LilyofManyVallies	Happy birthday. I just turned 24 beginning of september. I would tell people tbh. You deserve to be noticed and if you have to scream it from the roof for someone to hear you, you deserve to be listened to.	2019-10-01 10:50:59	lonely	t5_2qjny			t3_dbknla	t3_dbknla		2.0	/r/lonely/comments/dbknla/im_about_to_turn_24_in_a_week_and_nobody_has/f23zjc5/
411	f242lb9	katz332	So your parents will remember? That isn't enough? Jw	2019-10-01 11:24:43	lonely	t5_2qjny	2015-12-13 12:46:12		t3_dbknla	t1_f24003s		1.0	/r/lonely/comments/dbknla/im_about_to_turn_24_in_a_week_and_nobody_has/f242lb9/
487	f24cbbq	katz332	I get that. Kids shows made me think idk just always have 2-5 friends around to go on adventures with. Like that's just something that everyone has.	2019-10-01 12:55:43	lonely	t5_2qjny	2015-12-13 12:46:12		t3_dbknla	t1_f242rdc		1.0	/r/lonely/comments/dbknla/im_about_to_turn_24_in_a_week_and_nobody_has/f24cbbq/
817	f25r9og	jnrn	I turned 24 this year and I always wanted someone to do something really cool (throw me a surprise party or something). But it’s never happened, and less and less people come to my birthday every year. I also get less and less birthday greetings every year. I see so many people have such huge celebrations with so many friends and it hurts, because my birthday is the one day I hope that someone pa…	2019-10-01 22:02:17	lonely	t5_2qjny	2017-08-08 02:45:14		t3_dbknla	t3_dbknla		2.0	/r/lonely/comments/dbknla/im_about_to_turn_24_in_a_week_and_nobody_has/f25r9og/
29	f22mswn	[deleted]	[deleted]	2019-09-30 21:09:34	lonely	t5_2qjny			t3_dbkwjv	t3_dbkwjv		1.0	/r/lonely/comments/dbkwjv/eating_lunch_in_the_bathroom_stalls/f22mswn/
65	f22rjzs	voodoo1998	Do u still do that now?	2019-09-30 22:01:30	lonely	t5_2qjny			t3_dbkwjv	t3_dbkwjv		1.0	/r/lonely/comments/dbkwjv/eating_lunch_in_the_bathroom_stalls/f22rjzs/
26	f22memt	Rockin_Otter	Very much so! I've got multiple friend groups who all care about me deeply, and even more groups of online friends. Yet when I'm by myself, it feels like they all suddenly stop existing and I'm absolutely alone in the universe and no one's ever cared for me. Oftentimes, I still feel lonely even while I'm with them, especially at the thought that I'll have to go home at some point and be lonely ag…	2019-09-30 21:06:21	lonely	t5_2qjny			t3_dbl2ay	t3_dbl2ay		12.0	/r/lonely/comments/dbl2ay/ever_feel_lonely_even_though_you_have_people_who/f22memt/
67	f22rtf5	qjpham	Maybe it is a sad feeling that companionship alone cannot solve.	2019-09-30 22:04:35	lonely	t5_2qjny			t3_dbl2ay	t3_dbl2ay		1.0	/r/lonely/comments/dbl2ay/ever_feel_lonely_even_though_you_have_people_who/f22rtf5/
92	f22v5do	EmptySaucePacket	I really relate to this on all levels. School starting, most of my friends are gone and I don’t get to see the people I love often. All I can say is never lose the feeling that others love you that you know are there. Absence makes the heart grow fonder I guess	2019-09-30 22:43:31	lonely	t5_2qjny			t3_dbl2ay	t3_dbl2ay		3.0	/r/lonely/comments/dbl2ay/ever_feel_lonely_even_though_you_have_people_who/f22v5do/
114	f22w6v1	flcuban	Yes I have my family. But no friends who really give a damn sadly.	2019-09-30 22:55:57	lonely	t5_2qjny	2016-11-18 18:21:20		t3_dbl2ay	t3_dbl2ay		1.0	/r/lonely/comments/dbl2ay/ever_feel_lonely_even_though_you_have_people_who/f22w6v1/
120	f22wsby	cubingtothegame	I’m exactly the same. College sucks rn cuz I have no one to talk to	2019-09-30 23:02:52	lonely	t5_2qjny			t3_dbl2ay	t3_dbl2ay		2.0	/r/lonely/comments/dbl2ay/ever_feel_lonely_even_though_you_have_people_who/f22wsby/
138	f22ykui	DoomsdayLawyer	I guess the only way to get out of such a situation is being content with the company of self. Then again easier said than done.	2019-09-30 23:25:52	lonely	t5_2qjny			t3_dbl2ay	t3_dbl2ay			/r/lonely/comments/dbl2ay/ever_feel_lonely_even_though_you_have_people_who/f22ykui/
142	f22z3ij	faeryqu33n	i’m also in my freshman year of college in the same situation. i’m really lucky that i had such good friends who i was emotionally close to in high school, i didn’t have any drama or fake friends and it was great. but i have no one at college (yet) and i just kinda spend all my free time alone on reddit or netflix. i know there are people who care about me and i appreciate them, but i’m a little …	2019-09-30 23:32:55	lonely	t5_2qjny	2019-03-04 14:00:45		t3_dbl2ay	t3_dbl2ay		6.0	/r/lonely/comments/dbl2ay/ever_feel_lonely_even_though_you_have_people_who/f22z3ij/
[truncated: 26,491 more rows]
